# Supplementary material for: Identifying prognostic signature in ovarian cancer using DirGenerank
Source: Oncotarget. 2017 May 25;8(28):46398–413. doi: 10.18632/oncotarget.18189 (PMC5542276; doi:10.18632/oncotarget.18189)
Supplement: Supplementary file 2 [file oncotarget-08-46398-s002.xlsx]

## Sheet: Sheet1
Supplementary Table 1: The gene dependency network
Gene A	Gene B	CMI	P-value
19	8402	0.0568506	0
20	25833	0.0356746	0
43	944	-0.0539446	0
71	7857	0.0811858	0
131	5498	-0.0609113	0
133	2022	0.136215	0
135	246	0.0519238	0
135	9437	-0.0320858	0
140	6352	-0.042453	0
140	80833	-0.0375906	0
140	8807	-0.113228	0
146	1956	0.0535667	0
147	5347	-0.0553648	0
224	4118	0.0736773	0
238	57453	0.0676541	0
239	887	-0.0474646	0
246	27189	-0.0441883	0
247	7073	-0.0484861	0
273	7804	-0.0373747	0
356	8829	0.0562012	0
361	6585	-0.0438682	0
475	9124	-0.0622711	0
580	665	0.0519535	0
610	712	0.0502178	0
638	944	-0.0540785	0
641	7516	0.0432029	0
1015	3547	0.062683	0
1025	2078	-0.0769674	0
1033	4291	0.0564623	0
1122	7466	-0.0564156	0
1128	7976	0.0820667	0
1128	993	-0.0839683	0
1132	9211	0.0477263	0
1137	6857	-0.0765573	0
1138	5913	0.0600581	0
1145	1160	0.0493476	0
1195	993	0.0705495	0
1200	26585	0.0594476	0
1203	54982	0.0819027	0
1233	4210	-0.0576924	0
1233	7293	0.0760639	0
1236	55801	0.0335553	0
1240	3559	0.037084	0
1241	6279	-0.0364627	0
1281	3357	-0.0479582	0
1285	26519	0.0481148	0
1357	4311	0.0579026	0
1394	23764	-0.0577864	0
1409	7288	-0.056797	0
1432	9537	0.100039	0
1462	3976	-0.0552335	0
1628	9208	0.0580134	0
1672	50834	0.0393802	0
1675	26273	-0.0417633	0
1687	6907	0.0551905	0
1742	9615	-0.0412783	0
1808	6687	-0.0685424	0
1834	8092	0.0903794	0
1869	8431	-0.0473119	0
1876	7743	0.0682542	0
1908	23418	0.0715679	0
1908	6753	0.0480077	0
1947	8496	-0.0752761	0
1999	8812	0.0507125	0
2001	6239	0.0769767	0
2012	274	0.0400773	0
2068	8626	0.0533356	0
2068	9013	0.032834	0
2077	8328	-0.0452941	0
2077	972	-0.0447396	0
2078	6285	0.0598219	0
2113	3606	0.0732647	0
2149	9580	0.0599512	0
2153	2165	0.0853765	0
2162	2768	0.104522	0
2173	6609	0.0444793	0
2247	727	0.0482612	0
2255	2765	0.0460534	0
2258	7253	-0.0659569	0
2301	5076	0.0611876	0
2543	3959	-0.0544834	0
2571	3355	-0.0630913	0
2634	5724	0.0576052	0
2691	367	-0.0721173	0
2700	7022	0.0377573	0
2705	439	-0.0495568	0
2705	8402	-0.0767123	0
2706	6357	-0.0703075	0
2764	6474	-0.06202	0
2845	5731	0.0494386	0
2852	6344	-0.0336867	0
2852	8877	0.0631391	0
2857	4889	0.0445734	0
2862	4991	-0.0487753	0
2908	9111	0.0754446	0
2911	56127	0.0542363	0
2920	6362	-0.0903946	0
2959	5431	0.0838186	0
3002	8087	0.0471891	0
3087	3399	0.0783266	0
3110	4762	-0.0337143	0
3146	3315	0.0528433	0
3148	687	0.0455396	0
3172	3400	0.0335513	0
3201	6422	0.0853706	0
3265	6363	-0.050577	0
3352	5297	0.0333687	0
3357	4223	0.104689	0
3417	8869	0.0536535	0
3444	6355	0.0456166	0
3487	7071	-0.0422394	0
3556	727	-0.054591	0
3558	9391	-0.0421651	0
3560	7106	0.0657087	0
3562	9037	-0.0374921	0
3569	5728	0.0782845	0
3572	6362	-0.0944268	0
3572	9223	-0.0340098	0
3572	966	-0.0523364	0
3575	9976	0.0476376	0
3596	958	-0.110142	0
3600	57817	-0.0518729	0
3600	6352	-0.046032	0
3600	7272	-0.0623789	0
3600	8817	-0.0392678	0
3604	8451	-0.0287112	0
3605	6668	-0.0601393	0
3624	8718	-0.0799059	0
3660	5292	0.0583625	0
3684	6247	0.0473222	0
3685	4059	-0.0548959	0
3690	6352	0.0343067	0
3777	56127	-0.0549252	0
3785	9196	-0.0436322	0
3820	8302	0.0416502	0
3899	7625	0.0565613	0
3912	56131	-0.0646366	0
3954	4157	0.0432947	0
4012	650	0.0578103	0
4046	4277	0.0536004	0
4049	8626	0.0614117	0
4068	5739	0.0251029	0
4171	991	-0.0597359	0
4223	5008	-0.0342877	0
4223	8811	-0.0546235	0
4311	5327	-0.055586	0
4775	4790	0.0663313	0
4790	7857	0.0683543	0
4809	7027	0.0439755	0
4857	8927	-0.0985242	0
4904	688	-0.0601456	0
4991	553	-0.0733237	0
5068	993	-0.0850449	0
5077	51428	-0.0560557	0
5119	54815	-0.0374703	0
5125	5126	0.0865653	0
5351	9997	-0.0481299	0
5422	944	-0.0441508	0
5612	8519	-0.0434008	0
5612	85477	0.0425117	0
5732	8877	0.0704572	0
5948	8643	-0.0555593	0
5978	9975	0.0696311	0
6047	6721	-0.0694457	0
6154	9045	0.0567295	0
6191	701	0.0384228	0
6191	991	0.0841838	0
6199	8065	-0.10194	0
6205	6238	-0.0648598	0
6232	9045	0.0425357	0
6421	8899	-0.0503391	0
6456	8690	0.0572888	0
6477	8320	0.0341554	0
6494	9139	-0.0422895	0
6672	9326	0.0616313	0
6909	8817	0.039924	0
7027	7716	-0.068457	0
7071	8839	0.06759	0
7200	7253	-0.0777799	0
8807	9235	-0.0628514	0
9138	9966	0.0489789	0
9148	9637	0.0501521	0
10017	9191	-0.0411364	0
10060	3738	-0.0537804	0
10072	3416	0.0565578	0
10084	6399	0.0434842	0
10084	8986	-0.0418514	0
10096	7857	0.0780015	0
10112	2803	-0.0516387	0
10149	10693	0.0373273	0
10153	2959	0.0307543	0
10178	4771	-0.0363042	0
10205	64976	-0.0578285	0
10225	8764	0.0293187	0
10237	7504	0.0544694	0
10294	133396	-0.0582388	0
10296	3730	-0.0827398	0
10296	4157	0.0581553	0
10316	8877	0.06971	0
10344	9734	0.0291367	0
10346	7850	0.0558007	0
10351	5243	0.0645661	0
10351	8140	-0.0682022	0
10492	9129	0.0797539	0
10514	7596	-0.0374958	0
10540	4665	0.034299	0
10563	5739	0.0347085	0
10575	892	-0.0323847	0
10581	6363	-0.0457132	0
10663	151	0.0669936	0
10663	2828	0.0651214	0
10673	1869	-0.04284	0
10769	7334	-0.0631768	0
10850	1234	0.0605941	0
10886	6348	0.0643955	0
10950	6282	0.0636119	0
10982	4282	-0.0678529	0
10987	5431	0.0869971	0
10988	5875	0.0292658	0
11004	6695	-0.065184	0
11018	610	-0.0328984	0
11021	116840	-0.0295512	0
11024	3572	-0.0351229	0
11027	8079	-0.0560138	0
11027	962	-0.0418493	0
11077	4904	0.0422092	0
11097	23039	-0.0942316	0
11108	6695	-0.0673202	0
11124	3605	-0.0699381	0
11136	8714	-0.0647916	0
11165	7130	-0.0966708	0
11245	2900	0.0630349	0
11267	3607	0.055476	0
11281	25806	0.0351038	0
11281	4884	-0.0811072	0
11334	2495	-0.0440939	0
11334	3491	0.0613193	0
11341	9759	-0.0895976	0
22801	7402	-0.0565157	0
23416	9424	-0.0353119	0
23429	7428	-0.0389056	0
23598	4303	-0.0453763	0
23746	5957	0.0542521	0
25819	7391	0.0613135	0
25833	8607	-0.0663745	0
26060	699	-0.0506829	0
26060	8328	0.0302609	0
26227	5463	0.0594145	0
27018	56998	0.0563155	0
27257	6633	-0.056314	0
27330	5071	0.0334299	0
28959	8829	0.0524673	0
29761	838	-0.0322357	0
30818	4775	0.0612502	0
50945	7157	0.0674726	0
51289	5291	0.03749	0
51366	7336	-0.0445965	0
51601	5327	-0.0510513	0
51621	6618	0.0566389	0
51621	689	-0.0423837	0
51655	5291	-0.0375028	0
55423	5768	-0.051602	0
55423	8829	0.0527355	0
55729	8915	-0.0608649	0
56132	7414	0.0503884	0
56147	7436	-0.0852038	0
57787	7436	-0.0715723	0
60675	6361	-0.113472	0
113130	23435	0.0506731	0
140885	1947	0.0523401	0
148022	57153	0.055556	0
282618	5728	-0.100263	0
5126	133	-0.076084	0
4988	135	-0.0544452	0
2150	148	0.0430031	0
1942	151	0.0509862	0
3142	166	-0.0582095	0
3265	183	-0.0696418	0
2620	196	0.0418101	0
3552	239	-0.0394187	0
3627	241	0.0587234	0
7295	268	0.0694757	0
3491	274	0.044501	0
6357	316	0.0490349	0
6721	319	-0.0436934	0
9223	329	0.042806	0
4223	337	-0.0452557	0
9473	390	-0.0731187	0
7200	551	-0.065532	0
6622	598	-0.0645368	0
9759	652	-0.0705766	0
944	887	0.0478081	0
920	912	0.0405484	0
3026	1002	0.0543544	0
10164	1014	-0.0513485	0
56998	1018	0.0381229	0
1869	1021	0.0584996	0
1663	1025	0.0527044	0
4084	1025	0.0585553	0
50507	1036	0.0743819	0
7069	1040	0.0664007	0
3757	1129	-0.0595975	0
4004	1131	-0.050917	0
5036	1132	0.0575148	0
972	1132	-0.0641835	0
6014	1137	0.039905	0
220	1200	-0.0343445	0
974	1233	-0.0317744	0
140	1234	-0.0512988	0
6346	1234	0.0487747	0
2821	1235	0.0692372	0
27190	1238	-0.0438193	0
2634	1240	0.0565321	0
5147	1259	0.0374451	0
5957	1259	-0.0347698	0
80781	1285	-0.0701719	0
1308	1294	-0.0608834	0
7088	1297	-0.0500002	0
150	1398	-0.0724636	0
3363	1407	0.0991376	0
6017	1418	-0.0414424	0
2495	1436	0.0754127	0
25	1445	-0.0378003	0
2316	1489	0.0534975	0
6876	1489	0.0615535	0
1521	1511	0.0620573	0
4012	1511	0.0691505	0
3572	1520	-0.0488072	0
56616	1616	-0.0351211	0
8861	1616	-0.0431783	0
9969	1616	-0.0487721	0
8464	1628	-0.0438925	0
51195	1678	-0.0495489	0
887	1725	-0.0810504	0
1813	1808	-0.0421973	0
6455	1821	0.0437502	0
2833	1825	0.0618258	0
4772	1840	0.0442238	0
7027	1869	0.0293051	0
2251	1908	-0.113449	0
9718	1946	-0.0549047	0
4978	1947	-0.0474649	0
3276	1956	-0.0396147	0
8788	1994	-0.0898746	0
3651	2006	-0.115639	0
6640	2010	-0.059324	0
6191	2013	-0.0752269	0
4084	2020	-0.0446352	0
23741	2023	0.0541763	0
2736	2068	0.0516167	0
6361	2069	0.0459872	0
5627	2158	-0.0500414	0
943	2170	0.048405	0
9537	2170	0.0366839	0
26585	2173	-0.0579127	0
5587	2239	0.0402495	0
6348	2247	0.0585194	0
887	2247	-0.0750942	0
4761	2256	-0.0539423	0
2739	2308	-0.0722789	0
83551	2357	-0.0552039	0
5918	2444	0.0795455	0
3659	2494	-0.0927291	0
9537	2495	0.0356698	0
2561	2556	0.0409385	0
3149	2623	0.0631523	0
3087	2626	0.0832739	0
6997	2697	0.0654714	0
9429	2697	0.0612195	0
3131	2737	0.0489591	0
29899	2783	0.0633123	0
3638	2810	-0.0619594	0
586	2810	-0.0613593	0
9826	2825	-0.0750725	0
3777	2832	-0.0726437	0
56131	2832	0.0477696	0
7248	2833	0.0454278	0
2848	2834	-0.0345395	0
2857	2834	0.042481	0
3906	2887	0.0505335	0
6324	2891	0.0365011	0
3780	2897	0.0421673	0
4884	2898	-0.0509291	0
9362	2903	-0.0596738	0
3487	2919	-0.063911	0
397	2919	-0.0639497	0
6121	2986	0.0422283	0
5956	3000	-0.0367268	0
9626	3000	-0.0386555	0
3371	3026	0.10088	0
7026	3146	0.0636685	0
6604	3174	0.0858549	0
3976	3198	0.0619939	0
8425	3205	0.0649535	0
3575	3265	0.0381567	0
3336	3315	0.0497823	0
8973	3351	-0.0599351	0
4223	3357	-0.0297195	0
3786	3359	0.0702397	0
8864	3363	-0.0502364	0
396	3480	0.0519813	0
7123	3481	-0.057965	0
4210	3552	-0.0496759	0
6932	3561	-0.0421714	0
6932	3566	-0.0462976	0
5728	3569	0.0522352	0
943	3569	0.0586183	0
397	3576	-0.0667164	0
573	3594	-0.0500263	0
6364	3603	0.0667696	0
5768	3604	-0.0501203	0
3627	3606	0.0412168	0
8822	3624	-0.0640114	0
4223	3627	-0.0507765	0
4070	3641	0.055531	0
5079	3687	-0.0304306	0
5347	3717	0.0567491	0
3787	3752	0.0498989	0
56133	3786	-0.0543006	0
646	3848	-0.0418572	0
9637	3897	0.0796924	0
3918	3909	0.0517716	0
828	3925	-0.0420608	0
9538	3932	0.0592116	0
6361	3954	-0.0663757	0
5411	3960	0.0481069	0
4320	3976	-0.0914685	0
5264	3984	0.0682954	0
51274	4170	0.058702	0
6954	4170	-0.0498259	0
51347	4215	0.0418012	0
993	4254	0.0414999	0
970	4283	-0.0718577	0
4881	4303	0.0378021	0
8804	4665	-0.0482563	0
5125	4680	-0.0548345	0
9381	4715	-0.0559107	0
56	4733	-0.0390495	0
7157	4773	-0.0605569	0
719	4889	0.040133	0
56125	4975	-0.0399261	0
701	5036	0.0417465	0
7262	5074	0.0653945	0
6368	5100	0.0528374	0
9435	5133	0.0354552	0
7442	5156	-0.0969631	0
8804	5422	-0.0725379	0
8812	5433	0.035857	0
7067	5436	-0.058377	0
7288	5459	-0.0337953	0
9289	5463	-0.0627676	0
6334	5528	0.0510911	0
815	5588	-0.0386152	0
8453	5610	-0.0790964	0
6492	5631	-0.0448942	0
705	5672	0.0439244	0
7005	5673	0.0469013	0
6368	5732	-0.0435295	0
7252	5777	-0.0551685	0
83551	5777	-0.072594	0
8549	5777	0.0617311	0
6668	5871	0.0514256	0
8986	5871	0.0526209	0
9985	5885	0.0583012	0
9352	5894	0.0710239	0
6857	6014	0.0421121	0
6188	6143	-0.122898	0
6192	6167	0.0422938	0
6751	6348	0.0531678	0
8876	6352	-0.056959	0
7295	6369	0.0471916	0
712	6374	-0.0611587	0
6924	6598	-0.068945	0
7020	6601	-0.0388175	0
8464	6720	0.0363951	0
8491	6733	-0.130749	0
8829	6752	0.0745891	0
8976	6850	-0.095601	0
705	6866	0.0390082	0
6940	6894	-0.0373105	0
6940	6921	0.0310064	0
8804	6934	-0.0475151	0
826	7042	0.0463943	0
9248	7042	0.0479834	0
7791	7071	-0.0453849	0
9826	7252	-0.0504961	0
7434	7253	-0.058301	0
944	7295	0.0834558	0
991	7311	0.0383559	0
9023	7364	0.0684394	0
8575	7428	-0.0611645	0
9476	7428	-0.0439888	0
8807	7852	0.0576134	0
9537	8453	0.0337084	0
929	8807	-0.0465881	0
9637	8829	0.0374164	0
9940	9231	-0.0382512	0
1024	10014	-0.0499451	0
8214	10020	0.0650595	0
480	10060	-0.0778576	0
7707	10084	0.0537436	0
10672	10109	-0.111972	0
2914	10142	-0.0685322	0
9638	10164	0.0787651	0
4084	10172	0.0430443	0
29945	10213	0.0488325	0
1163	10221	-0.0901552	0
2322	10294	0.0359315	0
3575	10344	0.0644738	0
7084	10380	-0.0427396	0
51362	10492	-0.0910032	0
8840	10505	-0.0605405	0
3140	10507	-0.0993979	0
57152	10507	-0.0744174	0
27329	10516	-0.0590945	0
905	10522	0.0955976	0
4012	10563	-0.05546	0
8995	10563	0.049162	0
970	10563	-0.0477835	0
6355	10565	-0.0645492	0
56999	10585	-0.0486718	0
8804	10585	-0.0405285	0
4729	10612	-0.0534528	0
6119	10638	0.0752088	0
7337	10716	-0.0719054	0
2798	10726	-0.0482965	0
1663	10766	0.0442805	0
5073	10766	0.0361852	0
4004	10771	0.0308177	0
6399	10782	0.0356333	0
6720	10847	-0.076726	0
1235	10894	0.0682234	0
412	10913	0.0387756	0
4904	10915	-0.0507579	0
220	10948	0.0498491	0
3172	10948	0.0461482	0
7753	10948	-0.0519245	0
4036	10999	-0.0652436	0
6191	11004	0.0616743	0
6232	11004	0.0305622	0
4515	11040	-0.0452017	0
1522	11093	-0.0852745	0
9076	11117	0.0462468	0
9443	11166	0.05172	0
1398	11267	0.0644191	0
7227	11319	-0.0830016	0
3605	11334	-0.0384559	0
9450	11334	-0.0370925	0
4515	22809	0.0481924	0
7272	22809	-0.0476104	0
3638	22919	-0.0851192	0
841	23203	0.0464041	0
7852	23545	-0.0379861	0
646	23581	-0.0341886	0
8643	23626	-0.0590343	0
56605	23640	0.0713919	0
6422	25816	0.0381533	0
5125	26232	0.0868306	0
5494	27032	0.05838	0
4544	27115	-0.0363957	0
6911	27122	0.0455466	0
3775	27345	-0.055798	0
7020	29855	-0.0581543	0
552	29899	0.0550587	0
8128	29988	0.062544	0
778	30062	0.0386181	0
6456	30812	0.0853061	0
9942	30815	-0.0397582	0
6997	51196	0.0467021	0
708	51554	0.0429197	0
933	51554	-0.05755	0
7110	51621	0.0504526	0
5777	51655	0.0753595	0
54861	115727	0.0364874	0
7071	115727	-0.0336505	0
150	134860	-0.0340535	0
3925	150372	0.056092	0
8861	252884	-0.0589616	0
90	282618	-0.0408577	0
9525	389692	-0.0437254	0
19	2705	-0.115007	0.001
21	2706	0.0878681	0.001
25	659	0.0566871	0.001
25	9525	-0.0517714	0.001
43	56125	0.0929056	0.001
43	863	-0.0465514	0.001
134	140	-0.0823303	0.001
135	30812	0.0938311	0.001
140	3627	-0.0420016	0.001
140	4283	-0.0635742	0.001
146	5036	-0.0412655	0.001
146	8788	0.0443021	0.001
147	4733	0.0401987	0.001
150	2852	-0.0403643	0.001
183	4012	0.085898	0.001
185	1910	0.0307634	0.001
301	7295	-0.0512619	0.001
313	8807	-0.0350214	0.001
320	9235	-0.0912515	0.001
379	7857	0.0814553	0.001
421	7023	0.0602159	0.001
421	7596	-0.0304285	0.001
487	7223	0.0480648	0.001
554	8811	-0.0498762	0.001
664	7042	0.0458114	0.001
685	9391	0.0303689	0.001
701	8881	0.0311365	0.001
929	9700	-0.0326307	0.001
946	976	0.0507214	0.001
1020	1164	0.0320777	0.001
1022	1164	-0.0266754	0.001
1030	990	-0.0497032	0.001
1050	2301	-0.0286886	0.001
1052	5077	-0.0283492	0.001
1081	8839	-0.0915245	0.001
1107	1108	-0.0552635	0.001
1121	24139	0.0441756	0.001
1164	1195	0.0538505	0.001
1195	8556	0.0885562	0.001
1200	51	0.0367482	0.001
1233	1520	-0.0430823	0.001
1233	3600	-0.0678809	0.001
1285	5074	-0.04521	0.001
1374	5467	-0.0579154	0.001
1381	2066	0.0341581	0.001
1396	29128	-0.0365506	0.001
1401	23	-0.0559823	0.001
1406	2918	0.0587302	0.001
1406	54714	0.0648362	0.001
1414	5076	0.0527762	0.001
1432	1672	-0.0425438	0.001
1453	545	-0.0439391	0.001
1503	5244	0.0427232	0.001
1522	164656	-0.0581212	0.001
1536	6366	0.0502695	0.001
1591	223	0.0271516	0.001
1601	55198	-0.0623443	0.001
1634	8022	0.0358405	0.001
1641	6457	0.0370471	0.001
1647	8941	-0.0314949	0.001
1749	5050	-0.041689	0.001
1813	3777	0.0368887	0.001
1825	3912	-0.0822701	0.001
1825	5792	0.0474073	0.001
1826	27255	-0.0369197	0.001
1827	3357	0.0392493	0.001
1877	4070	-0.0611283	0.001
1945	6351	-0.0416042	0.001
1947	946	0.0325431	0.001
1956	29119	0.0403516	0.001
1959	26227	0.0799971	0.001
1999	5432	0.060354	0.001
2011	9448	-0.0645225	0.001
2033	23645	0.0388667	0.001
2048	5528	0.0435924	0.001
2078	3398	0.0414812	0.001
2078	6361	-0.0950221	0.001
2114	6474	0.0559107	0.001
2217	3566	-0.0366684	0.001
2245	2623	0.0675005	0.001
2251	887	-0.0437115	0.001
2357	4295	-0.0366231	0.001
2533	3554	0.05963	0.001
2561	773	0.0288932	0.001
2580	8556	0.0952296	0.001
2622	8065	0.0960116	0.001
2624	9321	0.028239	0.001
2625	7482	0.0457066	0.001
2634	7850	0.0585135	0.001
2651	51274	0.0338498	0.001
2669	27040	0.0463327	0.001
2778	4975	-0.0346356	0.001
2783	2864	-0.03662	0.001
2798	3481	0.0499706	0.001
2811	5617	0.0660904	0.001
2825	2832	0.0455262	0.001
2862	4889	-0.0329814	0.001
2864	5731	0.0424813	0.001
2872	3455	-0.0812979	0.001
2873	545	-0.040167	0.001
2879	5351	0.0308955	0.001
2920	6357	-0.0681591	0.001
2978	6004	0.0560576	0.001
3087	6695	0.0832385	0.001
3099	7272	0.0417316	0.001
3172	8456	0.0447485	0.001
3239	7625	0.047691	0.001
3269	3552	0.0399805	0.001
3274	6932	0.0297731	0.001
3399	4157	-0.041337	0.001
3400	83990	0.0375954	0.001
3456	8764	0.0333475	0.001
3558	7479	-0.0608192	0.001
3576	9547	0.089248	0.001
3594	3624	0.0522171	0.001
3603	8809	0.0396484	0.001
3606	5739	0.0344273	0.001
3623	4061	-0.0345731	0.001
3623	4311	-0.0388118	0.001
3641	8744	-0.0295625	0.001
3659	9325	-0.0323988	0.001
3659	9603	0.0625755	0.001
3660	9138	0.0359712	0.001
3690	6404	0.0467567	0.001
3759	3772	0.0594217	0.001
3778	9038	0.0401737	0.001
3820	5156	0.0806098	0.001
3839	7227	-0.028367	0.001
3933	431705	-0.0668531	0.001
3972	7252	-0.054438	0.001
3984	4761	0.0428654	0.001
4012	9986	0.0318406	0.001
4050	7043	0.110764	0.001
4193	6591	-0.103761	0.001
4283	4908	-0.0488187	0.001
4335	4802	-0.0472919	0.001
4361	9985	-0.0557728	0.001
4486	976	0.0577859	0.001
4609	6597	0.0333096	0.001
4627	53353	0.0323012	0.001
4738	7700	0.0376264	0.001
4799	7857	0.0759729	0.001
4799	8460	0.0520991	0.001
4900	7422	-0.0845634	0.001
4923	553	-0.0557708	0.001
4923	7252	-0.0560634	0.001
4985	6387	-0.0956424	0.001
4986	4988	0.0530613	0.001
4991	5777	-0.0529392	0.001
5029	56923	0.0354537	0.001
5052	5075	0.0509502	0.001
5075	658	0.044184	0.001
5111	5931	0.0921033	0.001
5111	8881	0.0391297	0.001
5125	5739	-0.0321551	0.001
5125	6361	-0.0875609	0.001
5133	5153	0.0442683	0.001
5133	9308	0.0329547	0.001
5431	5434	-0.0495842	0.001
5518	8626	0.0494347	0.001
5600	6364	0.0370815	0.001
5697	7253	0.0600911	0.001
5724	7857	0.0811371	0.001
5931	8763	0.0511248	0.001
6039	962	-0.0356435	0.001
6047	6938	-0.0341577	0.001
6152	6238	-0.053865	0.001
6248	9482	-0.071532	0.001
6249	7273	0.0366883	0.001
6352	7010	0.0926966	0.001
6357	719	0.0831874	0.001
6361	7043	0.0976379	0.001
6387	8530	0.0301046	0.001
6425	7482	-0.0376912	0.001
6575	949	0.0376809	0.001
6598	6921	-0.03303	0.001
6647	8403	-0.0335467	0.001
6666	9516	0.0470745	0.001
6753	9402	0.0398943	0.001
6829	7428	0.0329597	0.001
6857	9568	-0.0309008	0.001
6923	829	-0.0525032	0.001
6932	9567	-0.0281817	0.001
7414	7450	-0.0323429	0.001
7428	7511	-0.0496473	0.001
7429	8557	-0.0468981	0.001
7454	8518	0.0608206	0.001
7454	8643	-0.0568856	0.001
7857	9759	-0.0604741	0.001
7979	825	0.0673118	0.001
8477	8807	-0.0392606	0.001
8507	869	0.0440363	0.001
8614	94027	0.0683093	0.001
8749	9985	0.0430068	0.001
8804	972	-0.0334968	0.001
8840	944	-0.0377533	0.001
9094	9249	-0.0394814	0.001
9196	9992	-0.0328759	0.001
10016	5578	-0.047966	0.001
10024	6352	0.0312355	0.001
10036	3996	0.0509152	0.001
10039	472	-0.0465319	0.001
10076	8496	0.0691699	0.001
10141	4669	-0.0638226	0.001
10142	9177	0.0782059	0.001
10154	1947	0.0547803	0.001
10154	23421	-0.039345	0.001
10154	8174	0.0508374	0.001
10178	282618	0.042545	0.001
10206	54602	-0.0371339	0.001
10219	6369	-0.0367596	0.001
10220	4336	0.0386352	0.001
10224	664	0.0603717	0.001
10344	4012	0.0856505	0.001
10345	610	-0.0257087	0.001
10505	7043	-0.0974028	0.001
10505	8840	-0.0565962	0.001
10507	5989	0.0511003	0.001
10575	8425	0.0380603	0.001
10581	924	-0.0400148	0.001
10631	10666	-0.0323132	0.001
10631	6347	-0.0555438	0.001
10657	2919	0.0498051	0.001
10657	3491	-0.0533114	0.001
10666	1436	0.0635912	0.001
10690	3038	-0.0391426	0.001
10766	7832	0.0621398	0.001
10771	1128	-0.0372029	0.001
10783	7153	-0.0621053	0.001
10859	3459	0.0606563	0.001
10902	2623	0.0629341	0.001
10902	3623	-0.0541997	0.001
10902	9575	0.072698	0.001
10935	64127	0.068537	0.001
10982	678	0.049178	0.001
10982	9184	0.0432334	0.001
10990	27189	0.0582622	0.001
11096	23192	-0.0442659	0.001
11137	8939	-0.0257198	0.001
11219	546	-0.0386908	0.001
11245	148	0.0323834	0.001
11250	1813	0.0527292	0.001
11319	689	0.0404469	0.001
11334	4665	-0.0283492	0.001
22808	55558	0.0316369	0.001
22915	23421	-0.043706	0.001
23415	9312	0.0300077	0.001
23450	6923	0.0314858	0.001
23528	4799	-0.044776	0.001
23567	8446	-0.0296538	0.001
25792	4193	-0.0534085	0.001
25833	3868	-0.0597444	0.001
26279	3440	0.0485665	0.001
26298	8065	0.098912	0.001
26519	525	-0.0325186	0.001
26521	5077	0.0377237	0.001
26548	8910	0.0428545	0.001
27336	6899	0.0564476	0.001
29121	3594	0.0403973	0.001
30812	5455	0.0455412	0.001
50674	9240	-0.039739	0.001
51330	7050	0.0534617	0.001
51330	7596	0.0332048	0.001
51362	9360	-0.0341039	0.001
51513	864	0.040352	0.001
51761	9231	0.0324475	0.001
55540	8079	0.0397709	0.001
56121	8507	0.0393209	0.001
56135	9076	0.0488602	0.001
57496	8204	0.035325	0.001
115727	1956	-0.0344957	0.001
245711	8452	-0.0624687	0.001
347853	4520	0.0532248	0.001
3148	20	0.0516333	0.001
9943	147	-0.0385004	0.001
8986	148	0.0409808	0.001
9448	148	0.0292394	0.001
5294	151	0.0580944	0.001
2050	166	0.0284555	0.001
2014	199	0.0477901	0.001
4210	241	0.0459874	0.001
7130	246	0.0576717	0.001
6324	273	-0.0355822	0.001
4884	291	0.0317651	0.001
4884	292	0.0515658	0.001
4857	320	0.0388765	0.001
8718	329	-0.0408073	0.001
7534	330	-0.0513291	0.001
9429	368	-0.0472662	0.001
9440	468	0.0581773	0.001
6718	570	-0.0362622	0.001
6096	604	0.0404732	0.001
8812	688	-0.062189	0.001
972	887	0.0432282	0.001
993	900	-0.0404914	0.001
56134	1000	0.0275404	0.001
5518	1018	-0.0326772	0.001
2078	1020	-0.0625389	0.001
10950	1024	-0.0528213	0.001
2495	1025	-0.0469067	0.001
2919	1025	-0.0500763	0.001
1163	1028	0.0673001	0.001
23645	1028	-0.0550618	0.001
9134	1030	0.0518238	0.001
6357	1036	0.0601156	0.001
5076	1040	0.0446569	0.001
2779	1122	-0.0614617	0.001
9249	1122	0.0491125	0.001
9139	1131	-0.0369412	0.001
1238	1147	-0.0666661	0.001
4898	1164	-0.0306338	0.001
2314	1180	0.0410992	0.001
1874	1195	0.0536158	0.001
3641	1195	0.0586113	0.001
6370	1232	-0.0475665	0.001
2637	1235	0.0492029	0.001
1909	1236	-0.0339332	0.001
4283	1240	0.0419861	0.001
4982	1240	0.0358829	0.001
1406	1297	0.0379059	0.001
3000	1301	-0.100431	0.001
2145	1368	0.0485379	0.001
5467	1374	0.0714951	0.001
1395	1394	0.0434879	0.001
6361	1394	-0.0410839	0.001
4336	1400	-0.0375758	0.001
5076	1415	0.109006	0.001
56992	1436	-0.0708271	0.001
5965	1453	0.0565004	0.001
50937	1501	0.0510645	0.001
4689	1511	0.06176	0.001
7448	1511	-0.0609646	0.001
6457	1641	0.0345195	0.001
3148	1647	0.060767	0.001
3976	1725	0.07273	0.001
773	1749	0.094002	0.001
869	1808	-0.0384673	0.001
9235	1825	0.0639336	0.001
26585	1826	-0.0468294	0.001
3684	1826	-0.0425605	0.001
7224	1857	0.0352234	0.001
4204	1876	0.0635772	0.001
4673	1906	-0.0584658	0.001
5697	1943	-0.0364982	0.001
971	1947	0.0574155	0.001
7479	1949	0.0416424	0.001
4331	2001	-0.0540974	0.001
2444	2014	-0.0480422	0.001
26060	2028	0.0651711	0.001
2705	2033	-0.0724041	0.001
3782	2033	-0.0506947	0.001
2078	2059	0.0524776	0.001
397	2078	-0.0451741	0.001
2251	2100	-0.0596077	0.001
2245	2147	0.0583189	0.001
2842	2150	-0.0361836	0.001
7071	2173	-0.0595484	0.001
944	2242	-0.0438516	0.001
551	2249	0.038988	0.001
6299	2494	0.0480355	0.001
684	2495	-0.030409	0.001
9510	2495	-0.0334565	0.001
8869	2526	-0.0384543	0.001
8477	2626	0.071531	0.001
93974	2632	0.0476497	0.001
6474	2692	-0.052771	0.001
683	2735	0.0355509	0.001
320	2743	0.0336067	0.001
3983	2779	-0.0553453	0.001
7941	2829	-0.0518125	0.001
6361	2833	0.0357089	0.001
7201	2835	0.052586	0.001
6387	2853	-0.0601761	0.001
3667	2887	0.0395357	0.001
2900	2891	0.0394487	0.001
6511	2897	0.0425861	0.001
9568	2898	0.0450423	0.001
57717	2912	-0.0505102	0.001
6425	2986	0.0322503	0.001
6907	3000	-0.0339606	0.001
54738	3054	0.0368471	0.001
6720	3146	-0.0549159	0.001
8323	3223	-0.0411374	0.001
4261	3394	0.0396172	0.001
6091	3547	0.0341792	0.001
3554	3550	-0.05624	0.001
7200	3550	0.0633571	0.001
3603	3559	0.0303981	0.001
4282	3568	0.0254926	0.001
917	3575	0.0542649	0.001
7272	3600	-0.0533273	0.001
6285	3601	-0.0342636	0.001
6368	3606	0.0414996	0.001
56616	3624	-0.0453922	0.001
8807	3656	-0.0351657	0.001
689	3661	-0.0341071	0.001
5894	3669	-0.0521639	0.001
4814	3671	0.0395356	0.001
9358	3673	-0.0412089	0.001
8763	3694	0.031264	0.001
3772	3756	-0.0389349	0.001
4045	3782	0.0482959	0.001
6507	3786	0.0444623	0.001
3990	3792	0.0302254	0.001
917	3820	-0.0379941	0.001
431705	3933	-0.0422798	0.001
650	4012	0.0735546	0.001
6361	4068	0.033444	0.001
7039	4142	-0.0433409	0.001
7712	4193	-0.0458381	0.001
80781	4193	-0.0471257	0.001
945	4283	-0.0506646	0.001
825	4316	-0.0401041	0.001
4973	4319	-0.0477918	0.001
6687	4319	0.0452922	0.001
596	4353	0.0491739	0.001
55198	4504	-0.0564939	0.001
9441	4618	-0.0728456	0.001
8722	4738	0.0362481	0.001
9439	4762	-0.0349529	0.001
50848	4779	-0.0398895	0.001
7110	4782	-0.0363814	0.001
9318	4783	0.0443947	0.001
7857	4790	-0.038246	0.001
9325	4790	0.0344192	0.001
55288	4792	0.0348033	0.001
8111	4798	0.0584781	0.001
9443	4802	0.0425634	0.001
7468	4854	0.0453892	0.001
50856	4868	-0.0395441	0.001
7399	4901	-0.0389175	0.001
8542	4952	0.0433507	0.001
8317	5074	-0.041969	0.001
9700	5077	0.0381304	0.001
9313	5122	-0.0476403	0.001
6295	5154	-0.0986736	0.001
7442	5154	-0.109341	0.001
9177	5297	-0.0383505	0.001
7164	5340	-0.0401386	0.001
6191	5347	0.0484737	0.001
7337	5463	-0.0458814	0.001
7170	5599	0.0275874	0.001
8829	5657	0.0585179	0.001
8519	5928	0.0551735	0.001
6886	5968	0.0572688	0.001
6232	6143	-0.0820488	0.001
6171	6167	0.036732	0.001
8761	6182	-0.0688227	0.001
7379	6239	0.0641924	0.001
8875	6352	-0.0419869	0.001
6373	6355	-0.0452196	0.001
8792	6357	-0.0773833	0.001
8815	6367	-0.0445921	0.001
7163	6425	-0.0657641	0.001
6658	6456	-0.0444177	0.001
6778	6671	0.0427936	0.001
9381	6907	-0.0543246	0.001
8829	7010	0.100056	0.001
83990	7027	0.0350747	0.001
8493	7071	0.039772	0.001
8829	7130	0.074585	0.001
8839	7295	0.071943	0.001
8448	7422	-0.0978669	0.001
779	7433	-0.0298479	0.001
9774	7572	0.0554513	0.001
8214	8082	0.0535316	0.001
8317	8314	-0.0315791	0.001
91	8317	-0.0281687	0.001
9482	8604	0.0645198	0.001
9253	8822	-0.0325196	0.001
149428	10011	-0.0563572	0.001
2029	10142	-0.0599724	0.001
829	10164	-0.0563877	0.001
9473	10164	-0.0647956	0.001
8682	10165	-0.076987	0.001
54900	10175	-0.033982	0.001
8477	10175	-0.0352507	0.001
3603	10178	0.0460665	0.001
5617	10219	0.0452795	0.001
10572	10224	0.0634592	0.001
9448	10224	0.0503203	0.001
4852	10293	-0.0570695	0.001
8804	10308	-0.0380333	0.001
10563	10344	0.045065	0.001
2257	10380	0.0376861	0.001
361	10478	-0.0504025	0.001
9718	10505	-0.063864	0.001
1947	10507	0.0687025	0.001
8763	10512	0.0297478	0.001
3661	10522	0.0611307	0.001
5612	10523	0.0328825	0.001
6695	10523	0.035358	0.001
4671	10542	0.040248	0.001
959	10542	0.0357152	0.001
10581	10563	-0.0402624	0.001
3937	10563	-0.0418546	0.001
55	10574	-0.0506863	0.001
7272	10575	0.0562646	0.001
135	10578	-0.0288238	0.001
361	10586	-0.0493373	0.001
9139	10657	-0.078934	0.001
3717	10726	0.0315477	0.001
1936	10769	0.0561003	0.001
5347	10771	0.0428882	0.001
8721	10782	0.0349242	0.001
23567	10787	-0.0388035	0.001
6595	10847	-0.0772746	0.001
2316	10892	0.0358955	0.001
51267	10902	-0.0632969	0.001
661	10926	0.0468921	0.001
2701	10928	-0.0559377	0.001
8644	10954	-0.0410953	0.001
3570	10990	-0.057636	0.001
7791	11018	0.0609552	0.001
2549	11040	0.0345122	0.001
7253	11116	0.0828195	0.001
829	11136	-0.0291991	0.001
4062	11202	-0.0683859	0.001
1647	11219	-0.0703508	0.001
8608	11343	0.0687875	0.001
840	23203	-0.0357582	0.001
56896	23493	0.0434254	0.001
4352	23495	0.0414908	0.001
4320	23780	-0.0713257	0.001
51343	25793	-0.0437427	0.001
2978	25806	-0.0334771	0.001
9507	26270	-0.0321904	0.001
663	26574	0.035681	0.001
9530	26574	0.042699	0.001
6676	26659	0.0546991	0.001
5894	27074	-0.0430454	0.001
273	27115	-0.031479	0.001
3310	27129	0.100067	0.001
8289	29079	-0.0519559	0.001
3782	29116	-0.048881	0.001
5697	29116	0.0437434	0.001
51366	29128	0.0389781	0.001
4778	29842	0.0335487	0.001
4899	29842	-0.028849	0.001
6128	30009	0.03547	0.001
8477	30009	-0.0402784	0.001
9319	51087	-0.0415163	0.001
684	51192	-0.0364732	0.001
8507	51195	0.0524537	0.001
8438	51207	0.0402624	0.001
53904	51347	-0.0457757	0.001
6361	51655	0.0822248	0.001
5987	53340	-0.0322052	0.001
6622	56034	0.042959	0.001
9094	56479	-0.0582017	0.001
834	56999	0.0726567	0.001
7341	58487	0.0898556	0.001
319100	134860	-0.0286101	0.001
57153	148022	-0.0582559	0.001
639	221895	0.0388535	0.001
6872	225689	-0.0611947	0.001
4802	347853	0.0312958	0.001
20	3148	-0.0420458	0.002
71	7168	0.045238	0.002
135	2543	0.0303913	0.002
135	5803	0.053349	0.002
140	3556	0.0360073	0.002
152	5744	0.0429205	0.002
165	7071	-0.0330302	0.002
196	2033	-0.0543868	0.002
220	8608	-0.0328761	0.002
247	9314	-0.0301718	0.002
320	6327	-0.0331474	0.002
330	7534	0.0466609	0.002
330	8837	-0.0678035	0.002
347	3949	-0.0367394	0.002
362	554	-0.0365197	0.002
394	57152	-0.0492553	0.002
474	4799	0.0556011	0.002
488	705	0.0341384	0.002
664	673	0.0279626	0.002
682	917	-0.03321	0.002
705	7448	0.0297638	0.002
1004	6247	-0.0387591	0.002
1025	4282	-0.0617408	0.002
1032	8453	-0.0296809	0.002
1033	94	0.0331173	0.002
1040	3000	-0.0355663	0.002
1051	4152	-0.0442469	0.002
1131	1237	-0.0401776	0.002
1131	3562	-0.0399078	0.002
1133	5052	-0.02636	0.002
1134	6262	0.0355862	0.002
1137	4208	0.101874	0.002
1137	9094	-0.0482609	0.002
1195	4035	0.0802766	0.002
1207	28982	0.0255432	0.002
1234	8829	0.0377319	0.002
1235	910	0.0330422	0.002
1238	3131	-0.0737408	0.002
1241	6938	-0.0300726	0.002
1258	5957	-0.0533221	0.002
1267	6327	0.0400879	0.002
1311	9507	-0.0329348	0.002
1436	7625	-0.0500689	0.002
1462	56998	-0.0606013	0.002
1489	2316	-0.0323472	0.002
1510	2180	0.0406992	0.002
1621	56125	-0.081783	0.002
1675	7428	-0.0260714	0.002
1675	7511	-0.0437601	0.002
1945	712	-0.064074	0.002
1946	551	0.0355401	0.002
1946	9718	-0.0303563	0.002
1997	24148	0.0243233	0.002
2012	3868	0.0674328	0.002
2029	9375	-0.0451306	0.002
2033	361	0.0460375	0.002
2060	7336	-0.0548012	0.002
2070	5310	0.0253483	0.002
2100	9982	-0.0494792	0.002
2113	945	0.0371161	0.002
2115	905	-0.0312556	0.002
2138	4640	-0.0409169	0.002
2150	3350	0.0321046	0.002
2202	5158	0.0262687	0.002
2239	6491	-0.0488875	0.002
2245	4990	0.0523488	0.002
2245	8092	0.0659644	0.002
2246	8323	0.0296127	0.002
2250	29116	-0.0391544	0.002
2251	55870	0.0492263	0.002
2257	51196	-0.0325952	0.002
2339	9392	-0.0399727	0.002
2395	29888	0.0541895	0.002
2444	3604	0.0331134	0.002
2494	9580	-0.0507243	0.002
2561	3749	0.0276823	0.002
2623	9208	-0.0462629	0.002
2624	5435	-0.0261233	0.002
2634	5996	-0.0481368	0.002
2705	9445	0.0628809	0.002
2743	2914	0.0559535	0.002
2768	2844	0.0294868	0.002
2768	966	-0.0409598	0.002
2796	8994	0.0497213	0.002
2830	2843	0.0707083	0.002
2834	7252	-0.0448105	0.002
2857	9290	0.0358572	0.002
2862	8549	-0.0503851	0.002
2887	5739	0.0306861	0.002
2890	774	0.0343627	0.002
2908	4303	0.0368783	0.002
2962	9442	-0.0400139	0.002
2963	9442	-0.045527	0.002
3002	6477	-0.0445761	0.002
3002	929	0.0487441	0.002
3087	3570	0.0440722	0.002
3146	8877	-0.0559369	0.002
3174	7020	0.0420739	0.002
3198	5292	-0.0350629	0.002
3350	6745	0.0384805	0.002
3356	4852	-0.0508798	0.002
3356	774	-0.0312225	0.002
3359	6014	-0.0319883	0.002
3550	7043	-0.0878242	0.002
3569	94	-0.0339482	0.002
3570	708	-0.0497729	0.002
3601	701	0.0337342	0.002
3604	9314	-0.0323675	0.002
3606	6352	-0.0286969	0.002
3641	5675	-0.033514	0.002
3673	966	-0.0476297	0.002
3678	5792	0.0458297	0.002
3695	55109	-0.0485599	0.002
3717	6352	0.0266274	0.002
3933	4258	-0.0378632	0.002
3950	6375	0.0479296	0.002
4017	5792	0.0521988	0.002
4017	9638	0.0323764	0.002
4035	8895	0.0415469	0.002
4050	9547	0.0738046	0.002
4060	6652	-0.038288	0.002
4070	8804	0.0724242	0.002
4146	56288	0.0272702	0.002
4216	727	0.0502033	0.002
4221	7071	-0.0255418	0.002
4254	7336	-0.0424397	0.002
4283	719	0.0692738	0.002
4435	8456	0.0392598	0.002
4515	5578	-0.0445915	0.002
4515	6494	-0.0333947	0.002
4618	6720	0.0334063	0.002
4665	8326	-0.0461313	0.002
4790	5432	-0.0620871	0.002
4923	5168	0.0534357	0.002
5016	634	-0.0399188	0.002
5097	6334	-0.0390505	0.002
5122	6372	-0.0351227	0.002
5126	650	0.0428475	0.002
5154	7442	0.0296059	0.002
5264	7365	-0.0525637	0.002
5536	684	0.0472536	0.002
5587	60675	0.0421529	0.002
5594	56125	0.079769	0.002
5617	586	-0.0776163	0.002
5879	719	0.0767568	0.002
6036	6352	-0.0374366	0.002
6047	7026	0.0442208	0.002
6239	8763	0.0510292	0.002
6300	6443	-0.033564	0.002
6320	7433	-0.0364569	0.002
6348	7432	0.0427658	0.002
6373	727	-0.0427927	0.002
6387	8517	-0.0696257	0.002
6457	8745	0.0383566	0.002
6493	773	0.0301818	0.002
6504	9402	-0.03753	0.002
6595	6666	0.0411513	0.002
6622	7844	0.0440931	0.002
6850	944	-0.033956	0.002
6853	9094	-0.0478006	0.002
6932	7716	-0.0509776	0.002
7073	8896	-0.0326995	0.002
7224	784	-0.0362995	0.002
7251	9636	-0.0434866	0.002
7253	826	0.0434801	0.002
7291	8216	0.0622456	0.002
7295	9718	0.0280002	0.002
7450	9486	0.0389097	0.002
7466	8822	-0.0341635	0.002
9037	9358	-0.0826789	0.002
9051	9235	0.0540095	0.002
9070	9603	-0.0499691	0.002
9214	9437	-0.0284306	0.002
9358	9638	0.0336517	0.002
10072	1511	0.0564704	0.002
10076	394	0.038354	0.002
10138	3398	0.0403817	0.002
10180	8761	0.032083	0.002
10224	6494	0.0309874	0.002
10266	155	-0.0769843	0.002
10288	3394	0.0371788	0.002
10293	10595	-0.0426154	0.002
10294	5657	-0.0433781	0.002
10296	3685	-0.0420212	0.002
10390	8542	0.0369218	0.002
10400	11004	0.0431247	0.002
10400	6491	0.0368145	0.002
10425	4320	0.0417349	0.002
10439	26508	0.0687942	0.002
10461	1942	-0.0648943	0.002
10465	3560	0.0355184	0.002
10481	3860	0.0337008	0.002
10505	944	0.0353223	0.002
10507	3673	-0.042393	0.002
10512	6935	0.0437913	0.002
10533	25801	-0.0339938	0.002
10540	3868	0.0648265	0.002
10563	1908	0.0455355	0.002
10563	7043	0.0775485	0.002
10657	2078	0.0385888	0.002
10657	3576	0.0467869	0.002
10692	27199	-0.0464311	0.002
10692	7432	-0.0411159	0.002
10726	25792	0.0384705	0.002
10726	2798	-0.0247717	0.002
10750	29953	0.062113	0.002
10850	2705	0.118332	0.002
10866	4353	0.0437664	0.002
10902	3400	-0.0346451	0.002
10982	7039	-0.0350211	0.002
11004	975	0.058447	0.002
11005	5176	-0.0816367	0.002
11027	9308	0.0389684	0.002
11165	3624	-0.0477335	0.002
11194	6575	-0.0284919	0.002
11281	1406	0.0288224	0.002
11329	23012	-0.0229107	0.002
11333	4665	-0.0360458	0.002
22915	3696	0.0391239	0.002
22915	3912	0.0793147	0.002
22938	4609	0.0501055	0.002
22955	7481	0.0493849	0.002
23650	904	0.0678668	0.002
23764	2624	0.0539318	0.002
26528	60675	-0.0399691	0.002
27189	6355	0.0365525	0.002
27329	8499	-0.0403115	0.002
27429	4314	-0.0410115	0.002
29128	6695	-0.0587223	0.002
50506	8528	0.0431808	0.002
51513	9325	-0.0313672	0.002
51554	7494	0.0702478	0.002
51596	8878	-0.0299688	0.002
51686	9191	-0.0357014	0.002
54472	9402	0.0390887	0.002
55174	92105	0.0437276	0.002
55534	9967	-0.0581057	0.002
56122	9152	-0.0265366	0.002
56134	9223	0.0303209	0.002
56145	9358	-0.0854751	0.002
83990	9391	0.037661	0.002
115727	43	-0.0454461	0.002
134860	9248	0.0386384	0.002
134864	5291	-0.0278909	0.002
140885	9076	-0.048653	0.002
149428	6751	-0.0426766	0.002
171017	5048	0.0561521	0.002
440533	5675	0.0476458	0.002
301	23	-0.0592946	0.002
4515	25	0.0286037	0.002
7596	56	-0.059839	0.002
3824	103	-0.0457314	0.002
2022	133	-0.0689458	0.002
3984	134	0.0491468	0.002
2626	146	-0.0384803	0.002
8484	150	0.045619	0.002
4061	183	-0.0559759	0.002
551	183	-0.0600493	0.002
5201	196	0.0359825	0.002
23645	199	-0.0320298	0.002
50507	218	-0.0558442	0.002
51601	242	0.0552225	0.002
3315	301	-0.0664508	0.002
3953	301	0.0571009	0.002
50861	321	0.0479052	0.002
6247	421	0.0433885	0.002
5810	546	0.0305587	0.002
972	580	0.0418734	0.002
80036	610	0.03097	0.002
996	684	0.0507715	0.002
7494	708	-0.0556944	0.002
9293	808	0.0762543	0.002
3177	1018	0.0312271	0.002
3569	1028	-0.049652	0.002
8558	1031	0.0325965	0.002
3627	1036	0.0588349	0.002
10692	1040	0.0300601	0.002
1406	1040	0.0354902	0.002
142	1050	-0.0544141	0.002
3568	1132	0.0475898	0.002
7066	1132	0.034078	0.002
1742	1138	-0.0572265	0.002
6191	1164	0.0283066	0.002
8503	1176	-0.0959117	0.002
993	1195	0.0386374	0.002
56605	1201	-0.0368951	0.002
887	1232	-0.0501552	0.002
4331	1285	-0.0556172	0.002
5074	1285	-0.0497138	0.002
5918	1285	0.0488573	0.002
636	1368	0.0430619	0.002
23636	1387	-0.0310667	0.002
5536	1389	0.0510504	0.002
7287	1415	0.085171	0.002
5310	1474	-0.0333593	0.002
5125	1489	0.043354	0.002
22801	1501	-0.0555721	0.002
6351	1511	0.0559296	0.002
825	1519	-0.0664951	0.002
8532	1522	0.0334182	0.002
3594	1536	0.0312521	0.002
6357	1536	0.0328293	0.002
444	1674	0.0762808	0.002
1749	1742	-0.0389106	0.002
6496	1746	-0.025345	0.002
7353	1749	0.0676969	0.002
6478	1793	-0.0492531	0.002
9253	1857	-0.0304635	0.002
944	1945	0.028296	0.002
3684	1947	0.0453291	0.002
3689	1947	0.0462477	0.002
1968	1967	-0.0418113	0.002
25819	1999	0.035669	0.002
30811	2020	0.0420653	0.002
6846	2035	-0.07245	0.002
8556	2060	0.0444483	0.002
51330	2066	-0.0443438	0.002
6608	2078	0.0423505	0.002
835	2147	0.0596838	0.002
7429	2175	-0.0443947	0.002
6362	2220	0.0443304	0.002
3899	2242	0.0309139	0.002
4440	2247	0.0577784	0.002
6362	2247	0.0556047	0.002
7022	2254	0.0298627	0.002
356	2258	-0.0560563	0.002
646	2277	0.041439	0.002
5080	2313	-0.0351384	0.002
9495	2395	0.0421533	0.002
9568	2395	0.0388518	0.002
3480	2444	-0.0761566	0.002
3298	2494	0.0385437	0.002
29880	2527	0.0446187	0.002
586	2549	0.0356413	0.002
5077	2551	-0.0293252	0.002
8620	2587	-0.038523	0.002
7482	2625	0.083621	0.002
6670	2627	-0.0527258	0.002
8721	2627	0.0544138	0.002
3556	2634	-0.064019	0.002
6370	2641	-0.0449409	0.002
8995	2691	-0.055043	0.002
3605	2705	-0.111051	0.002
8647	2705	-0.114432	0.002
3315	2729	0.0436786	0.002
7534	2729	0.0383153	0.002
2828	2768	0.103014	0.002
3641	2796	0.0386749	0.002
8994	2796	0.0444051	0.002
2867	2798	-0.0345597	0.002
390	2811	-0.0679576	0.002
83551	2826	-0.0331044	0.002
553	2831	-0.0313713	0.002
5741	2834	-0.0374654	0.002
55890	2864	-0.0367309	0.002
54472	2885	-0.0365115	0.002
6401	2920	-0.0397305	0.002
7857	2920	-0.0389222	0.002
6191	3131	0.0602746	0.002
8320	3201	0.0572116	0.002
7020	3222	-0.0474148	0.002
9362	3356	-0.0445344	0.002
4544	3358	-0.0257975	0.002
6720	3400	-0.0236493	0.002
4680	3440	0.0528737	0.002
3572	3454	0.0472017	0.002
6295	3456	-0.0343852	0.002
3490	3489	0.0897047	0.002
4282	3491	0.0583604	0.002
3627	3574	0.0421985	0.002
6367	3594	0.0357843	0.002
6368	3600	0.049384	0.002
8743	3604	0.0382088	0.002
712	3606	0.0430563	0.002
4600	3624	0.0394325	0.002
55801	3624	-0.0441939	0.002
50856	3627	-0.0312059	0.002
3730	3690	0.0287195	0.002
9270	3690	-0.0307609	0.002
7168	3717	0.0520351	0.002
6603	3726	-0.0349405	0.002
8456	3727	-0.0454517	0.002
3764	3738	-0.0338636	0.002
9177	3749	-0.0309209	0.002
3766	3753	-0.06091	0.002
641	3820	0.0336545	0.002
5351	3861	-0.0481329	0.002
51366	3868	-0.0544342	0.002
5518	3932	0.0402096	0.002
5154	3977	0.0298101	0.002
51741	4016	-0.0538495	0.002
972	4035	0.084699	0.002
8705	4036	-0.0599357	0.002
4277	4046	-0.0269765	0.002
4524	4143	-0.0328594	0.002
4884	4155	-0.0376153	0.002
8477	4283	-0.0506827	0.002
9734	4288	0.0443685	0.002
5705	4297	0.0816124	0.002
7584	4302	0.0478437	0.002
9466	4352	0.0310706	0.002
4722	4714	0.0448985	0.002
4798	4784	0.0354887	0.002
8548	4802	0.045081	0.002
55534	4814	-0.0715331	0.002
56134	4815	0.0371712	0.002
7252	4828	0.0333437	0.002
80781	4830	-0.041332	0.002
51330	4846	0.0310551	0.002
5118	4920	-0.0486295	0.002
658	5075	0.0432507	0.002
5292	5079	0.0687693	0.002
5422	5111	-0.045768	0.002
6502	5176	-0.0743696	0.002
7511	5225	0.0279373	0.002
551	5255	-0.101053	0.002
9997	5351	-0.0300873	0.002
7023	5457	-0.0561818	0.002
7337	5550	-0.0583577	0.002
727	5603	0.0496294	0.002
8722	5972	-0.0308593	0.002
7596	6096	0.0594027	0.002
6171	6138	-0.0401702	0.002
6203	6150	0.0384718	0.002
9333	6278	-0.0665646	0.002
6774	6334	0.0433644	0.002
6362	6348	0.049823	0.002
7432	6348	0.0439385	0.002
6370	6351	0.0335193	0.002
7293	6352	-0.0266235	0.002
7010	6361	-0.0790899	0.002
8517	6387	0.0905392	0.002
6750	6511	-0.0302296	0.002
869	6511	0.0361749	0.002
6940	6720	0.0309114	0.002
9575	6721	-0.0518104	0.002
83903	6788	-0.0819706	0.002
9443	6934	-0.0294023	0.002
7066	7049	0.0303132	0.002
9529	7266	-0.0593065	0.002
7727	7291	-0.0337342	0.002
835	7511	0.0542395	0.002
8812	8462	-0.0277103	0.002
9466	8530	0.0272423	0.002
8608	8540	-0.0518525	0.002
9759	8994	0.0450239	0.002
9185	9057	0.0688845	0.002
9537	10006	0.0402679	0.002
10595	10018	-0.0320085	0.002
70	10021	0.0390119	0.002
80036	10021	0.0391124	0.002
5119	10051	0.0315868	0.002
6093	10092	-0.068364	0.002
3315	10094	-0.0453139	0.002
56134	10141	0.0755802	0.002
8822	10141	-0.0693793	0.002
10563	10175	-0.0329339	0.002
51085	10205	-0.0845697	0.002
10285	10236	0.04822	0.002
19	10237	-0.0419353	0.002
11063	10284	-0.0503811	0.002
1983	10289	0.0360251	0.002
51554	10346	-0.0559225	0.002
4088	10379	-0.0536122	0.002
3059	10392	-0.0341993	0.002
10570	10439	0.036557	0.002
10478	10472	0.0493068	0.002
9333	10481	-0.0693142	0.002
9141	10497	0.0271297	0.002
3572	10507	-0.0828181	0.002
25782	10513	-0.0341377	0.002
993	10540	0.0631099	0.002
8682	10542	-0.0474908	0.002
3172	10553	0.0408631	0.002
6925	10553	-0.0411699	0.002
1808	10570	-0.0533242	0.002
5460	10644	0.0334433	0.002
8065	10657	0.0645402	0.002
1536	10666	-0.042267	0.002
9450	10673	0.0330784	0.002
7433	10891	0.0335476	0.002
839	10893	-0.0616154	0.002
183	10990	0.0435732	0.002
3559	11024	0.0401137	0.002
5156	11025	-0.0394786	0.002
23636	11126	-0.0411079	0.002
2965	11201	-0.0457564	0.002
6750	11250	0.0261143	0.002
301	11311	0.0340233	0.002
7541	22980	-0.0379378	0.002
9057	22999	0.0380791	0.002
9351	22999	0.040803	0.002
3248	23368	0.0339879	0.002
8928	23373	0.0339986	0.002
23576	23564	0.0510779	0.002
9314	23641	-0.0611104	0.002
3575	23643	-0.0764759	0.002
8477	23645	0.0339072	0.002
8522	23645	0.0401451	0.002
3984	23647	0.0396933	0.002
5875	25797	0.0495949	0.002
57448	25816	-0.0288701	0.002
5125	26270	-0.0300614	0.002
3313	26574	0.0425649	0.002
5937	26747	0.077347	0.002
7454	27040	0.0342033	0.002
684	27074	0.0448053	0.002
5594	27141	0.0558312	0.002
8106	29765	-0.0470564	0.002
51741	50507	-0.0379661	0.002
7076	51009	0.0477211	0.002
9616	51022	-0.0348163	0.002
636	51085	0.031024	0.002
57449	54602	-0.0288181	0.002
970	55423	-0.0308626	0.002
9037	55801	0.0361449	0.002
684	55870	-0.0473644	0.002
7301	56130	-0.0322092	0.002
6370	56477	-0.0292187	0.002
9362	57731	0.0372121	0.002
8403	57787	0.0453145	0.002
6663	64976	0.0364551	0.002
9759	79813	0.0564034	0.002
55201	149428	0.0570845	0.002
4194	221895	0.0428163	0.002
3479	245711	0.055451	0.002
43	55450	0.0379715	0.003
43	5894	-0.0373696	0.003
135	8744	0.0274062	0.003
147	5047	0.0500369	0.003
147	718	0.0827731	0.003
148	6733	-0.0911622	0.003
150	5743	-0.0366388	0.003
150	6010	0.0331656	0.003
214	324	-0.0915405	0.003
214	8581	0.0423044	0.003
239	397	-0.0416107	0.003
320	4331	0.0439465	0.003
356	7043	0.0793529	0.003
388	397	0.0442595	0.003
390	6247	-0.0339047	0.003
552	6288	0.0509812	0.003
610	80036	0.0276584	0.003
650	9037	-0.0255619	0.003
1001	9486	0.044474	0.003
1012	10446	0.0434886	0.003
1017	11116	-0.0800558	0.003
1022	9088	0.0271834	0.003
1025	2919	-0.0492508	0.003
1028	5744	-0.0445076	0.003
1032	6752	-0.03932	0.003
1040	8542	0.0287579	0.003
1111	3980	-0.0248248	0.003
1128	238	-0.0288787	0.003
1137	5354	-0.0435621	0.003
1147	2149	0.0298554	0.003
1233	2833	-0.0313894	0.003
1237	1238	-0.0276511	0.003
1237	22915	0.0512333	0.003
1259	2918	-0.0479757	0.003
1259	5875	-0.0345356	0.003
1263	998	0.0563961	0.003
1301	5956	-0.0584502	0.003
1394	3248	-0.0255301	0.003
1398	7005	0.0457414	0.003
1411	4693	0.036011	0.003
1428	80781	0.0292877	0.003
1436	56413	-0.0260256	0.003
1453	5889	-0.0377096	0.003
1487	3553	-0.0275891	0.003
1488	51761	-0.055691	0.003
1506	23192	-0.0389396	0.003
1524	5540	-0.0309705	0.003
1576	346	0.0678113	0.003
1605	3270	0.052341	0.003
1647	6794	-0.0594368	0.003
1649	3299	-0.0311055	0.003
1675	26270	-0.0345231	0.003
1727	4778	0.0340235	0.003
1786	6827	-0.0367866	0.003
1808	4814	-0.0692531	0.003
1815	9495	-0.0630732	0.003
1892	35	-0.0302234	0.003
1946	8839	0.0609581	0.003
1948	5241	-0.0587316	0.003
1982	2355	-0.0431039	0.003
2000	55534	0.0479924	0.003
2001	9232	-0.0370003	0.003
2006	5728	0.0658247	0.003
2023	7712	0.0744658	0.003
2028	3972	-0.0525347	0.003
2059	2078	-0.0348328	0.003
2069	3641	0.034683	0.003
2145	8655	0.0363179	0.003
2147	391	-0.0353001	0.003
2151	2155	0.0373487	0.003
2173	3552	0.0335247	0.003
2204	3559	0.0277097	0.003
2245	56999	-0.0643955	0.003
2316	4762	0.0325564	0.003
2323	7272	-0.0319238	0.003
2354	7813	-0.060833	0.003
2355	4618	-0.0489967	0.003
2488	8239	0.0625496	0.003
2549	29128	-0.0260266	0.003
2551	5439	-0.0279202	0.003
2623	3212	-0.0520007	0.003
2669	3550	-0.0542843	0.003
2697	2885	-0.0372381	0.003
2705	949	-0.0306905	0.003
2709	3846	-0.0337715	0.003
2741	4975	0.0306556	0.003
2773	2918	0.0499437	0.003
2829	7941	0.0337685	0.003
2897	5594	-0.0261284	0.003
2917	778	0.0400936	0.003
2965	55870	-0.0475076	0.003
3052	7089	0.0348105	0.003
3140	6369	-0.0280185	0.003
3148	5457	-0.050634	0.003
3172	4520	0.0504461	0.003
3205	6239	0.0545743	0.003
3209	6399	-0.0357344	0.003
3239	8092	0.0665748	0.003
3240	51266	0.0576248	0.003
3350	5733	-0.0883807	0.003
3356	3736	0.0721812	0.003
3356	5594	-0.0360416	0.003
3362	773	0.0286377	0.003
3363	6753	-0.034875	0.003
3399	3976	-0.0531678	0.003
3458	6352	-0.0285467	0.003
3480	396	-0.0414401	0.003
3487	5728	0.0756374	0.003
3556	8576	-0.0347285	0.003
3575	51266	0.0594851	0.003
3575	6351	-0.0291843	0.003
3578	7424	0.0415111	0.003
3594	929	0.0359141	0.003
3600	9235	-0.0596099	0.003
3603	3606	0.033598	0.003
3603	6352	0.0277972	0.003
3608	4855	0.0558524	0.003
3623	55870	0.0453967	0.003
3623	8995	-0.0377905	0.003
3624	6502	-0.0272961	0.003
3624	7291	0.028623	0.003
3627	6753	-0.0282602	0.003
3638	944	-0.0373539	0.003
3782	89822	-0.0333195	0.003
3899	8994	0.0415455	0.003
3976	4920	-0.0441383	0.003
3976	7046	0.0451158	0.003
3978	5879	-0.0920047	0.003
3980	9191	-0.0289762	0.003
4004	5036	0.0366541	0.003
4012	55801	0.0364186	0.003
4015	4017	0.048467	0.003
4155	6853	0.0250391	0.003
4170	6347	-0.0471824	0.003
4295	5045	-0.0426698	0.003
4318	9476	-0.0455487	0.003
4332	6352	-0.0227705	0.003
4618	4637	0.0372619	0.003
4776	976	0.0496004	0.003
4784	6239	-0.0457643	0.003
4821	6585	0.0252306	0.003
4832	4853	-0.0417153	0.003
4884	7368	0.0344332	0.003
4921	54413	-0.0505322	0.003
4976	6652	0.0444911	0.003
4983	6664	-0.0408222	0.003
5004	719	-0.0624976	0.003
5111	5422	0.0505173	0.003
5133	8788	0.0369965	0.003
5225	7979	0.0547201	0.003
5327	5627	0.034669	0.003
5443	945	-0.0462713	0.003
5528	6474	-0.0497476	0.003
5600	6375	0.0476612	0.003
5671	5672	0.0313952	0.003
5705	6239	-0.0490213	0.003
5875	7287	0.0441314	0.003
5957	5959	0.0551839	0.003
6150	8761	-0.0336107	0.003
6191	7272	0.0320293	0.003
6239	7379	0.0465124	0.003
6374	712	0.0477441	0.003
6375	651	0.0369572	0.003
6387	8482	0.0476354	0.003
6404	705	-0.0306546	0.003
6445	6717	0.0403152	0.003
6546	8106	0.0794841	0.003
6660	7110	-0.0566049	0.003
6751	8829	-0.0396297	0.003
7020	7024	0.0307331	0.003
7033	7073	-0.0350645	0.003
7066	887	-0.0384415	0.003
7067	9015	-0.0287607	0.003
7227	8880	-0.0305786	0.003
7336	9690	0.0257778	0.003
7379	7553	-0.0419656	0.003
7456	8935	0.0456593	0.003
8453	9982	0.0352781	0.003
8581	9071	-0.0804214	0.003
9139	944	0.0380364	0.003
9191	9240	-0.0370584	0.003
10076	9289	0.0327199	0.003
10077	54472	0.0448352	0.003
10164	2533	0.0286388	0.003
10219	8712	-0.0548551	0.003
10225	9235	-0.0586041	0.003
10284	54345	-0.0309896	0.003
10296	10884	0.0482632	0.003
10351	9429	-0.0297478	0.003
10392	6348	0.0430345	0.003
10393	5518	-0.0603346	0.003
10427	9362	-0.0461587	0.003
10507	4353	-0.0333006	0.003
10513	22796	-0.0689546	0.003
10513	8943	-0.0390445	0.003
10540	863	-0.0319771	0.003
10570	1809	0.0516526	0.003
10570	320	-0.0256262	0.003
10612	6664	-0.0389232	0.003
10654	7365	0.0503512	0.003
10657	3455	0.0809766	0.003
10699	8540	0.0492419	0.003
10725	4779	0.0318	0.003
10726	6608	-0.0479986	0.003
10847	6597	0.0281633	0.003
10850	6351	0.0301826	0.003
10886	6368	0.0460294	0.003
10902	6047	0.0541353	0.003
10911	8484	0.0280148	0.003
10928	1234	-0.0371981	0.003
10948	3172	-0.0497537	0.003
10990	29126	-0.0274743	0.003
11014	11275	-0.0416575	0.003
11117	3673	-0.0316701	0.003
11137	5437	-0.0302626	0.003
11138	7272	-0.0306905	0.003
22809	4515	0.0563179	0.003
22915	4301	0.0639366	0.003
23166	55423	-0.0269731	0.003
25929	9404	-0.0296538	0.003
26270	4316	0.0365384	0.003
26747	9440	0.059025	0.003
27141	4049	-0.0324629	0.003
27236	8943	-0.0398445	0.003
28959	8443	-0.0445149	0.003
28982	6545	0.0370334	0.003
29126	3568	-0.0329765	0.003
29128	4762	0.0317134	0.003
29950	3594	-0.0342203	0.003
30820	4287	0.0551935	0.003
51043	7020	-0.0344538	0.003
51289	808	0.0785475	0.003
51700	79400	0.0288802	0.003
53340	8900	0.0310804	0.003
54221	8745	0.0346824	0.003
54345	6604	-0.0473916	0.003
56123	9094	0.0434809	0.003
56124	57787	-0.0383403	0.003
56125	6854	0.0462266	0.003
56125	8174	-0.0370625	0.003
56143	7101	-0.0350341	0.003
60675	6347	-0.0609941	0.003
115727	608	-0.0387102	0.003
142678	54602	-0.0290049	0.003
150209	5594	-0.0349243	0.003
225689	6872	-0.0274295	0.003
440533	975	-0.0552032	0.003
949	19	0.0708204	0.003
6356	43	0.0485945	0.003
1436	100	-0.0627247	0.003
7253	116	-0.045969	0.003
2069	133	0.0562097	0.003
5251	133	0.0616623	0.003
4258	134	0.047206	0.003
6372	135	0.0481163	0.003
246	143	-0.0394315	0.003
23043	147	-0.028878	0.003
2872	147	-0.0350349	0.003
6355	147	0.0252195	0.003
5978	196	0.032294	0.003
3605	268	0.0610543	0.003
4210	301	-0.0635032	0.003
4846	301	-0.0560187	0.003
6103	314	-0.037965	0.003
7827	359	-0.0333924	0.003
554	362	0.0407973	0.003
4261	397	0.0497288	0.003
705	421	-0.0325789	0.003
6687	488	0.048759	0.003
8804	649	-0.0329001	0.003
9968	654	-0.0522644	0.003
8879	662	0.0399359	0.003
7448	705	0.0280323	0.003
9450	929	0.0397874	0.003
6356	1004	0.0299271	0.003
23641	1026	0.0268043	0.003
3552	1026	0.0249853	0.003
4613	1105	-0.0398249	0.003
27244	1111	-0.0291591	0.003
56145	1131	0.0404221	0.003
9450	1132	-0.0415693	0.003
2066	1178	0.0849809	0.003
6248	1179	0.0293722	0.003
2740	1234	0.0329768	0.003
6938	1234	-0.0385171	0.003
185	1237	-0.027122	0.003
3777	1267	-0.0253652	0.003
3624	1303	0.0314463	0.003
7071	1303	-0.0377047	0.003
5995	1418	-0.0358529	0.003
6004	1421	-0.030876	0.003
944	1436	0.0488228	0.003
781	1447	0.0413169	0.003
165	1489	0.0428265	0.003
4170	1603	0.0280111	0.003
5449	1634	-0.0765535	0.003
9290	1672	0.0494347	0.003
6535	1674	-0.0706319	0.003
7164	1677	0.0279445	0.003
2058	1742	-0.0343609	0.003
3785	1812	-0.0353773	0.003
8427	1831	0.0295613	0.003
4070	1869	-0.027813	0.003
9180	1869	-0.0376103	0.003
8190	1877	-0.0482371	0.003
554	1909	0.0716257	0.003
4258	1945	-0.0326282	0.003
9518	1947	-0.0397157	0.003
6361	1948	-0.0449744	0.003
8880	1999	0.0360453	0.003
29128	2006	-0.0761404	0.003
30061	2019	-0.0651582	0.003
7101	2033	0.0551528	0.003
2149	2078	-0.0352132	0.003
3399	2078	-0.0302751	0.003
8507	2149	-0.0299912	0.003
9448	2185	0.0434438	0.003
3575	2214	-0.043056	0.003
2735	2245	-0.0513079	0.003
8829	2250	0.0773765	0.003
55423	2254	0.0340789	0.003
55534	2257	0.0470842	0.003
56134	2259	-0.0288728	0.003
5170	2317	0.0269839	0.003
5916	2354	0.0497555	0.003
6014	2395	0.0372043	0.003
6899	2494	0.0436628	0.003
8805	2551	-0.0333949	0.003
8807	2634	-0.0601168	0.003
2848	2693	-0.0390851	0.003
3142	2737	0.0440434	0.003
7432	2798	0.0295786	0.003
3912	2811	-0.0453163	0.003
4155	2831	0.0331217	0.003
7005	2834	0.0328825	0.003
[truncated: 17,793 more rows]
