# Supplementary material for: Identifying prognostic signature in ovarian cancer using DirGenerank
Source: Oncotarget. 2017 May 25;8(28):46398–413. doi: 10.18632/oncotarget.18189 (PMC5542276; doi:10.18632/oncotarget.18189)
Supplement: Supplementary file 3 [file oncotarget-08-46398-s003.xlsx]

## Sheet: Sheet1
Supplementary Table 2: Result of the resample method
Gene ID	Cox cofficient	Stability
1	0.200582	153
2	0.032936	0
9	0.0521267	0
10	0.0799546	0
12	-0.0216208	0
13	-0.0647053	9
14	-0.02515	0
15	0.0110253	0
16	-0.0744697	0
18	0.0224112	0
19	0.174758	19
20	-0.114379	0
21	-0.0963075	2
22	0.0460413	0
23	-0.0757857	0
24	0.0493332	0
25	0.0430743	0
26	-0.0848865	1
27	-0.178281	0
28	0.123112	0
29	-0.0648739	0
30	0.206796	1
31	0.237782	3
32	0.0653542	0
33	0.177975	98
34	-0.00861604	0
35	-0.037097	0
36	0.107828	0
37	-0.0458519	0
38	0.163951	13
43	-0.610259	198
47	0.269644	39
48	0.0839096	0
49	-0.270518	129
51	-0.200151	29
52	-0.175174	0
53	-0.00549829	0
54	0.0154709	0
55	-0.034907	0
56	-0.123942	0
58	0.0371228	0
59	0.0483646	0
70	0.203259	76
71	-0.166461	0
72	0.0173224	0
81	0.216143	107
86	-0.0995903	0
87	-0.0196781	0
88	0.0627151	13
89	0.0344896	0
90	-0.105021	0
91	-0.0702165	0
92	0.101592	2
93	-0.0837648	0
94	0.132624	0
95	0.00795135	0
97	-0.0845979	0
98	-0.0861847	0
100	0.099534	0
101	0.00451029	0
102	0.0557905	0
103	-0.0668382	0
104	0.0573514	0
105	-0.00791112	0
107	0.141034	0
108	0.139997	27
109	-0.130528	1
111	-0.129131	0
112	0.0916365	0
113	-0.0843082	0
114	-0.00453122	0
115	0.163931	1
116	0.0129136	0
117	-0.251825	13
118	0.246382	1
119	-0.0628667	0
120	0.0983224	0
124	0.148648	370
125	0.23918	400
126	0.124538	186
127	0.0332943	0
128	0.0194305	0
130	-0.0457409	0
131	-0.016977	0
132	0.00915674	0
133	-0.0102334	0
134	0.0899624	16
135	0.0139398	0
140	0.159936	190
141	-0.0791331	0
142	-0.0941005	0
143	0.220158	26
146	-0.035279	0
147	-0.0439474	0
148	0.231808	0
150	0.0437897	0
151	-0.196614	103
152	-0.0331099	0
153	-0.233467	9
154	0.0407686	0
155	0.19816	0
156	0.0713573	0
157	0.00779727	0
158	0.0487845	0
159	-0.195855	32
160	0.302379	214
161	0.155662	0
162	0.240178	108
163	0.123425	0
164	0.0706038	0
165	0.070106	0
166	-0.0166343	0
167	0.144432	0
173	-0.174962	2
174	0.134054	6
175	0.155443	4
176	0.0592944	0
177	0.0868561	0
178	-0.0789257	0
181	-0.060983	0
182	0.0737324	0
183	0.0113684	0
185	0.187657	211
186	0.0486256	21
189	-0.169914	0
190	0.0156248	0
191	0.049131	0
196	0.0237636	0
197	0.236629	179
199	0.0520495	0
202	-0.0196789	0
203	0.0383588	0
204	0.00193318	0
207	0.00400529	0
208	0.342944	362
210	-0.0251616	0
211	0.0523355	0
212	0.270087	362
213	-0.10774	0
214	0.00517366	0
215	0.0091554	0
216	0.044044	0
217	-0.0718577	0
218	-0.016915	0
219	0.221377	74
220	0.104349	37
222	-0.0193701	0
223	-0.185299	1
224	-0.0461805	0
225	-0.33997	44
226	-0.0640755	0
229	-0.398101	78
230	0.194618	109
231	0.0542137	1
238	-0.0137284	0
239	0.143345	21
240	0.0859059	0
241	0.0408528	0
242	-0.362646	62
244	0.0879491	9
246	-0.153816	0
247	-0.0554601	0
248	-0.0685033	0
249	-0.193161	308
250	-0.0412889	0
251	-0.0395989	0
257	-0.0489013	0
258	0.16591	0
259	0.260325	214
262	0.0266034	0
265	0.109016	0
266	-0.130835	0
267	-0.138503	16
268	0.119795	28
269	0.0443981	0
270	-0.0168331	0
271	0.0973729	0
272	-0.131292	2
273	-0.0548305	0
274	0.0225508	0
275	-0.00271373	0
279	-0.0892396	128
283	0.0510142	0
284	0.0593829	0
285	-0.13454	1
286	-0.0817442	0
287	-0.00565532	0
288	-0.066752	0
290	-0.0246597	0
291	0.202387	59
292	0.100455	1
301	0.0594933	0
302	0.153057	2
306	-0.0175503	0
307	0.1777	80
308	0.0374082	0
309	-0.0276543	0
310	0.0328513	0
311	-0.126545	0
312	0.0150748	0
313	0.050269	0
314	0.0460914	0
316	0.182275	305
317	-0.0152375	0
318	-0.0761657	4
319	-0.0994418	0
320	-0.194107	0
321	-0.0244244	0
322	-0.0227006	0
323	0.134314	5
324	0.406421	385
325	0.148348	0
326	-0.0587851	0
327	0.100122	0
328	-0.15517	0
329	0.0381926	0
330	0.0163688	0
332	-0.0120742	0
333	-0.0682122	0
334	-0.0209942	0
335	0.012878	0
336	0.252709	189
337	0.04512	0
338	0.0982754	0
339	0.0170299	0
341	0.0842337	3
343	0.0745961	0
344	0.295606	399
345	0.21188	45
346	0.17862	65
347	0.218611	282
348	0.136753	1
350	0.0957994	1
351	0.00283321	0
353	-0.182518	2
354	-0.0589777	0
355	0.0292228	0
356	0.0217395	0
357	-0.191016	230
358	0.0976127	0
359	0.00195505	0
360	-0.00862234	0
361	-0.000408981	0
362	-0.235463	281
363	-0.169027	244
366	0.0780004	21
367	-0.0999016	130
368	-0.0217785	0
369	0.0262025	0
372	-0.202871	1
373	0.144014	3
377	-0.0401059	0
378	-0.00880018	0
379	-0.149444	38
381	-0.0809632	0
382	0.054511	0
383	0.115215	32
384	-0.0672095	0
387	0.117726	0
388	0.0137732	0
389	-0.257828	11
390	-0.0202932	0
391	0.0744414	0
392	-0.0197528	0
393	-0.0636059	0
394	0.0911897	0
395	0.0266209	0
396	-0.141806	2
397	0.0822506	0
398	0.0227607	0
399	-0.00136048	0
400	0.0803236	0
401	-0.10825	3
402	-0.127884	1
403	-0.0344952	0
405	0.24834	29
406	-0.0575465	0
407	-0.731798	165
408	-0.0567171	0
409	-0.0799294	0
410	0.150715	11
411	0.0908159	0
412	0.0791471	0
414	-0.288114	253
415	0.0198719	0
416	0.20742	1
417	-0.0141079	0
419	-0.127317	1
420	0.228464	104
421	-0.082499	0
427	0.244311	251
429	0.0221056	0
430	-0.142889	70
432	0.105587	0
433	0.302513	392
435	0.185788	32
439	0.0570243	0
440	0.0499184	0
443	0.137297	12
444	0.00742662	0
445	-0.00590733	0
460	0.0198477	0
462	0.0646308	0
463	0.0276564	0
466	-0.213514	25
467	0.132869	70
468	-0.257227	4
471	-0.108532	0
472	-0.356696	352
473	-0.0444747	0
474	0.261717	9
475	0.222621	6
476	0.214533	10
477	-0.00155079	0
478	0.194118	8
479	-0.2053	349
480	0.200054	7
481	0.0792449	0
482	-0.0639174	0
483	-0.121709	0
486	0.062902	0
487	0.0627879	0
488	0.158784	0
489	0.132581	0
490	0.111939	1
491	-0.0122588	0
492	-0.0419789	0
493	-0.10077	0
495	-0.0597471	0
496	-0.182568	7
498	0.0901129	0
501	0.429236	394
506	-0.0022638	0
509	0.294249	262
513	0.0272625	0
514	-0.0402025	0
515	0.106536	0
516	0.0879511	0
517	-0.208726	0
518	0.201945	9
521	0.108192	0
522	0.118253	0
523	-0.0156161	0
525	-0.112396	7
526	0.170007	0
527	-0.110324	0
528	0.104378	0
529	-0.0212614	0
533	-0.147895	0
534	0.0615582	0
535	0.0865725	0
537	-0.130381	0
538	0.112117	2
539	0.133589	0
540	-0.048726	0
545	-0.149246	0
546	-0.0552818	0
547	-0.0196333	0
549	0.193352	25
550	0.261065	18
551	-0.0600621	0
552	-0.0685197	0
553	0.451726	98
554	0.0141819	0
558	0.216539	189
563	0.101176	0
566	-0.0847542	0
567	0.11012	0
570	0.146731	2
572	-0.15903	3
573	-0.202435	27
575	-0.0523899	0
576	-0.0633447	0
577	0.13615	100
578	0.00413677	0
579	0.0604762	0
580	0.11449	0
581	-0.13598	0
582	-0.0819328	0
583	-0.0780305	0
585	-0.139438	3
586	-0.0695706	21
587	0.205211	14
590	0.133197	372
593	0.140865	0
594	-0.0987495	0
595	0.00464047	0
596	0.0445003	0
597	-0.0145056	0
598	0.234103	6
599	0.314448	36
602	0.070243	0
604	0.029909	0
605	-0.374256	328
607	0.038475	0
608	-0.0140707	0
610	-0.156572	5
611	0.0178924	0
613	0.184517	5
617	0.30743	49
622	-0.0161557	0
623	0.217045	359
624	-0.054585	0
627	0.0393305	0
629	-0.0053638	0
631	-0.164369	179
632	0.0560641	0
633	0.00789176	0
634	0.0067478	0
635	0.00588553	0
636	-0.263926	386
637	-0.10681	1
638	0.0320879	0
639	-0.0885946	0
640	0.100169	3
641	-0.0043205	0
642	0.173766	18
644	0.141787	2
645	0.182023	50
646	0.106376	391
649	0.0729025	0
650	0.000414354	0
651	0.114685	6
652	0.112212	11
653	0.118488	2
654	-0.0446894	0
655	-0.0466957	0
656	-0.435172	365
657	-0.0493282	0
658	-0.0101026	0
659	-0.149473	0
660	0.137818	26
661	0.0710952	0
662	0.0202717	0
663	0.210103	8
664	0.0435778	0
665	-0.0425944	0
666	-0.0352854	0
668	-0.075478	83
669	-0.0463274	0
670	-0.0845965	0
671	-0.0333683	0
672	0.0148808	0
673	-0.0207486	0
675	0.0665474	0
676	-0.0465234	0
677	0.239791	21
678	0.0584052	0
680	-0.0415958	0
682	0.126517	0
683	-0.034907	0
684	-0.0390599	0
685	0.0841298	9
686	0.0845752	0
687	0.0466553	0
688	-0.124148	14
689	0.0130893	0
694	-0.0200995	0
695	0.0648854	0
696	0.263157	1
699	0.0715241	0
701	0.13699	2
705	-0.0178254	0
706	0.0557415	0
708	-0.120379	0
710	-0.15089	2
712	-0.015331	0
713	0.037246	0
714	-0.019804	0
716	-0.0131623	0
717	0.0171702	0
718	0.0558272	2
719	0.0883852	0
722	-0.0661689	0
725	0.110311	0
726	0.0124361	0
727	-0.0404336	0
728	0.36987	340
729	0.0874707	3
730	0.0444339	0
731	0.0590121	0
732	-0.100444	0
733	0.00506963	0
734	0.295808	279
735	-0.302305	2
738	-0.159867	2
740	-0.195303	10
741	-0.337035	275
744	-0.0769109	32
745	0.0253863	0
746	-0.251844	11
747	-0.0472081	0
750	0.0718574	0
752	0.0296382	0
753	0.0292853	0
754	-0.0714492	0
755	0.0540261	0
757	0.0232192	0
759	-0.0468743	0
760	0.0708098	1
761	0.192963	388
762	0.147886	379
763	0.0402032	0
765	0.24855	7
766	0.0814658	0
767	-0.0336364	0
768	0.0644136	1
770	0.0721164	0
771	0.100816	43
773	-0.224112	2
774	-0.0467563	0
775	0.130342	0
776	0.0419387	0
777	-0.0921684	0
778	-0.0208723	0
779	0.0540386	0
781	0.0393249	0
782	-0.030308	0
783	0.486719	388
784	-0.0987054	1
785	0.149286	14
786	0.0248695	0
788	0.0499349	0
790	-0.0561722	0
793	0.105135	365
794	0.0778042	10
795	-0.222535	8
796	0.0432524	1
797	-0.0101083	0
799	0.0467001	0
800	0.0836904	1
808	0.418651	86
810	0.201258	346
811	-0.0220128	0
813	-0.21443	25
814	0.0707022	0
815	0.160399	0
816	-0.023896	0
817	0.0195831	0
818	0.0215512	0
819	0.101419	1
820	0.0889872	68
821	0.055329	0
822	0.0138534	0
823	0.024204	0
824	-0.00844648	0
825	0.168947	0
826	0.238985	47
827	-0.101119	164
828	-0.120468	220
829	0.0463937	0
830	0.050691	0
831	0.221136	83
832	0.0860117	0
833	0.0398373	0
834	0.0495598	0
835	-0.443833	369
836	0.0889727	0
837	0.0244825	0
838	0.0192145	0
839	-0.0214205	0
840	-0.0200457	0
841	-0.177853	9
842	0.0522607	0
843	0.0517799	0
844	-0.0875817	0
845	-0.0465243	0
846	0.00207392	0
847	-0.0308373	0
857	0.0373391	0
858	0.0193764	0
859	0.185808	0
860	0.048965	0
862	0.0659033	9
863	0.0379232	0
864	0.0252281	0
865	0.115842	0
866	0.108514	5
867	-0.0299505	0
868	-0.178796	0
869	-0.2338	89
871	-0.116833	0
873	-0.0406879	0
874	-0.018817	0
875	0.0934012	0
881	0.0879628	0
883	0.308019	176
885	-0.0228231	0
886	0.188279	1
887	-0.0213474	0
889	-0.0620526	0
890	0.190622	59
891	0.0632293	0
892	-0.035901	0
894	0.0116518	0
896	0.129093	1
898	0.189684	374
899	0.174977	2
900	0.02837	0
901	-0.0228587	0
902	0.26312	36
904	-0.382065	131
905	-0.179906	4
908	-0.0054398	0
909	-0.040234	0
910	0.0466107	0
911	0.0134053	0
912	0.134481	0
913	0.00713251	0
914	-0.031209	0
915	0.0309794	0
916	-0.00560424	0
917	-0.0302524	0
919	-0.0349265	0
920	-0.0477846	0
921	-0.00544959	0
922	0.172448	0
923	-0.168389	20
924	-0.0174586	0
926	0.0557921	0
929	0.0275472	0
930	-0.0379331	0
931	-0.0610484	0
932	0.0344476	0
933	0.0425095	0
939	-0.0884235	3
940	0.0563844	0
941	-0.00126649	0
942	0.0853004	1
943	0.269942	331
944	0.462334	182
945	0.105461	6
946	-0.0738542	0
947	-0.0159417	0
948	0.213518	395
949	0.0554834	0
950	-0.0103486	0
951	0.0455454	0
952	-0.0740745	1
953	0.19019	10
954	-0.0652741	0
955	0.250914	1
956	0.0267944	0
957	-0.311826	92
958	0.00397701	0
959	0.045825	0
960	-0.205025	79
961	-0.0223478	0
962	0.0281664	0
963	0.0486943	0
965	0.0127623	0
966	-0.098893	1
967	-0.0772391	0
968	0.087133	0
969	0.0336416	0
970	-0.0233869	0
971	0.0355158	0
972	0.0574137	0
973	-0.0947419	0
974	-0.0333297	0
975	-0.070727	0
976	-0.0180229	0
977	0.12578	18
978	0.0704962	0
987	0.141967	0
988	-0.26673	45
990	0.0316236	0
991	0.0382489	0
993	0.0895028	0
994	0.228263	251
995	0.152567	24
996	0.138946	0
997	-0.0328894	0
998	0.0876391	0
999	-0.0872502	1
1000	-0.0522582	7
1001	-0.044234	2
1002	-0.00279892	0
1003	-0.150902	1
1004	-0.0403635	0
1005	0.250392	252
1006	0.126064	3
1007	0.0520137	0
1008	-0.155432	13
1009	0.00643998	0
1010	-0.0264474	0
1012	0.00762385	0
1013	0.0153878	0
1014	0.0491474	9
1015	0.0421137	0
1016	-0.00354642	0
1017	0.0250754	0
1018	-0.180355	1
1019	-0.296981	181
1020	-0.147974	0
1021	0.102366	4
1022	0.0117532	0
1024	0.0362694	0
1025	-0.144955	0
1026	0.0349565	0
1027	0.203628	94
1028	-0.0458226	0
1029	-0.0133406	0
1030	0.0249957	0
1031	0.0252069	0
1032	0.109143	3
1033	0.121073	12
1036	0.0500771	2
1038	0.0581533	1
1039	-0.0613344	0
1040	0.0757653	0
1041	0.391074	399
1043	0.0265797	0
1045	0.0446306	0
1046	0.0391757	0
1047	0.0318117	0
1048	0.0275933	0
1050	-0.0430195	0
1051	0.105711	0
1052	0.0973642	1
1053	0.154298	3
1054	0.0160678	0
1056	-0.401173	4
1057	-0.178108	0
1058	0.0273289	0
1059	0.323986	31
1060	-0.0504222	0
1062	0.226038	104
1063	0.0460555	0
1068	0.0725868	0
1069	-0.278251	183
1070	0.0664392	0
1071	-0.125245	1
1072	-0.0165445	0
1073	0.139013	1
1075	0.114141	0
1080	0.00543285	0
1081	0.135037	2
1084	-0.212107	1
1087	-0.207105	23
1088	-0.028318	0
1089	0.17141	0
1101	0.174599	0
1102	0.0532881	0
1103	0.00893037	0
1104	-0.126699	0
1105	0.249053	29
1106	0.000725749	0
1107	-0.0345768	0
1108	0.0794419	0
1109	-0.0738798	0
1111	0.027473	0
1112	0.136752	3
1113	-0.11411	78
1114	0.0404197	0
1116	-0.100462	2
1117	-0.078122	6
1118	-0.204485	397
1119	0.140142	3
1121	0.0426035	0
1122	-0.0634284	0
1123	-0.124239	4
1124	0.117209	5
1128	0.318081	0
1129	0.0363494	0
1130	-0.0976104	1
1131	-0.00984008	0
1132	-0.204529	0
1133	-0.198639	0
1134	-0.0188622	0
1135	0.452658	5
1136	-0.0485021	1
1137	0.00316855	0
1138	-0.0980488	24
1140	-0.00766639	0
1141	0.112424	0
1142	0.0991458	0
1143	-0.0810742	0
1144	0.36044	2
1145	-0.183745	0
1146	-0.0147508	0
1147	0.0190729	0
1149	0.141384	150
1152	-0.0200061	0
1153	-0.0112466	0
1154	-0.0278521	0
1155	0.239017	76
1158	0.00931799	0
1160	0.00463483	0
1161	0.212228	31
1163	-0.00763279	0
1164	-0.0548473	0
1173	-0.0683424	0
1174	0.171871	3
1175	0.282419	136
1176	0.509805	397
1178	0.187061	390
1179	0.0567644	1
1180	-0.438752	16
1181	-0.0894603	0
1182	0.0205618	0
1183	0.0340946	0
1184	0.0111513	0
1185	0.107828	0
1186	0.022381	0
1187	-0.144729	0
1188	0.075994	0
1191	0.0077882	0
1192	0.0678446	0
1193	0.0763859	0
1195	-0.048332	0
1196	-0.010348	0
1198	-0.0790124	0
1200	0.0238182	0
1201	-0.309873	24
1203	0.0756359	0
1207	-0.10716	0
1208	-0.158762	12
1209	0.13831	16
1211	-0.295858	14
1212	-0.150569	0
1213	-0.0540203	0
1215	-0.0305718	0
1230	0.0491038	0
1232	-0.094662	0
1233	-0.201459	0
1234	0.00795241	0
1235	0.0431961	0
1236	-0.0812983	6
1237	0.0934161	0
1238	0.0348878	0
1240	-0.00926518	0
1241	0.182868	36
1244	0.0505924	0
1258	-0.311089	0
1259	0.0951438	33
1260	0.311907	9
1261	-0.0771384	0
1262	-0.119596	0
1263	0.0576686	0
1264	0.0366842	0
1265	0.0164771	0
1266	0.123881	13
1267	0.0431665	0
1268	0.134064	23
1269	0.00508372	0
1271	-0.0154687	0
1272	-0.0256557	0
1277	0.0158444	0
1278	0.014934	0
1280	0.017217	0
1281	0.0398788	0
1282	0.00424199	0
1284	-0.104467	2
1285	-0.176091	4
1286	-0.0445997	0
1287	-0.161659	2
1288	0.0504186	0
1289	0.0359029	0
1290	0.0504201	0
1291	-0.00521712	0
1292	0.00671892	0
1293	-0.0327737	0
1294	-0.142308	35
1295	0.0853802	0
1296	0.0715729	0
1297	-0.00762609	0
1298	-0.0586665	0
1299	0.0745056	36
1300	0.00015785	0
1301	0.0341368	2
1302	-0.0498542	0
1303	-0.0695421	10
1305	0.0220759	0
1306	-0.0627466	0
1307	0.0941037	0
1308	-0.0741959	0
1310	0.0391945	0
1311	0.0616905	3
1312	0.0177004	0
1314	-0.309939	0
1315	-0.239603	24
1316	0.178696	114
1317	0.0266415	0
1318	0.0529074	0
1326	-0.00345696	0
1327	-0.104948	0
1329	0.0641009	0
1337	-0.0353911	0
1339	-0.0821701	1
1340	0.175769	26
1345	0.05859	0
1346	-0.196636	202
1347	-0.0489913	0
1349	0.0870874	0
1350	0.20563	31
1351	-0.181706	8
1352	0.0637261	0
1353	-0.144448	1
1355	-0.170711	0
1356	-0.0760859	34
1357	0.154425	162
1358	0.165087	0
1359	0.0396882	0
1360	0.0504632	0
1361	-0.0177738	0
1362	-0.045696	0
1363	0.12355	29
1364	-0.00362032	0
1365	-0.149286	12
1366	-0.179685	119
1368	0.00719239	0
1369	0.167931	20
1370	0.0197333	0
1371	0.24271	103
1373	0.33927	400
1374	-0.0884313	0
1375	-0.0344777	0
1376	-0.110964	0
1378	0.147914	0
1379	0.0491907	0
1380	0.0155086	0
1381	-0.131772	399
1382	-0.0275246	0
1384	0.0578299	0
1385	0.0521748	0
1386	0.0271884	0
1387	-0.0369267	0
1389	0.00774195	0
1390	0.261724	58
1392	0.0280062	0
1393	-0.0427817	0
1394	-0.250201	0
1395	0.024667	0
1396	0.0158123	0
1397	0.00916856	0
1398	-0.0422714	0
1399	-0.078662	0
1400	-0.0803401	0
1401	0.129331	0
1404	0.00867088	0
1406	0.185082	0
1407	0.0784078	0
1408	0.051417	0
1409	-0.0217879	0
1410	0.0741254	0
1411	-0.0934121	1
1412	-0.189489	15
1413	-0.145539	0
1414	0.169447	11
1415	-0.184963	59
1417	0.191013	0
1418	0.272716	1
1419	-0.161581	4
1420	0.0182359	0
1421	0.00302941	0
1427	-0.0886868	1
1428	-0.0667146	2
1429	-0.041001	0
1431	0.0457169	0
1432	0.148736	0
1434	0.11176	0
1435	0.226779	143
1436	-0.0749993	0
1437	-0.208888	113
1439	-0.036234	0
1440	-0.066989	0
1441	-0.0720272	0
1442	0.0341284	0
1443	0.0430862	0
1444	0.410048	4
1445	-0.0583195	0
1446	0.016754	0
1447	0.234471	15
1448	0.0374386	0
1452	0.191383	1
1453	-0.422157	358
1454	0.0286919	0
1455	-0.000576823	0
1456	0.289549	80
1459	0.157902	4
1460	0.110191	0
1462	0.0366776	0
1463	0.0062048	0
1464	-0.0949097	0
1465	-0.141372	2
1466	-0.0923853	3
1468	-0.176421	5
1469	0.0889493	0
1470	0.185837	4
1471	0.0828105	0
1472	0.0531417	0
1473	0.182271	0
1474	0.0261209	0
1475	0.0801641	7
1476	0.0190152	0
1477	-0.0349937	0
1478	0.0152227	0
1479	-0.0821838	0
1482	0.0845821	0
1486	0.0486656	0
1487	0.0215984	0
1488	-0.104144	0
1489	-0.094209	0
1490	0.124352	28
1491	-0.0733407	0
1493	-0.136197	1
1495	0.303949	6
1496	-0.004475	0
1497	-0.067789	0
1499	0.0507659	0
1500	-0.00652741	0
1501	-0.0188331	0
1503	-0.0874335	0
1506	0.298228	3
1508	0.0158237	0
1509	0.0970565	1
1510	-0.0290863	0
1511	0.152066	52
1512	-0.0586443	0
1513	0.0192506	0
1514	0.0240325	0
1515	0.0122111	0
1519	0.0800622	1
1520	0.0537563	0
1521	-0.0395689	0
1522	-0.154411	14
1524	0.143787	216
1525	0.066621	0
1527	0.00711961	0
1528	0.0573399	0
1534	-0.419696	398
1535	-0.061016	0
1536	0.0646157	0
1537	-0.0014357	0
1538	-0.0361815	0
1539	0.179964	0
1540	0.0127139	0
1543	0.169865	11
1544	-0.197446	0
1545	-0.0306317	0
1548	0.0566925	0
1549	-0.0523617	0
1553	0.0197444	0
1555	-0.114835	0
1557	0.0345196	0
1558	-0.017005	0
1559	0.131778	0
1562	-0.0852606	0
1565	-0.0985574	0
1571	0.161389	21
1572	0.116315	10
1573	0.00628041	0
1576	-0.0773669	1
1577	-0.0262988	0
1579	0.00608942	0
1580	-0.0281352	3
1581	-0.02697	0
1582	-0.117823	0
1583	-0.0475002	0
1584	-0.193604	0
1585	0.088323	0
1586	0.0354532	0
1588	0.0571989	0
1589	-0.0567836	0
1591	0.0476339	2
1592	-0.0690325	2
1593	0.0392177	0
1594	-0.185341	127
1595	-0.0394161	0
1600	0.180366	0
1601	0.249411	118
1602	0.0272191	0
1603	-0.0691428	0
1604	-0.11022	1
1605	-0.217601	13
1606	-0.0854865	0
1607	-0.0627781	0
1608	0.0563869	2
1609	0.129046	0
1610	-0.0366737	0
1611	-0.228781	9
1612	-0.025179	0
1613	0.00262554	0
1615	-0.116684	0
1616	-0.0467979	0
1618	-0.0710823	0
1620	-0.039683	0
1621	-0.0425123	0
1622	0.0484549	0
1627	-0.0180594	0
1628	0.0309739	0
1629	0.0026394	0
1630	0.0827374	0
1633	-0.0258426	0
1634	0.0596086	1
1635	0.157849	2
1636	-0.0461081	0
1638	0.272928	171
1639	0.356889	387
1641	0.0462596	0
1642	-0.18006	2
1643	-0.222439	51
1644	0.0175827	0
1645	0.130498	7
1647	-0.0934426	1
1649	-0.12773	4
1650	0.0426269	0
1653	-0.111292	0
1654	0.0788188	0
1655	-0.064327	0
1656	-0.236982	18
1657	0.250849	44
1659	0.187183	0
1660	-0.0836289	0
1662	0.0947215	0
1663	0.0346638	0
1665	0.00300238	0
1666	0.306044	388
1669	0.531257	375
1670	0.00487199	0
1671	-0.0538568	0
1672	-0.0465358	1
1674	0.0283999	0
1675	0.110477	31
1676	-0.0666816	0
1677	-0.15248	3
1678	0.0158014	0
1687	0.00998358	0
1690	-0.0489501	0
1716	-0.165883	0
1717	-0.0054065	0
1718	0.0713393	1
1719	0.137115	1
1723	0.0411886	0
1725	-0.130758	0
1727	0.02308	0
1728	-0.0195549	0
1729	0.19859	5
1730	0.0188022	0
1733	0.0662664	1
1734	-0.043312	0
1737	0.0235917	0
1738	0.272658	218
1739	-0.251917	177
1740	0.0610134	0
1741	0.0420257	0
1742	-0.145351	0
1743	-0.000696763	0
1745	0.236212	163
1746	0.161173	97
1747	0.0398767	0
1748	-0.05285	0
1749	0.0316086	2
1750	-0.0314065	0
1755	0.0563192	0
1756	-0.199329	0
1757	0.00708422	0
1758	-0.0321727	0
1759	-0.0226029	0
1760	0.116374	0
1761	-0.0537644	0
1762	0.435723	43
1767	-0.0303072	0
1769	-0.0568146	0
1770	-0.023532	0
1773	-0.164044	4
1775	0.0457594	0
1776	0.0509107	0
1777	-0.0655247	0
1778	-0.090029	0
1780	0.0223696	0
1781	0.178486	1
1783	0.144497	0
1785	0.0987385	0
1786	-0.0645213	0
1787	0.119863	1
1788	-0.150267	29
1789	0.133706	83
1791	0.110863	0
1793	0.0064006	0
1794	0.108694	0
1795	0.100436	3
1796	0.0710195	0
1797	-0.155348	1
1798	-0.0858843	0
1800	0.0232594	0
1802	-0.101111	0
1803	0.0799391	9
1804	-0.129762	0
1805	0.0269045	0
1806	0.0252791	0
1807	0.228498	193
1808	0.143404	4
1809	0.0836194	3
1810	-0.0896309	0
1811	-0.0799044	0
1812	0.108406	0
1813	0.128887	0
1814	-0.479001	13
1815	-0.163013	1
1816	-0.0680292	0
1819	-0.132429	0
1820	0.00617592	0
1821	-0.0302629	0
1822	-0.268934	11
1823	0.0262901	0
1824	0.00925848	0
1825	0.0486767	0
1826	0.0694408	0
1827	0.128002	29
1828	0.173565	4
1829	-0.0522058	0
1830	-0.204117	340
1831	-0.00267381	0
1832	-0.0250032	0
1833	0.0587218	3
1834	0.00739209	0
1836	-0.0549097	0
1837	-0.0291907	0
1838	-0.0641903	0
1839	0.1432	7
1840	-0.120229	0
1841	0.0219818	0
1842	0.00372853	0
1843	0.132199	50
1844	0.0816032	0
1845	0.0588801	0
1846	-0.0446312	0
1847	0.0614589	0
1848	-0.0760971	1
1849	-0.0517212	0
1850	0.00996945	0
1852	0.0937845	0
1854	0.0271264	0
1855	0.0104887	0
1856	-0.304874	73
1857	-0.0707438	0
1859	-0.00467564	0
1861	-0.100746	0
1869	0.144021	8
1870	0.320959	67
1871	-0.088938	0
1874	0.153519	4
1875	-0.0483065	0
1876	-0.189648	10
1877	-0.145538	0
1879	0.0848406	0
1889	0.143347	0
1891	0.309592	387
1892	-0.128863	0
1893	0.00984695	0
1894	-0.0399111	0
1896	-0.149421	89
1906	0.0426222	0
1907	-0.0252639	0
1908	-0.0308792	0
1909	0.0963241	2
1910	-0.0480908	0
1911	-0.0578088	0
1912	-0.196897	0
1917	-0.0231352	0
1936	-0.0156936	0
1938	-0.0659038	0
1942	0.0108305	0
1943	0.116586	0
1944	-0.138806	0
1945	-0.182267	23
1946	0.0997083	0
1947	-0.10361	1
1948	0.050069	0
1949	-0.0382028	0
1950	0.00701703	0
1951	0.0122727	0
1952	0.00470791	0
1953	0.0169508	0
1954	0.322754	208
1955	0.0941411	0
1956	0.0175637	0
1958	0.103409	166
1959	0.148082	394
1960	0.0933152	70
1962	-0.006705	0
1964	-0.158727	0
1965	0.191962	0
1967	-0.0122219	0
1968	-0.0285011	0
1969	0.040773	0
1973	-0.173143	0
1977	0.198151	0
1978	0.068594	0
1979	0.022072	0
1981	-0.16351	1
1982	-0.085199	0
1983	0.0620345	0
1984	-0.0518583	0
1992	-0.101999	2
1993	-0.0455173	0
1994	-0.160956	1
1995	-0.0574172	0
1996	-0.0148066	0
1997	-0.0449641	0
1998	-0.0672591	0
1999	0.0530501	0
2000	-0.00321163	0
2001	-0.197634	13
2002	-0.143915	1
2004	0.127239	0
2005	-0.0146999	0
2006	0.224404	92
2009	-0.215811	399
2010	-0.0482138	0
2011	-0.225109	2
2012	0.104681	8
2013	0.0183209	0
2014	0.176975	13
2015	0.124083	23
2016	0.191983	26
2017	0.068847	0
2018	-0.0455299	0
2019	0.141118	6
2020	-0.107912	0
2021	-0.0146724	0
2022	0.477781	356
2023	0.0208976	0
2026	0.10777	1
2027	0.00531053	0
2028	0.0641261	0
2029	-0.0122387	0
2030	-0.0994001	0
2033	-0.148085	1
2035	0.123187	2
2036	0.0985234	2
2037	0.0577238	0
2038	0.240576	13
2039	-0.145744	45
2040	0.120131	0
2041	-0.142163	21
2042	0.0560354	0
2043	0.0879935	10
2044	-0.231329	27
2045	-0.280545	58
2046	-0.259687	9
2047	0.0794506	4
2048	0.0849404	0
2049	-0.100059	2
2050	0.0208003	0
2051	0.0929847	3
2052	-0.24043	345
2053	-0.0419682	0
2054	-0.00819689	0
2055	0.205198	20
2056	0.117262	0
2057	-0.00278054	0
2058	-0.034432	0
2059	0.0895637	1
2060	0.0250261	0
2063	-0.077835	0
2064	0.156101	1
2065	-0.0532473	0
2066	-0.0428159	0
2067	0.257332	62
2068	0.189447	9
2069	0.0440953	0
2070	0.0594176	10
2071	-0.125652	0
2072	-0.189592	0
2074	-0.055337	0
2077	0.132353	2
2078	0.015217	0
2079	-0.0949527	0
2081	0.0173731	0
2091	0.374389	400
2098	0.191096	3
2099	0.00622986	0
2100	-0.176843	2
2101	0.0503912	0
2103	0.35408	8
2104	0.00217842	0
2107	0.29254	39
2108	-0.034689	0
2109	0.167331	0
2110	0.198338	15
2113	-0.2808	240
2114	0.10971	2
2115	-0.0156883	0
2116	-0.0654426	0
2117	0.443488	198
2118	-0.113919	39
2119	-0.0917707	7
2120	-0.172974	0
2121	0.0576879	0
2123	0.0619506	0
2124	0.0368948	0
2125	-0.214887	4
2128	-0.104392	0
2130	0.251209	13
2131	-0.0786078	1
2132	-0.165194	1
2134	0.0938188	9
2135	0.0654606	0
2137	-0.122866	0
2138	0.0310873	0
2139	-0.0688462	23
2140	0.000180792	0
2145	0.335277	49
2146	-0.00688881	0
2147	0.293229	181
2149	-0.0920043	0
2150	-0.0613487	0
2151	-0.124045	1
2152	-0.0376527	0
2153	0.122907	2
2155	0.04638	0
2157	-0.0856942	0
2158	0.292936	3
2159	-0.0365561	0
2160	0.0188761	0
2161	0.0143538	0
2162	0.0477458	0
2165	-0.204053	150
2166	-0.0339431	0
2167	0.096591	335
2168	0.0796013	16
2169	-0.0737662	0
2170	0.0239667	0
2171	0.129618	11
2172	0.0264837	0
2173	0.192538	319
2175	-0.0589611	0
2176	-0.0393201	0
2177	0.15264	0
2178	0.0581648	0
2180	0.143615	33
2181	0.104233	0
2182	-0.0249931	0
2184	-0.0558048	0
2185	0.131318	0
2187	-0.120181	0
2188	-0.255105	269
2189	-0.220222	20
2191	0.0622146	32
2192	0.0599685	0
2193	0.221458	16
2194	-0.0666526	0
2196	-0.00416428	0
2197	-0.230515	27
2199	0.0126837	0
2200	0.0262512	0
2201	0.0239314	0
2202	0.108638	56
2203	-0.0789557	4
2204	-0.0281723	0
2205	0.019137	0
2206	0.0566823	0
2207	0.0460575	0
2208	-0.0352532	0
2210	0.0373333	0
2212	0.0750154	0
2213	0.0344684	0
2214	0.000281133	0
2217	0.218722	66
2219	-0.0120737	0
2220	-0.0294887	0
2222	0.147204	5
2224	-0.0935296	0
2230	-0.0511964	0
2232	-0.0334167	0
2235	0.127305	2
2237	-0.137453	2
2239	-0.00346194	0
2241	0.181965	77
2242	-0.0554823	0
2243	-0.0682267	0
2244	0.0851365	1
2245	0.181659	0
2246	0.0830634	0
2247	0.092823	0
2248	0.0531428	0
2249	-0.255958	7
2250	-0.541689	400
2251	-0.252769	9
2252	0.158012	41
2253	0.254381	8
2254	-0.0204628	0
2255	0.162133	0
2256	0.00427809	0
2257	-0.0483199	0
2258	-0.0844912	6
2259	-0.140376	2
2260	-0.0772442	1
2261	-0.0210503	0
2262	0.00731213	0
2263	0.0138104	0
2264	-0.00720478	0
2266	0.0937139	0
2267	0.177959	287
2268	0.127449	0
2271	-0.0318569	0
2272	-0.0820816	0
2273	0.0618329	0
2274	-0.0516296	0
2275	0.067248	0
2277	0.0821459	0
2280	0.139616	1
2281	0.0472118	0
2286	-0.143568	2
2288	-0.00676081	0
2289	0.0788529	4
2290	0.0656246	37
2294	0.0213911	0
2295	-0.0662311	0
2296	0.0765582	20
2298	0.107594	0
2299	0.157911	0
2300	0.119529	0
2301	-0.23082	0
2302	-0.170435	53
2303	-0.0267051	0
2304	-0.0677228	0
2305	0.0514325	0
2306	-0.0219733	0
2308	0.112886	1
2309	0.154561	2
2312	0.0184416	0
2313	0.0820245	0
2314	-0.0456891	0
2315	0.116548	0
2316	-0.0734086	1
2317	0.32982	317
2318	0.121742	62
2319	0.189041	1
2321	-0.170133	19
2322	-0.0565462	0
2323	0.109361	0
2324	-0.145053	0
2326	0.0670433	2
2327	0.141533	128
2328	0.105763	32
2329	0.14717	6
2330	0.0813791	1
2331	-0.101902	6
2332	-0.0748242	0
2334	-0.1112	13
2335	0.0805829	6
2339	-0.0968745	0
2342	-0.0800785	0
2348	-0.0606994	5
2350	0.0184165	0
2352	0.00561163	0
2353	0.107828	114
2354	0.144126	336
2355	0.0668731	0
2356	-0.103369	0
2357	0.034242	0
2395	0.0135461	0
2444	0.156454	248
2487	0.016176	0
2488	0.132609	0
2491	0.0637347	0
2492	-0.035983	0
2494	0.259624	1
2495	0.071564	0
2512	0.135014	0
2515	-0.315	392
2516	-0.0889074	0
2517	0.063287	0
2519	0.0120604	0
2520	-0.0172693	0
2521	-0.00163513	0
2523	0.0664177	0
2524	-0.0791337	0
2525	0.0430106	0
2526	-0.333395	74
2527	0.153864	13
2528	-0.0534374	0
2529	0.0106359	0
2530	-0.105072	1
2532	0.18258	146
2533	0.0214987	0
2534	0.0826392	1
2535	-0.0134405	0
2537	0.00308552	0
2538	-0.174902	4
2539	0.197189	9
2543	0.00204009	0
2547	0.00200381	0
2548	0.0187355	0
2549	0.00360818	0
2550	-0.0180949	0
2551	0.0202263	0
2554	0.142441	0
2555	-0.0655714	1
2556	-0.232613	3
2557	0.168728	0
2558	-0.247715	399
2559	0.116239	0
2560	-0.117791	15
2561	0.0418184	0
2562	-0.0557311	0
2563	-0.105397	0
2565	0.1418	10
2566	-0.225151	266
2567	-0.00523624	0
2568	-0.069757	0
2569	0.0920344	0
2570	0.0702778	0
2571	-0.129248	106
2572	-0.190434	2
2580	0.117955	0
2581	-0.131013	0
2582	0.0841422	0
2583	-0.039226	0
2584	0.0656631	0
2585	0.301937	221
2587	-0.0405553	0
2588	0.196185	1
2590	-0.188546	10
2591	0.0178835	0
2592	0.0538093	0
2593	-0.0303082	0
2596	0.0929467	6
2597	0.0843179	0
2615	0.0903431	0
2617	-0.162885	0
2618	0.150113	1
2619	0.136364	308
2620	-0.0627609	2
2621	0.0118613	0
2622	-0.147403	4
2623	0.107114	1
2624	0.0300619	4
2625	0.226005	148
2626	-0.113646	4
2627	0.0779727	31
2628	0.0262501	0
2629	-0.100038	0
2631	-0.0852059	0
2632	0.019157	0
2633	-0.0253095	0
2634	-0.0401336	0
2635	-0.0322763	0
2636	-0.284736	345
2637	-0.0882382	0
2638	0.126755	0
2639	0.0654498	0
2641	-0.0373896	0
2643	-0.09279	0
2644	-0.0507853	0
2645	-0.0508675	0
2646	0.183517	26
2647	-0.277597	81
2650	-0.0218447	0
2651	-0.180676	230
2653	-9.33475e-05	0
2658	-0.148611	0
2660	-0.159612	2
2661	-0.0170695	0
2662	0.0234344	0
2664	-0.0416363	0
2665	0.217189	10
2668	-0.319981	66
2669	0.061694	0
2670	0.0761269	0
2671	-0.0213135	0
2672	-0.060032	0
2673	0.0989659	0
2674	0.203195	179
2675	-0.066301	0
2676	0.142885	2
2677	0.32567	177
2688	0.0426522	0
2689	0.0388645	0
2690	-0.00926477	0
2691	0.072652	0
2692	-0.36947	0
2693	0.166277	0
2694	0.115212	0
2695	-0.0997224	0
2696	0.0640865	0
2697	-0.0166948	0
2700	0.0585319	0
2701	-0.042132	0
2702	-0.0282449	0
2705	-0.137443	143
2706	0.0437721	0
2707	-0.161671	21
2709	-0.0360616	0
2710	-0.0227338	0
2712	0.0246772	0
2713	0.0807234	0
2717	0.00587513	0
2719	-0.011207	0
2720	0.112833	0
2729	-0.167828	6
2730	-0.0439153	0
2731	0.0673856	1
2734	-0.148765	4
2735	-0.0936225	3
2736	-0.0509647	0
2737	0.037274	0
2738	-0.153034	10
2739	-0.0330544	0
2740	-0.0452403	0
2741	0.0389976	0
2742	0.00578599	0
2743	-0.0960593	4
2744	0.132168	0
2745	0.0880677	0
2746	-0.101471	0
2747	0.00730485	0
2752	-0.182454	1
2760	0.128913	0
2762	0.248118	194
2764	0.0891529	0
2765	-0.0532988	0
2766	-0.154776	237
2767	-0.00885894	0
2768	0.252715	6
2769	0.176595	21
2770	0.116912	5
2771	0.0318068	0
2773	-0.0303598	0
2774	-0.148714	0
2775	-0.233529	2
2778	-0.182087	5
2779	-0.000829079	0
2780	-0.327286	391
2781	0.0445175	0
2782	0.0397944	0
2783	0.0076642	0
2784	0.301187	260
2785	0.0308386	0
2786	0.0315017	0
2787	-0.0705865	0
2788	0.104275	0
2790	0.13601	11
2791	0.0442086	0
2792	-0.0295179	0
2793	0.0665918	0
2794	0.0355943	0
2796	-0.0222908	0
2797	-0.164319	0
2798	0.325433	4
2799	-0.0079162	0
2800	0.280358	86
2801	0.120916	0
2802	-0.00227289	0
2803	0.16384	0
2804	-0.197964	1
2805	0.0183181	0
2806	-0.147358	0
2810	0.0293394	0
2811	-0.152921	2
2812	-0.100615	1
2813	0.257246	20
2814	-0.333064	203
2817	-0.00247058	0
2819	0.131687	1
2820	-0.0298912	0
2821	0.0435462	0
2822	-0.230697	128
2823	0.0341612	0
2824	-0.112251	33
2825	0.152531	11
2826	-0.0462583	0
2827	0.00654123	0
2828	0.147416	8
2829	0.183456	0
2830	0.0269401	0
2831	-0.0813282	0
2832	0.0546455	0
2833	-0.053704	0
2834	0.0503198	0
2835	0.0653206	0
2837	-0.092372	0
2838	0.123637	0
2840	-0.143378	0
2841	0.0525409	0
2842	-0.0544315	0
2843	-0.114907	6
2844	0.132394	0
2845	-0.219075	14
2847	0.194728	6
2848	-0.602473	222
2849	-0.086428	0
2850	-0.238065	189
2852	-0.0109105	0
2853	0.412384	7
2854	0.692699	384
2857	0.0831085	98
2859	0.0787749	0
2861	-0.115353	111
2862	-0.140759	0
2863	0.206179	0
2864	0.0139482	0
2867	0.462868	112
2868	0.109995	0
2869	0.287388	197
2870	0.0705958	0
2872	0.23193	41
2873	-0.248563	35
2874	-0.0387999	0
2875	-0.0123557	0
2876	-0.0286409	0
2877	-0.0046114	0
2878	0.0513941	2
2879	0.0422761	0
2880	0.408175	4
2882	-0.217542	209
2885	-0.17747	1
2886	0.107964	0
2887	-0.0714719	0
2888	-0.00548133	0
2889	0.160724	0
2890	-0.109906	0
2891	-0.0152698	0
2892	0.108459	0
2893	-0.0168057	0
2894	0.0806711	1
2895	0.164351	0
2896	0.0770742	0
2897	0.0457349	0
2898	0.085734	0
2899	-0.12876	0
2900	-0.123033	0
2901	0.157241	7
2902	-0.101229	0
2903	-0.0192146	0
2904	0.235177	60
2905	-0.174444	7
2906	-0.103278	6
2907	0.0237795	0
2908	0.271327	292
2911	-0.00852976	0
2912	-0.145192	0
2913	0.199145	0
2914	-0.0740904	0
2915	0.142982	0
2916	-0.0174693	0
2917	-0.168051	0
2918	-0.102849	0
2919	-0.0119851	0
2920	0.0194824	0
2921	-0.000650548	0
2922	0.00760818	0
2923	0.0814776	0
2925	-0.533345	340
2926	0.0298069	0
2931	0.142239	0
2932	0.0520353	0
2934	0.120075	4
2935	0.0929385	0
2936	-0.0374962	0
2937	0.0543956	0
2939	-0.0294789	0
2940	-0.0679451	0
2941	-0.0629486	0
2944	0.0638368	5
2946	0.0627706	0
2947	-0.0857112	1
2948	0.166307	15
2949	0.151872	13
2950	-0.178613	4
2952	-0.105855	223
2954	-0.124176	0
2956	-0.0488627	0
2957	-0.182052	10
2958	0.196407	0
2959	0.233015	6
2960	-0.132124	0
2961	0.105999	0
2962	-0.0226319	0
2963	0.302454	179
2965	-0.216204	10
2967	0.0082503	0
2968	-0.00774599	0
2969	-0.197374	3
2971	-0.0986594	0
2972	-7.1444e-05	0
2974	0.039106	0
2975	-0.078923	0
2976	-0.0471336	0
2977	0.0839677	2
2978	0.00341337	0
2979	-0.03505	0
2980	-0.240227	0
2981	-0.179311	29
2982	0.0470897	0
2983	0.0538814	1
2984	-0.00820818	0
2986	-0.122579	0
2987	-0.172282	1
2990	0.259476	8
2992	0.00258654	0
2993	-0.0132178	0
2994	0.0208676	0
2995	0.109774	0
2996	-9.23411e-05	0
2997	0.209139	8
2998	0.0255308	0
2999	0.0305587	0
3000	-0.0913163	0
3002	-0.0296966	0
3003	-0.0142064	0
3004	0.0726036	0
3005	-0.0812417	1
3006	-0.00520172	0
3007	0.0421626	0
3008	-0.0133663	0
3009	0.0117508	0
3010	-0.133565	2
3013	-0.0440758	0
3014	-0.24256	79
3015	0.237215	11
3017	0.0145811	0
3018	-0.00444925	0
3021	0.0605649	0
3024	-0.000405691	0
3026	-0.430289	393
3028	-0.0155629	0
3029	-0.202072	1
3030	-0.0370859	0
3032	0.0222988	0
3033	0.0873035	1
3034	0.0489731	0
3035	0.252841	10
3036	0.350296	378
3037	0.0773017	4
3038	0.0670083	0
3040	0.168916	164
3042	0.21942	4
3043	0.0531721	0
3045	0.161488	202
3046	0.328018	339
3047	0.247919	217
3049	0.153397	30
3050	0.168081	0
3052	0.103658	0
3053	0.234671	107
3054	0.0863826	0
3055	0.00205225	0
3059	0.0212677	0
3060	0.0852388	0
3061	0.274524	3
3065	-0.100475	0
3066	0.0449963	0
3067	0.0629574	4
3068	-0.170756	6
3069	-0.0491402	0
3070	-0.054777	0
3071	0.0818259	0
3073	0.041416	0
3074	0.105093	0
3075	0.0481398	0
3077	0.0435111	0
3078	0.198588	0
3080	0.0723644	0
3081	-0.120766	198
3082	0.36147	400
3083	0.0948191	1
3084	0.00169756	0
3087	-0.0380613	0
3090	0.138924	0
3091	0.102013	0
3092	-0.181843	4
3094	0.153841	1
3096	-0.0460755	0
3097	-0.0800101	0
3098	0.170829	1
3099	0.0662688	0
3101	-0.0914161	0
3104	-0.185599	1
3105	0.0105303	0
3106	-0.0215571	0
3107	0.000198383	0
3108	0.00369725	0
3109	-0.0342891	0
3110	-0.146431	48
3111	0.00091577	0
3112	-0.16367	61
3113	-0.033147	0
3115	-0.00745051	0
3116	-0.106191	49
3118	-0.0194546	0
3122	0.013145	0
3127	-0.0521741	0
3128	0.0322651	0
3131	-0.142693	0
3133	-0.0126076	0
3134	-0.0732804	0
3135	0.00697737	0
3140	0.0696804	0
3141	-0.239251	30
3142	-0.0122169	0
3145	-0.227907	29
3146	0.0090542	0
3148	0.214791	141
[truncated: 13,408 more rows]
