# Supplementary material for: Identifying prognostic signature in ovarian cancer using DirGenerank
Source: Oncotarget. 2017 May 25;8(28):46398–413. doi: 10.18632/oncotarget.18189 (PMC5542276; doi:10.18632/oncotarget.18189)
Supplement: Supplementary file 4 [file oncotarget-08-46398-s004.xlsx]

## Sheet: Sheet1
Supplementary Table 6: The ranked gene list calculated using STRING
Gene ID	Score
7316	3.36844
7404	1.51429
2515	0.659213
25930	0.633665
706	0.617381
51019	0.597064
213	0.579998
2353	0.565773
1666	0.529169
55466	0.526007
5879	0.490309
1499	0.486595
6622	0.467298
57829	0.465556
56980	0.444303
6714	0.437091
9779	0.434605
4025	0.42952
80761	0.42353
2250	0.421835
898	0.417945
5530	0.414248
5111	0.414201
1118	0.408828
124	0.406914
80028	0.404171
344	0.400881
2091	0.395474
3046	0.395099
1373	0.394211
3320	0.394059
64321	0.393865
4598	0.392524
94233	0.3922
4885	0.391813
7082	0.390149
55588	0.388818
999	0.38859
7157	0.385329
7280	0.383178
3326	0.382734
92291	0.378882
375611	0.376785
1639	0.375578
79799	0.37414
2052	0.373819
27335	0.369536
51574	0.363752
25885	0.363735
10966	0.362247
8894	0.361004
3174	0.360671
6217	0.360048
387338	0.359185
10316	0.359167
5473	0.358957
221078	0.358185
9978	0.35479
51065	0.354169
51129	0.353938
7410	0.350295
5320	0.350084
10894	0.349469
9512	0.349049
7314	0.347646
6627	0.347467
440279	0.34606
25824	0.345798
91419	0.345379
116173	0.344017
208	0.342766
284323	0.342428
5733	0.342335
7010	0.341852
23184	0.340877
146057	0.339502
5704	0.335849
1019	0.334335
64118	0.333991
3420	0.333824
7153	0.333795
122748	0.332691
10090	0.332354
6829	0.331285
793	0.330678
472	0.330256
6233	0.330197
11224	0.329095
1453	0.328474
8647	0.32826
3082	0.32807
27129	0.327783
10205	0.327449
2558	0.326917
3549	0.326115
23328	0.322531
4047	0.32184
8904	0.321833
6478	0.321446
948	0.321289
1959	0.321054
27329	0.32042
167227	0.320277
9388	0.319955
3207	0.319727
7518	0.319376
6469	0.318821
115752	0.318574
761	0.318329
27030	0.318187
125	0.318062
3824	0.31761
9601	0.317552
9609	0.316294
783	0.315082
4915	0.314954
3074	0.314699
5316	0.314686
10714	0.31457
134430	0.313877
501	0.313776
23640	0.313265
3630	0.313082
6196	0.312909
55796	0.312289
9133	0.311661
2022	0.311024
479	0.310979
727940	0.31095
3918	0.31071
10049	0.310262
636	0.310103
126823	0.310049
5714	0.309497
90522	0.308942
81875	0.308861
55095	0.308582
8669	0.308022
1176	0.307923
54464	0.306544
140901	0.306333
4256	0.305929
79668	0.305861
3990	0.305531
58	0.304728
80131	0.304194
80148	0.303996
9023	0.303482
3673	0.303437
3209	0.303372
10221	0.302783
324	0.302598
10544	0.302307
2009	0.302293
1381	0.302209
160728	0.301748
54429	0.30169
5255	0.301319
2113	0.301238
2780	0.301194
56259	0.301135
11226	0.300978
22955	0.300931
3562	0.300852
51179	0.300606
24147	0.300604
3607	0.300566
3291	0.300528
623	0.300094
7092	0.3
80146	0.3
163131	0.3
79671	0.299886
64110	0.299351
1041	0.29925
653739	0.299171
8526	0.298777
253738	0.298753
85455	0.2985
2247	0.298449
5965	0.298379
54623	0.298376
353088	0.297686
433	0.297611
8703	0.297272
2354	0.297129
339327	0.297
116832	0.29692
7915	0.296893
3283	0.296851
7379	0.29647
762	0.296432
22913	0.29636
4802	0.29615
51200	0.296148
9495	0.296067
83737	0.295746
55568	0.2955
3026	0.29475
57758	0.29475
200634	0.29475
5797	0.293857
646	0.29325
6910	0.29325
810	0.293055
30846	0.292678
81857	0.292499
81888	0.291758
5016	0.291708
5241	0.291633
26233	0.291631
920	0.291268
3036	0.291141
284339	0.290632
3569	0.290426
212	0.289549
80321	0.289024
10734	0.288953
8653	0.28893
149175	0.288889
4236	0.288818
10753	0.288457
6192	0.288404
9829	0.288275
10957	0.287956
316	0.286975
148327	0.286953
54148	0.286336
249	0.285686
10633	0.285624
656	0.285537
153562	0.285
2908	0.284367
6036	0.283679
8187	0.2835
56963	0.283487
57105	0.283179
81619	0.283143
91937	0.283035
10622	0.283025
9914	0.28289
140545	0.282726
9915	0.282
55656	0.282
5469	0.281723
22933	0.281392
2597	0.28076
943	0.280586
835	0.280544
81578	0.280445
64412	0.28025
84612	0.280228
59352	0.280221
590	0.279
7474	0.278794
10406	0.278031
728	0.277631
6361	0.276821
23438	0.276464
284403	0.27574
4613	0.275438
10808	0.274906
27230	0.27485
89884	0.274517
70	0.274222
144165	0.273779
201255	0.27375
119679	0.273254
5406	0.271281
4609	0.270713
2167	0.270436
64427	0.268554
2636	0.268014
84842	0.267992
51614	0.267967
122622	0.267634
1593	0.267148
266743	0.267
790	0.266894
51072	0.266381
4633	0.265973
2869	0.265885
23408	0.265537
4246	0.2655
8482	0.265336
54926	0.264753
6741	0.264043
414301	0.263211
9349	0.26297
9622	0.262505
6718	0.262409
9879	0.262249
169026	0.261878
79674	0.261877
147463	0.261707
3305	0.261234
55112	0.261067
56243	0.261012
51397	0.260738
29763	0.260658
5600	0.260528
79913	0.260032
6121	0.259545
2925	0.259104
51097	0.25875
50939	0.258332
221662	0.257643
32	0.257634
23475	0.25732
3698	0.25725
157983	0.2565
10370	0.256006
51633	0.25575
80213	0.255715
509	0.255468
23325	0.255356
1830	0.255
1814	0.254912
54802	0.254475
5580	0.254276
4345	0.253849
65997	0.253814
10313	0.253659
80208	0.253585
2303	0.253477
7352	0.253402
891	0.253293
6789	0.253066
26088	0.252098
3065	0.251564
51621	0.251323
4172	0.250611
10908	0.250594
28990	0.24975
58495	0.249098
8065	0.249083
7277	0.248731
51103	0.248467
64699	0.24825
163223	0.24825
9616	0.247951
347731	0.247694
339390	0.24675
367	0.24668
23511	0.24639
2317	0.246269
2173	0.246128
84660	0.246035
605	0.246
22944	0.245813
7124	0.245549
84057	0.245326
362	0.245261
79056	0.24525
5983	0.245191
57561	0.244699
26276	0.243822
6888	0.243473
3570	0.243051
150160	0.242874
7528	0.242332
55661	0.242308
144193	0.24225
79991	0.242052
64601	0.242009
1958	0.241974
2619	0.241869
27125	0.241495
207	0.241393
6662	0.241379
462	0.239638
96459	0.2385
192683	0.237714
2691	0.237639
58189	0.236636
127435	0.236594
23532	0.236424
4846	0.236346
1739	0.235656
114822	0.234821
57704	0.234473
57139	0.234397
285525	0.234265
9754	0.234095
10017	0.234
84946	0.233617
7827	0.233464
28972	0.23343
26133	0.23325
3094	0.233183
317649	0.23305
11194	0.233025
55323	0.232537
7263	0.231745
8506	0.231424
10389	0.231236
3627	0.231212
7293	0.231125
9444	0.231
8650	0.230508
2566	0.230074
202151	0.229352
7480	0.22859
4814	0.22847
1387	0.228285
54941	0.227626
7479	0.227456
26121	0.227427
80150	0.22725
4313	0.226923
7306	0.226741
427	0.226547
3663	0.225353
2784	0.225336
8993	0.225306
10152	0.225165
25865	0.224704
51119	0.224438
204474	0.224379
51686	0.223932
95	0.223597
9276	0.22311
185	0.223104
23046	0.22301
57519	0.222927
146050	0.22275
81839	0.222557
347	0.222088
56952	0.2216
3304	0.221533
6809	0.221517
353322	0.221048
92609	0.220904
3558	0.220515
11059	0.220509
6452	0.220482
3233	0.220281
4686	0.219859
5091	0.219582
64805	0.21943
5870	0.219173
9223	0.218762
9633	0.218604
467	0.218414
283358	0.218094
66036	0.217767
5650	0.216975
3385	0.21673
84893	0.216723
5727	0.216631
5923	0.21633
4289	0.216007
10910	0.215859
3422	0.21558
10537	0.214919
7203	0.214808
5979	0.214751
154141	0.214646
5464	0.214558
5903	0.214528
6643	0.21378
64963	0.213177
2591	0.21315
5888	0.212108
114971	0.21195
7355	0.211829
1938	0.211658
598	0.211074
58498	0.211013
26173	0.2109
6633	0.210543
54511	0.210317
8841	0.210291
8287	0.210253
123283	0.210163
51575	0.209686
10245	0.209164
5932	0.208828
405	0.20865
53336	0.2085
64750	0.208176
3913	0.207962
994	0.207906
6515	0.207619
1017	0.206827
741	0.206718
9141	0.206445
84125	0.206325
128637	0.20625
3739	0.205925
9463	0.205275
253980	0.205263
4902	0.205226
8777	0.204759
115350	0.20475
100128553	0.20475
1906	0.204384
6374	0.204264
10720	0.204148
83891	0.204
64344	0.203733
2188	0.203709
8989	0.203299
7798	0.20325
338811	0.203046
26341	0.202898
5728	0.202125
8633	0.201947
9453	0.201863
90102	0.20175
5055	0.201376
56061	0.201222
3615	0.201186
2623	0.201054
6154	0.200719
7018	0.200704
960	0.200573
2033	0.200498
8518	0.20029
23111	0.199831
23165	0.19963
729458	0.199581
3791	0.199192
7311	0.199141
9054	0.198851
4139	0.19875
126272	0.198525
160	0.198493
2995	0.198124
6455	0.198068
6370	0.197998
83658	0.197567
287015	0.1974
93426	0.197363
79047	0.197277
4124	0.19725
2099	0.196979
23412	0.196967
89780	0.196792
2147	0.196587
54620	0.196441
9263	0.196312
171568	0.196198
688	0.196082
815	0.195447
389015	0.195426
5229	0.195324
5439	0.195236
7409	0.194759
5034	0.19469
5592	0.194251
5567	0.194019
4969	0.19391
5603	0.193834
84765	0.1935
84978	0.1935
122402	0.19275
23405	0.19199
8288	0.191853
283643	0.191625
55343	0.191502
203522	0.191382
222171	0.19125
220047	0.191155
6136	0.190993
83700	0.190713
3996	0.190693
857	0.190651
79814	0.190575
122481	0.190184
414	0.18975
9048	0.18975
65123	0.18975
25937	0.189716
5080	0.188829
3991	0.188728
1025	0.188569
84445	0.18825
114799	0.18823
79959	0.188044
23468	0.187253
43	0.187247
5443	0.18718
2766	0.186853
114	0.186805
4192	0.186787
2305	0.18633
5591	0.186139
3725	0.186019
199777	0.186
5599	0.185966
92140	0.1859
3933	0.185728
3664	0.18569
9370	0.184975
23291	0.183701
1026	0.183033
8027	0.183011
363	0.183
51009	0.182464
401665	0.182407
253461	0.182268
2882	0.182006
9804	0.181935
51428	0.181836
57132	0.181748
54221	0.181681
5566	0.181354
51529	0.181343
7490	0.18123
2848	0.18093
5431	0.180868
137797	0.180832
25	0.180328
387129	0.180067
10093	0.179688
19	0.179506
9721	0.179205
6776	0.179191
1576	0.178981
2149	0.178819
6868	0.178557
828	0.178429
283234	0.178391
2625	0.178309
7570	0.177826
200765	0.17759
1738	0.177546
7048	0.177525
54431	0.177249
88455	0.177246
221937	0.176946
7031	0.176813
2963	0.176602
259	0.176508
5578	0.175696
56891	0.1755
5706	0.17508
55017	0.175019
100506558	0.17475
219982	0.174437
7559	0.173956
51230	0.17388
1524	0.173843
54331	0.173829
56603	0.173808
2651	0.173709
183	0.173588
357	0.17355
55506	0.173301
2585	0.173175
4654	0.173002
4130	0.172461
7372	0.172319
7364	0.172235
4322	0.172117
1500	0.171838
8913	0.171677
79057	0.171675
359948	0.171459
26268	0.171309
404093	0.171246
1746	0.171109
6232	0.171085
5153	0.171022
25962	0.171
57016	0.170903
3149	0.170857
7283	0.170593
5581	0.170561
3329	0.17041
55250	0.170309
3265	0.170261
6907	0.170221
2117	0.17008
5205	0.169963
4790	0.169931
5885	0.169893
71	0.169689
9867	0.169538
7298	0.169533
51654	0.1695
57511	0.169407
3611	0.16916
3227	0.169114
1436	0.169008
4318	0.168844
1769	0.168615
151056	0.168521
4914	0.168387
4286	0.168332
142678	0.167891
2850	0.167748
23299	0.167691
6830	0.167315
7727	0.16725
201163	0.167062
51741	0.16687
4602	0.16686
5881	0.166698
3047	0.166108
220202	0.16587
5575	0.165184
9217	0.164919
6736	0.164802
912	0.164761
6037	0.164656
10171	0.164064
55272	0.164028
6534	0.163824
3336	0.163689
7525	0.163329
29927	0.16318
8813	0.162953
5087	0.162847
4168	0.162722
10912	0.162694
149473	0.162586
25894	0.16245
4599	0.162103
2956	0.162077
4211	0.161891
3898	0.161868
100653057	0.161848
1745	0.161673
85360	0.161633
8737	0.161479
4893	0.161373
4088	0.161235
79023	0.161102
285533	0.160686
9331	0.1605
9498	0.1605
60675	0.16043
883	0.160192
80854	0.160187
85480	0.159984
3383	0.159761
336	0.159683
4605	0.159584
84172	0.159455
22948	0.159094
10320	0.159
2197	0.158249
904	0.158178
54443	0.158041
1756	0.157951
6723	0.157903
6663	0.157883
10557	0.157738
57706	0.15772
3040	0.157618
27338	0.157609
10607	0.157395
55068	0.157346
159296	0.156859
6939	0.15678
2762	0.156694
56246	0.156358
387	0.156354
2806	0.156322
220	0.156165
8658	0.156106
256144	0.155953
440387	0.155925
5325	0.155864
8828	0.15555
3689	0.155409
7155	0.155406
23608	0.155325
3033	0.155263
8972	0.155239
7534	0.155167
7508	0.154792
6188	0.154768
3014	0.154558
112724	0.1545
1069	0.153967
5438	0.153946
53829	0.153808
51094	0.15375
5608	0.15342
4923	0.153417
10775	0.153405
3045	0.15335
6092	0.153221
1740	0.153131
4591	0.153114
5244	0.153015
199857	0.152666
5495	0.152549
2212	0.152235
7299	0.152223
6909	0.152082
6654	0.152056
1346	0.1515
11144	0.151387
11151	0.151076
5593	0.150952
5071	0.150919
60487	0.150601
9491	0.150561
64388	0.150332
51144	0.149925
340665	0.149109
100653292	0.148943
4928	0.148893
26502	0.148837
3081	0.1485
139596	0.148449
6594	0.148316
54881	0.148305
6205	0.148184
10121	0.148119
80714	0.147862
7341	0.147654
5347	0.147602
230	0.147276
146691	0.147044
63897	0.146917
2710	0.146797
6613	0.146508
27304	0.146384
285782	0.146314
317761	0.14625
1856	0.146201
9814	0.146066
2571	0.146
171482	0.14595
51478	0.14583
6811	0.14581
5972	0.14533
5598	0.14527
5893	0.145209
2674	0.145187
64096	0.145158
8454	0.145107
3308	0.145089
11315	0.144919
1807	0.14475
54854	0.14475
4921	0.143758
6869	0.143737
776	0.143728
197131	0.143229
10514	0.143218
3295	0.143087
5204	0.143034
128869	0.142892
387496	0.142849
8945	0.142798
83715	0.142587
6526	0.1425
158405	0.1425
51006	0.142301
116938	0.1423
3914	0.142132
5777	0.141937
558	0.14175
10657	0.141562
5583	0.141429
5351	0.141422
4522	0.141381
8514	0.141349
27010	0.141331
51163	0.141324
2778	0.14131
5367	0.141234
197	0.141099
11082	0.141
344758	0.140657
3827	0.140575
57449	0.140564
361	0.140464
1326	0.140276
643414	0.140265
4851	0.140206
10663	0.140174
3399	0.140174
3313	0.140169
392138	0.139945
1027	0.139816
55721	0.139562
84942	0.139526
8504	0.1395
79784	0.139291
4137	0.139237
26269	0.139061
5771	0.138751
5955	0.13875
9181	0.138666
567	0.138281
63973	0.138147
9789	0.138008
79905	0.138
5267	0.137973
80227	0.137825
23560	0.137808
5684	0.137544
51318	0.137537
84271	0.137519
55037	0.137466
944	0.137364
5595	0.137305
79169	0.13725
5243	0.137236
10563	0.137063
1050	0.137045
286827	0.136994
47	0.136985
2580	0.136725
149647	0.1365
8766	0.136423
652	0.136389
8662	0.136373
8726	0.136326
56931	0.13619
81	0.136136
8877	0.136136
2308	0.135689
1000	0.135541
115290	0.13549
9844	0.135438
22854	0.134984
1956	0.134747
26576	0.134672
399	0.134554
136332	0.134214
8120	0.133808
2677	0.133785
5897	0.133709
7337	0.133627
55304	0.133615
3952	0.13352
11104	0.133275
23327	0.133252
1282	0.133017
1638	0.133014
10319	0.132965
9232	0.132937
3099	0.132914
27285	0.132911
5810	0.132846
5910	0.132837
23213	0.132825
3716	0.132529
5813	0.132447
60625	0.13236
8833	0.132303
8216	0.1323
407	0.132166
5786	0.13204
9351	0.131871
124540	0.13179
390433	0.131482
221184	0.131409
51547	0.131123
6235	0.130988
6175	0.130905
55872	0.130577
4736	0.130368
219541	0.130314
83464	0.130219
116039	0.130074
89874	0.130016
26986	0.129929
808	0.129762
58473	0.12975
4114	0.129696
140625	0.129643
65010	0.129545
6729	0.129291
8529	0.129175
134429	0.129012
4292	0.128879
7561	0.12875
6749	0.128578
3443	0.128429
3915	0.128344
5915	0.128261
10867	0.12825
435	0.128243
846	0.128197
63916	0.128164
3643	0.128095
146223	0.127906
3015	0.127891
1917	0.127613
23646	0.127304
259286	0.127243
4644	0.127067
162	0.127062
7158	0.127025
171017	0.126969
5781	0.126726
65251	0.126686
2867	0.126444
2693	0.126293
2620	0.126142
79677	0.126067
60490	0.126017
26047	0.126008
10146	0.12595
9734	0.125803
57154	0.125744
2773	0.125732
25902	0.125659
2309	0.125416
7837	0.12537
8836	0.125277
100500842	0.125227
279	0.125042
226	0.124918
2249	0.1249
152137	0.124782
2626	0.124723
4990	0.12466
128674	0.124633
100506403	0.124562
374470	0.1245
79345	0.124453
4683	0.124367
827	0.124276
3596	0.124087
27434	0.124081
58480	0.123982
8533	0.123967
54965	0.123875
595	0.123827
79084	0.123791
55144	0.123767
2056	0.123602
3717	0.123082
26056	0.122983
8106	0.122931
332	0.122888
7150	0.122481
55015	0.122424
6814	0.12239
596	0.122202
10815	0.122119
26051	0.121972
64900	0.121803
3767	0.121795
1357	0.121675
339231	0.121574
6448	0.1215
140690	0.121422
91662	0.1213
10014	0.121219
4087	0.121127
5880	0.121116
8976	0.121113
79935	0.121038
23369	0.121031
379	0.121002
5357	0.120953
1	0.120819
348995	0.120735
51663	0.120663
3593	0.12065
170572	0.120577
388	0.120552
9584	0.120439
3736	0.120338
8881	0.120256
55902	0.120207
7879	0.120191
64063	0.120187
8697	0.119908
81610	0.119816
51011	0.119785
6517	0.119741
22919	0.119566
4756	0.119566
25996	0.119498
94005	0.119496
22843	0.119454
196883	0.11938
26784	0.119349
137735	0.119295
1789	0.119275
794	0.118974
1437	0.118736
6441	0.118669
890	0.11863
1594	0.118403
7564	0.118338
6895	0.118207
123096	0.118202
54602	0.117946
2770	0.117941
3148	0.117853
619562	0.11777
340146	0.11775
8321	0.117671
2534	0.117634
22824	0.11753
144195	0.117046
3669	0.116949
2526	0.116896
4190	0.116577
27229	0.116572
5868	0.116463
64852	0.116389
493861	0.116354
7025	0.115977
6045	0.115926
2779	0.11592
7204	0.115855
80331	0.115687
3848	0.115479
125336	0.115232
64326	0.115231
54583	0.115225
57512	0.115139
49	0.11512
2705	0.115022
80273	0.114813
650	0.114806
4956	0.114724
22976	0.114655
116842	0.114618
1149	0.1146
672	0.114499
7422	0.114325
3684	0.11425
55247	0.114246
10531	0.114227
89777	0.114011
10201	0.113598
11137	0.113575
4170	0.113511
5925	0.11343
5307	0.113345
3738	0.113312
868	0.113242
9341	0.113213
108	0.113093
79753	0.113046
1062	0.112988
6132	0.112832
10592	0.112667
6512	0.112625
23089	0.112606
1459	0.112551
6657	0.112544
26740	0.112539
2165	0.1125
140689	0.1125
140730	0.1125
154796	0.112433
27075	0.112275
5731	0.112182
6713	0.11193
6774	0.111888
6571	0.111854
27090	0.11175
10869	0.11165
4283	0.111635
63899	0.111616
6938	0.111553
1806	0.111438
2932	0.111423
6496	0.111255
59	0.111188
7428	0.111072
1435	0.111048
1371	0.111031
1908	0.111013
2237	0.110973
6193	0.110896
7321	0.110869
54830	0.110852
140576	0.110537
2572	0.110286
4668	0.110145
83759	0.110142
55341	0.110132
3066	0.110093
79190	0.10992
1385	0.109897
373	0.109757
6750	0.109742
4791	0.109236
3726	0.109148
4234	0.109053
51715	0.109049
57405	0.108996
2822	0.108962
114757	0.108845
23607	0.108804
2290	0.108511
9113	0.108463
7251	0.108321
1741	0.108298
4437	0.10827
10234	0.108255
5912	0.108157
11200	0.108073
50846	0.108069
26122	0.107894
7336	0.107807
25771	0.107796
1175	0.107746
3757	0.107723
284521	0.107606
957	0.107413
4495	0.10736
10949	0.107292
256536	0.10725
4656	0.107189
56956	0.107109
7040	0.107084
9988	0.107051
25928	0.107047
51676	0.1068
65999	0.106792
9542	0.106767
6164	0.106648
51131	0.106646
112	0.106587
58494	0.1065
1910	0.106499
1233	0.106384
4734	0.106274
1781	0.106209
10898	0.106166
23175	0.106157
816	0.106036
6138	0.105999
8195	0.105949
55930	0.1059
7189	0.105859
4615	0.105717
1022	0.105714
3600	0.105707
9014	0.10564
2321	0.105571
833	0.10534
130497	0.105253
123263	0.105238
7593	0.105138
285489	0.105114
7531	0.105103
55703	0.10457
5816	0.104561
23390	0.104486
116519	0.104462
84343	0.104424
10059	0.104417
3293	0.104379
11103	0.104372
9636	0.104348
2987	0.104348
10906	0.10425
54948	0.104172
2327	0.104094
958	0.104089
4112	0.103733
57038	0.103687
6616	0.103597
113829	0.103575
51027	0.103501
9274	0.1035
2821	0.103485
7086	0.103483
409	0.103361
5834	0.103347
2618	0.103197
79068	0.103192
88	0.103171
5089	0.103153
30845	0.103078
3357	0.103075
5460	0.103059
5465	0.103024
5602	0.102894
9972	0.102784
9540	0.10275
7551	0.1027
6143	0.102637
23658	0.102573
6615	0.10244
6812	0.102439
94163	0.102396
145389	0.102375
5310	0.102302
641	0.10221
5435	0.102194
10667	0.10194
7980	0.101823
3815	0.101783
10062	0.101759
6887	0.101753
708	0.101745
222553	0.101721
29993	0.101686
252983	0.101678
8676	0.101599
8720	0.10159
51422	0.101463
8029	0.101441
5898	0.101302
25759	0.101285
1870	0.101201
483	0.101198
8314	0.101145
79007	0.101111
8539	0.10105
90441	0.101029
375056	0.101028
2065	0.101023
7415	0.100997
7165	0.100913
58191	0.100805
11311	0.100779
8773	0.100753
80014	0.100745
83933	0.100653
1843	0.100636
6197	0.100586
8655	0.100497
26151	0.10044
1759	0.100274
2793	0.100183
3737	0.100165
27034	0.100135
51176	0.100108
10574	0.0998276
5122	0.0997123
7037	0.0997074
5501	0.0997057
51538	0.0996063
3687	0.0995756
5582	0.0995564
54737	0.0995411
7414	0.0994529
55625	0.0991
5894	0.0990819
56953	0.099
3475	0.0989837
3284	0.0988795
8744	0.0988783
27183	0.0988323
10549	0.0988236
2023	0.0987664
3315	0.0987603
51545	0.0987501
8970	0.0987263
389677	0.0985626
2037	0.0985368
4205	0.0985122
27439	0.0983976
100532726	0.0983428
5335	0.098251
118430	0.098219
23464	0.0981854
56924	0.098172
5198	0.0981196
56902	0.098103
3553	0.098098
10487	0.0980971
347733	0.0979663
6324	0.0978893
55174	0.0978378
7324	0.0977554
5155	0.0975817
4094	0.0975787
4684	0.0975312
4853	0.0975151
51439	0.0975
54453	0.0975
10954	0.097439
6602	0.0972
3397	0.0971226
130	0.0970344
1181	0.0970306
1366	0.0970218
10919	0.0970128
5048	0.0969691
834	0.0969453
7442	0.0968512
1021	0.0968308
996	0.0968101
5573	0.0967908
83874	0.0967039
2617	0.0966625
389432	0.0966
10479	0.0965801
164	0.096563
9314	0.0965539
64802	0.0964074
79730	0.0962925
3053	0.0962417
4023	0.0962388
1677	0.0962196
1571	0.0961929
7169	0.0961924
54625	0.0961507
7498	0.0961165
6208	0.0961006
81628	0.096081
283349	0.096
57144	0.0959927
51285	0.0959662
3361	0.095961
1003	0.0958929
5493	0.0958111
2812	0.0958005
6502	0.0957645
3061	0.0957356
3845	0.0956788
5611	0.0956219
55690	0.0955131
480	0.0954664
22916	0.0954626
4830	0.0954612
6203	0.0951333
7200	0.0951156
8638	0.0950887
116285	0.0950517
24137	0.0949437
2263	0.094924
7529	0.0949179
1390	0.0948895
3350	0.0947537
317	0.094675
3110	0.0946712
5518	0.094645
5290	0.0946385
225689	0.0945248
23221	0.0944796
5931	0.0943181
7802	0.0942775
3275	0.0942401
301	0.0941844
1132	0.0941413
6777	0.0941246
5829	0.0941145
2641	0.0940815
8111	0.0940528
84128	0.0939375
27079	0.093934
6810	0.0939221
4664	0.0938639
6237	0.0938072
4193	0.0938034
81889	0.0937973
654	0.0937119
6778	0.0936183
346	0.0936089
1432	0.093452
2026	0.0933385
3417	0.0933381
7098	0.0933096
57787	0.0933042
111	0.0931689
6161	0.0931288
221830	0.0931198
29775	0.0931017
9904	0.0930886
23061	0.093
57584	0.0929954
129049	0.0929914
3176	0.092925
8028	0.0928819
57282	0.0928365
134	0.0927947
7476	0.0927858
1601	0.0927057
811	0.0926746
80232	0.0926016
4329	0.0925028
6230	0.0924776
54888	0.0924487
5688	0.0923041
171392	0.09225
3157	0.0922336
27115	0.0921846
157570	0.0921621
6295	0.091828
55813	0.0917768
57761	0.0916739
5928	0.0916651
5889	0.0916556
5105	0.091634
23456	0.0915
8573	0.091446
90249	0.0914003
6091	0.0913303
3002	0.0911425
6634	0.091108
51270	0.0910299
4938	0.0909726
5145	0.0909109
5571	0.0909035
6160	0.090873
284433	0.0907848
162494	0.0907761
5162	0.090752
9139	0.09075
9693	0.09075
2153	0.090694
4089	0.0906593
653	0.0906177
23016	0.0905802
100532731	0.0905356
1421	0.0904542
6240	0.0902917
1559	0.0901886
16	0.0901835
8467	0.0901616
51068	0.0901206
3096	0.0899771
10174	0.0898926
5054	0.0898488
5138	0.0897592
27347	0.0897493
5062	0.0897452
993	0.0897426
7514	0.08972
79590	0.0897116
5146	0.0896837
3479	0.0896217
5594	0.0895279
4217	0.0894979
2737	0.0894287
8995	0.0893255
56954	0.0893019
23493	0.089225
988	0.0891204
140453	0.0890371
3306	0.0888438
81327	0.0887903
1968	0.0886532
4986	0.0886287
1586	0.0885375
4988	0.0885143
3925	0.0884424
8811	0.0884249
869	0.0884106
345	0.0882856
115111	0.0882136
9669	0.088191
81577	0.0881876
100506658	0.0881529
6472	0.0881415
5045	0.0880077
991	0.0879823
56993	0.0879639
1362	0.0879164
27294	0.0878226
51332	0.0878217
64928	0.0877836
5832	0.0876852
147912	0.0875501
25949	0.0874803
5434	0.0874513
84447	0.0873926
9555	0.0873639
6236	0.0873613
63971	0.0872342
23090	0.0872268
5686	0.0871872
2590	0.087184
1659	0.0871689
51362	0.0870654
6506	0.087
8453	0.0868057
5077	0.086705
3300	0.086696
8801	0.0866874
6900	0.0866666
2070	0.0865712
2547	0.0865608
1124	0.0864858
27342	0.0864351
7029	0.0864083
53833	0.0863911
5156	0.0863349
1811	0.0863264
10983	0.0862643
668	0.0862542
5861	0.0862427
2965	0.0862404
138474	0.0861976
6198	0.0861326
10395	0.0860972
1577	0.0859726
3978	0.0857025
50618	0.0855395
50617	0.0855232
1316	0.0855
166336	0.085488
6790	0.0854391
57122	0.0853979
90990	0.0853508
1982	0.0852976
5173	0.0852769
4741	0.0852531
9129	0.0852099
9628	0.0849996
2322	0.0849539
84759	0.0849531
23279	0.0849509
574040	0.0849286
3658	0.0848934
109	0.084751
392255	0.08475
9810	0.0846133
25839	0.0845792
152503	0.0844399
79631	0.0844301
7296	0.0842436
2286	0.0841631
6453	0.0840918
553	0.0839979
80818	0.0839929
1145	0.0837998
6626	0.0837642
55573	0.0837418
5125	0.0836659
3091	0.083503
55720	0.0834827
5770	0.0834528
3945	0.0833988
328	0.0833234
2861	0.08325
6578	0.08325
9047	0.08325
55799	0.0832312
30827	0.0832031
1786	0.0831725
10276	0.0830984
1855	0.0830825
57172	0.0829913
6376	0.0829428
55907	0.0829197
1896	0.0829083
6390	0.082739
3685	0.0826486
29922	0.0826073
6402	0.0825729
8718	0.0824399
146059	0.0824395
8997	0.0823978
10890	0.0823662
9531	0.0823453
4855	0.0823067
1660	0.0822611
4879	0.0822372
153020	0.0821374
6722	0.0820308
3297	0.0820272
219	0.0819843
1020	0.0819828
54760	0.0819756
6632	0.0819163
57084	0.0818697
4597	0.081837
6117	0.0817867
55628	0.08175
388962	0.08175
51412	0.0817339
7405	0.0817199
221545	0.0817003
64579	0.0816391
8837	0.0816323
5908	0.0816119
56949	0.0815464
1508	0.0814786
79718	0.0814668
5682	0.0814324
8549	0.0813945
7225	0.0813811
65003	0.0813809
148	0.0812287
3586	0.0811102
85390	0.081101
8202	0.081059
4695	0.0810521
229	0.0810032
7099	0.0808847
677835	0.0808822
2752	0.0807825
142	0.0806807
6908	0.0806203
115825	0.0803511
6005	0.08025
4361	0.0802369
51081	0.0802316
5265	0.080224
286204	0.0801916
2697	0.0801555
55326	0.0800821
2950	0.0800728
26001	0.0800082
2832	0.0799538
57128	0.0799467
7532	0.0799071
22794	0.0798948
5576	0.0798844
57819	0.0798631
2222	0.0798257
8266	0.0798148
112398	0.079704
55176	0.0796518
5433	0.0796444
22893	0.079558
6915	0.079501
56242	0.0795
6401	0.0794622
56100	0.079217
81569	0.0791819
55647	0.079162
84532	0.0791392
57460	0.0791192
2066	0.0791115
5803	0.0790988
2885	0.079055
390199	0.0790495
7080	0.0790397
9123	0.0789412
5899	0.0788207
56288	0.0788091
8648	0.0787936
54439	0.0787924
5546	0.07875
51371	0.07873
3837	0.0787044
8929	0.0786849
23054	0.0786747
84552	0.0786389
63943	0.0786121
33	0.0785327
998	0.0784756
162239	0.0784645
85415	0.0784379
7412	0.0784011
10048	0.0783622
4719	0.0783506
9108	0.0781986
51762	0.0781718
7704	0.0781232
9021	0.0781055
2947	0.0780647
3269	0.0780098
718	0.0779979
1665	0.077976
9882	0.0778002
4629	0.0777042
58510	0.0776114
6041	0.0775937
222537	0.0775492
121268	0.0775273
1386	0.077494
1581	0.0774838
56171	0.0774283
64848	0.077306
219447	0.0772555
2810	0.0772367
83881	0.0771917
115	0.0771215
392	0.0770782
3356	0.0770646
5305	0.0769542
10381	0.0769112
4708	0.0768879
389	0.0768766
26018	0.0768761
10390	0.07686
57010	0.0768328
57222	0.0767829
7757	0.0767463
4706	0.0765738
513	0.0765426
6191	0.076518
5311	0.0764967
10413	0.0764767
4919	0.076408
7284	0.0763723
100500804	0.0763457
11245	0.0763158
283869	0.0762193
11212	0.076159
2044	0.076136
705	0.0761256
7905	0.0761147
3164	0.0761033
89941	0.0760768
1030	0.0760754
54946	0.0760558
2774	0.0760206
10881	0.0759255
196	0.0759174
94239	0.0759144
6159	0.0758944
81027	0.0757515
339500	0.07575
51196	0.0757435
2903	0.0757203
3004	0.0757041
57104	0.0756944
23174	0.0756026
4001	0.0755771
701	0.0755633
100289678	0.0755047
8341	0.0754855
9212	0.0753548
338	0.0753487
2064	0.0753318
5289	0.0753299
4173	0.0752875
5058	0.0752312
10970	0.0752176
202052	0.0751542
23171	0.0751436
4689	0.0751109
79058	0.0749211
54626	0.0748079
27159	0.074784
342132	0.0746776
5692	0.0746662
23583	0.0745761
3055	0.0744224
26795	0.0744064
2241	0.0743977
50484	0.074388
5588	0.0743405
79816	0.0743095
23432	0.0742805
94033	0.07425
211	0.074244
3363	0.0742155
100529097	0.0741753
23567	0.074129
23293	0.0741173
57140	0.0740921
6886	0.0740562
64083	0.0739531
7755	0.0739276
84503	0.0739276
64386	0.0738853
866	0.0738733
10112	0.0738453
221613	0.0738432
26033	0.0738375
22984	0.0738368
23038	0.0738359
9475	0.0737417
4543	0.0735827
6171	0.0735577
7329	0.0735099
2857	0.0735
1123	0.0734775
6223	0.0734624
1675	0.0734456
10492	0.0733957
8452	0.0733608
11001	0.0733561
91433	0.073315
10000	0.073211
3984	0.073185
2669	0.073165
26819	0.0731566
1609	0.0730957
23303	0.073055
3704	0.0730227
7322	0.0729997
6300	0.0728784
675	0.0728539
389421	0.0727436
2046	0.0725945
3101	0.0725901
3146	0.0725662
254552	0.0724397
9367	0.0724259
2798	0.0724251
6813	0.0723777
6456	0.0723107
5076	0.0722823
5906	0.0722706
51256	0.0722044
56987	0.072195
5330	0.072098
10956	0.0720938
54675	0.072
2145	0.0719834
2833	0.0719686
4619	0.0718249
6641	0.0717763
5687	0.0716486
51458	0.0716478
8872	0.0716474
160760	0.0716249
291	0.0715738
6194	0.0714832
1869	0.0714424
7168	0.0714377
8567	0.0713832
23012	0.0713829
7046	0.0713476
51121	0.0713422
1113	0.0713342
50814	0.0712508
55556	0.07125
134864	0.0712065
10120	0.0711987
7325	0.0711916
6548	0.0711888
1497	0.0711548
57180	0.0711403
2006	0.0711173
10327	0.0710971
3444	0.0710837
6209	0.0710538
1608	0.0709899
84557	0.0709715
26778	0.0709337
10268	0.0708357
6141	0.0707578
2792	0.0707377
54674	0.0706767
995	0.0705987
28987	0.0705837
23671	0.0705678
8772	0.0705556
8556	0.0705006
7123	0.0705
79628	0.0705
100529144	0.0705
10763	0.0704273
11335	0.0703925
7381	0.070337
50855	0.0703236
23076	0.0703157
55572	0.0703034
1155	0.0702832
10396	0.0702172
498	0.0702019
546	0.0701755
3932	0.0701463
59285	0.0701431
83666	0.0701233
2180	0.0701117
79923	0.0700605
6167	0.0700468
5424	0.0700197
5277	0.07
10249	0.07
3892	0.0699963
3337	0.0698811
84196	0.0697681
83990	0.0697544
51631	0.0697309
8654	0.0697003
26289	0.0696545
3718	0.0695724
79861	0.0695479
7473	0.0695405
4133	0.069488
2516	0.0694864
54795	0.069416
7535	0.0693622
80335	0.0693516
23214	0.0693343
255738	0.0693332
4985	0.069316
27173	0.0693034
796	0.0692575
2979	0.0691674
6894	0.0691551
116835	0.0690941
59283	0.0690893
84539	0.0690051
78990	0.069
6929	0.0689527
83942	0.0689501
386724	0.0689453
317781	0.0689029
5710	0.0688852
6356	0.0688713
9439	0.0688538
4544	0.0688471
143662	0.0687533
2668	0.0687327
2058	0.0687293
6793	0.0686316
5036	0.0686229
285755	0.0686214
4097	0.0685475
843	0.0685114
10423	0.0684825
1778	0.0684322
2984	0.0683902
55258	0.0683684
1236	0.0682564
[truncated: 9,417 more rows]
