# Supplementary material for: Identifying prognostic signature in ovarian cancer using DirGenerank
Source: Oncotarget. 2017 May 25;8(28):46398–413. doi: 10.18632/oncotarget.18189 (PMC5542276; doi:10.18632/oncotarget.18189)
Supplement: Supplementary file 5 [file oncotarget-08-46398-s005.xlsx]

## Sheet: Sheet1
Supplementary Table 7: The ranked gene list calculated using the merged data set
Gene ID	Score
3576	1.35721
301	1.31316
2246	1.23456
23475	1.17728
5879	1.07434
9401	1.06405
3481	1.05522
3624	1.01113
57403	0.988586
2149	0.974513
4301	0.971833
6586	0.962697
2872	0.958143
3570	0.947741
3627	0.943291
7157	0.920343
6695	0.913537
684	0.912578
6935	0.910555
207	0.898376
2070	0.883844
1230	0.88115
2919	0.869513
7707	0.825462
1770	0.814154
8878	0.813406
3730	0.812415
6373	0.809971
9235	0.805052
4283	0.797278
6387	0.797191
5538	0.776384
8976	0.776211
1736	0.771437
7253	0.762496
5976	0.761678
5125	0.74763
6352	0.743206
1025	0.739325
2171	0.737209
7171	0.734475
150	0.720013
2077	0.715917
1028	0.71515
1234	0.712832
6347	0.706981
10164	0.700993
6239	0.697231
6355	0.693402
4145	0.692921
5251	0.692063
1436	0.690366
4775	0.687731
23636	0.686328
10296	0.685411
10563	0.6782
10014	0.677629
8904	0.672505
2395	0.66313
9466	0.661222
26585	0.659201
3660	0.65853
5154	0.657388
26279	0.657073
664	0.644847
6477	0.642539
4693	0.637957
7915	0.635273
10379	0.633134
2069	0.631597
4940	0.628677
51747	0.62696
5097	0.626734
3559	0.624669
4318	0.624586
6732	0.624031
1237	0.623127
2357	0.62166
10507	0.621461
7130	0.617255
4853	0.617121
5156	0.613403
231	0.612073
220	0.611849
146	0.610646
914	0.610335
397	0.610182
10285	0.609049
6351	0.605329
148	0.603447
25825	0.602241
3159	0.601503
672	0.600452
2900	0.598943
1036	0.597664
3717	0.594938
26298	0.594807
1869	0.594635
8473	0.5942
55240	0.593446
4061	0.592702
2925	0.592323
3479	0.592256
2028	0.591555
545	0.591337
4722	0.588235
9380	0.588133
5046	0.588009
23566	0.586235
10657	0.585691
4321	0.585408
665	0.58303
10912	0.580857
5371	0.579903
7337	0.576462
1311	0.57579
5925	0.575188
23780	0.573431
3146	0.573172
10039	0.573069
4814	0.5713
4799	0.570386
29911	0.569723
4017	0.567983
5045	0.566958
10564	0.564035
8477	0.562476
4939	0.561549
10298	0.561494
8764	0.561394
5875	0.560901
8519	0.559984
10512	0.55892
43	0.558242
2843	0.557979
8425	0.557466
6357	0.55636
2950	0.554129
8503	0.553047
6102	0.55299
2185	0.552641
930	0.551729
64127	0.551098
11144	0.549447
11343	0.549411
8061	0.548518
3135	0.546107
396	0.544233
10732	0.543808
6926	0.543518
8460	0.540774
972	0.540432
2874	0.539933
55288	0.539071
4986	0.538267
10346	0.536694
1434	0.53551
4174	0.534166
5883	0.534032
5704	0.532417
3552	0.530855
11138	0.530554
5256	0.530483
3673	0.529516
599	0.528971
1051	0.526992
6717	0.525574
318	0.524604
2010	0.524519
646	0.524492
10664	0.521035
1200	0.519546
7057	0.51833
6752	0.518127
668	0.517466
1576	0.516645
2705	0.516013
177	0.514461
4486	0.51406
320	0.513787
5076	0.513771
5987	0.513737
7335	0.513212
9826	0.512706
7124	0.512471
1948	0.511648
10699	0.511255
8725	0.509227
8504	0.50895
2825	0.508647
22955	0.507135
324	0.506636
6545	0.505849
2079	0.505187
5777	0.504889
9140	0.504453
11001	0.503475
602	0.503365
4221	0.502523
2012	0.502244
1813	0.501966
221037	0.501442
3932	0.501156
837	0.501114
8856	0.500891
3052	0.499712
10892	0.499448
29116	0.499295
10771	0.496972
3572	0.496711
10631	0.495856
4045	0.495218
3359	0.49516
11337	0.494483
5921	0.49425
221	0.49423
5931	0.493352
3148	0.493015
367	0.492771
7033	0.492033
391	0.491733
1014	0.491574
727	0.490665
3301	0.490014
10026	0.489975
1140	0.48967
1663	0.48868
6364	0.488602
7252	0.488446
11063	0.488345
51513	0.488225
8837	0.486605
6591	0.486317
8200	0.486097
4070	0.484596
3604	0.484461
1520	0.484374
6750	0.482887
9341	0.481553
7433	0.481248
30014	0.481193
1462	0.479595
56949	0.479261
7178	0.479036
9435	0.478744
9344	0.478726
4647	0.478526
9968	0.478238
8807	0.477884
7088	0.477291
2302	0.47653
811	0.475581
10902	0.475041
2697	0.474193
2729	0.474135
9358	0.473981
8994	0.473656
3858	0.472071
3696	0.47112
10178	0.470915
3822	0.470633
8111	0.470413
5422	0.467876
133	0.467027
7453	0.466559
636	0.46651
6721	0.465835
8140	0.465601
239	0.4655
7291	0.465111
2768	0.465011
8811	0.463773
9633	0.463189
5810	0.462859
56125	0.460208
7466	0.459991
1786	0.459811
1030	0.459715
58487	0.459698
2175	0.457551
6348	0.457317
10522	0.45648
2669	0.456436
166	0.45641
29105	0.456374
8995	0.455869
29761	0.455519
2735	0.455501
55423	0.455074
2650	0.454571
11065	0.451492
2495	0.451038
10677	0.450579
10519	0.450557
27340	0.450297
1503	0.449756
8558	0.448526
10692	0.447976
6363	0.447936
10288	0.447395
8872	0.447361
7336	0.446302
9547	0.446154
6996	0.445935
976	0.445913
3827	0.445236
3659	0.445215
554	0.445135
54205	0.44512
27040	0.444777
617	0.444614
2245	0.44444
4783	0.444301
1511	0.443054
2358	0.442127
1493	0.442062
3106	0.441965
9146	0.441903
7168	0.441401
8535	0.441133
2258	0.439976
1138	0.439683
3749	0.439563
1825	0.439372
30819	0.438964
7832	0.438857
4282	0.438686
8763	0.43841
7572	0.437696
5047	0.437395
1826	0.436901
9071	0.436186
5724	0.435857
1236	0.435805
6356	0.435347
3689	0.435339
8510	0.435018
1506	0.434998
11095	0.434943
51776	0.434734
3600	0.433803
6872	0.43303
5460	0.432532
3998	0.432496
80833	0.432412
7016	0.432243
9196	0.432147
9154	0.431796
8448	0.431571
51205	0.431391
390	0.431341
8767	0.43127
4065	0.431204
5244	0.431049
5518	0.430873
23598	0.430817
6625	0.430808
4157	0.429682
1201	0.429092
8771	0.429067
9221	0.428208
10219	0.427676
4802	0.426869
9442	0.426554
2100	0.426112
3149	0.425655
7043	0.42551
10943	0.42436
6196	0.424311
3205	0.424195
3458	0.424184
4901	0.424184
10383	0.423351
6853	0.422562
55201	0.422374
9353	0.422102
5594	0.421612
6366	0.421367
7424	0.420277
224	0.42012
10905	0.41925
55656	0.419175
4761	0.41915
4618	0.418699
55890	0.418688
5528	0.417589
5276	0.416477
7249	0.41593
8743	0.415882
8260	0.41566
382	0.415561
8698	0.415492
579	0.415415
6605	0.414853
10273	0.413938
8840	0.413579
434	0.412494
7857	0.412463
9375	0.412454
7073	0.411885
4710	0.411765
6504	0.411737
5465	0.411403
4259	0.411108
10484	0.409858
6091	0.409563
5725	0.409292
1024	0.40876
2634	0.408664
1163	0.408656
6182	0.407701
9448	0.40741
9590	0.407386
6909	0.407344
5926	0.40651
2002	0.406299
8440	0.405999
10318	0.405848
29777	0.405712
4295	0.405239
10901	0.405228
55109	0.405183
55198	0.405164
4665	0.404905
5134	0.404717
5918	0.404708
7481	0.404245
313	0.403933
5127	0.403844
29775	0.403557
1808	0.403447
2846	0.403378
10769	0.402732
4303	0.402441
11123	0.402341
6301	0.402184
10404	0.402001
4118	0.401411
3625	0.401193
23428	0.400785
8697	0.400763
1638	0.400461
3489	0.400412
3640	0.400245
4861	0.400129
6850	0.399969
6542	0.399719
4438	0.399307
2542	0.3993
958	0.39894
4150	0.398859
5606	0.398265
4683	0.398231
50856	0.397874
1647	0.397358
23047	0.396997
3783	0.396835
5872	0.39666
11021	0.396614
5255	0.396555
610	0.396009
8838	0.395935
3561	0.395862
2543	0.395819
26749	0.395819
50861	0.395426
5928	0.395333
23429	0.395098
27094	0.394976
5376	0.394927
3835	0.394734
6921	0.39381
1285	0.393655
5264	0.392934
6712	0.392854
5884	0.392426
6892	0.392014
1523	0.391983
2619	0.391885
1489	0.391482
6664	0.391078
9197	0.389833
29953	0.388856
4046	0.388679
6939	0.388294
53358	0.388042
5551	0.38791
5768	0.38758
10856	0.387339
9985	0.387213
1524	0.387174
56124	0.386606
5591	0.385615
10523	0.385542
1634	0.385407
50937	0.385367
7295	0.384452
8427	0.384409
6891	0.384303
9450	0.383965
9620	0.383778
7518	0.383343
5734	0.383342
8507	0.383062
8574	0.382749
8517	0.38274
9311	0.382276
6932	0.381906
10954	0.381759
835	0.381755
2898	0.381598
3198	0.381322
10847	0.380961
6716	0.38078
8491	0.379927
8829	0.379649
4942	0.379454
54900	0.379406
25803	0.379369
2316	0.379235
7021	0.378155
10591	0.378098
7227	0.376804
7349	0.376506
8532	0.376229
6693	0.375958
966	0.375621
11126	0.375436
3480	0.375172
3087	0.375106
11069	0.374845
1410	0.374649
10213	0.373564
4332	0.373243
6904	0.373095
8542	0.372624
2247	0.372499
6598	0.372331
1852	0.371564
9518	0.371556
4869	0.371164
2250	0.371064
7288	0.370892
54982	0.370687
6019	0.369995
4862	0.369592
3821	0.369082
379	0.368874
3669	0.368869
4520	0.36847
23481	0.368118
5733	0.368057
1949	0.367845
10514	0.367602
9638	0.36753
4738	0.36738
558	0.365924
51085	0.365884
4261	0.365762
10475	0.365473
8451	0.365236
22915	0.365195
11033	0.36493
80705	0.364847
1240	0.364793
7049	0.364672
79858	0.364548
11040	0.364105
11198	0.364049
685	0.363926
3662	0.363731
8678	0.363444
148022	0.363386
1113	0.363302
6934	0.363067
54878	0.363001
998	0.362887
1300	0.362845
9567	0.36278
4148	0.362776
1013	0.362725
89781	0.362505
825	0.36239
643	0.36215
9603	0.361802
4882	0.361723
11004	0.361709
4060	0.361703
23203	0.361349
3206	0.361261
10668	0.361163
4860	0.361156
608	0.360836
7292	0.360815
7022	0.360704
4673	0.360662
9586	0.360429
3839	0.360388
5920	0.360329
843	0.359997
11341	0.359979
10537	0.359961
7428	0.359675
796	0.359258
6370	0.359252
3491	0.35908
991	0.358999
8581	0.358491
604	0.358412
5133	0.35831
2590	0.357962
1301	0.357838
4899	0.357221
8438	0.357185
7159	0.356803
51564	0.35648
7182	0.356425
989	0.35625
56940	0.356207
10007	0.355646
3757	0.355539
8639	0.355474
6637	0.355366
394	0.354961
4050	0.354749
2147	0.354606
51343	0.354457
10239	0.354301
7454	0.354301
10009	0.354285
407	0.35411
1004	0.353957
6571	0.353775
9126	0.353629
573	0.353519
10961	0.353149
2626	0.353087
29882	0.352307
183	0.351872
5972	0.351612
10540	0.351496
8079	0.351446
5241	0.351154
8022	0.351061
9270	0.350964
8741	0.350825
1909	0.3508
8456	0.350789
3959	0.350181
8106	0.34899
5737	0.348653
8065	0.348465
6624	0.348359
4991	0.348286
22980	0.348024
9580	0.347911
2189	0.347805
3791	0.347799
10913	0.347599
10578	0.347302
10753	0.347288
2764	0.346998
8483	0.34699
27032	0.346616
3885	0.346581
4094	0.346426
84159	0.346285
3785	0.345799
10669	0.345789
7994	0.345417
634	0.345306
682	0.344661
2904	0.344441
2833	0.34442
147	0.343847
3670	0.343808
2254	0.34311
7071	0.342988
1281	0.342914
6362	0.342803
4258	0.342597
9043	0.342562
4155	0.342523
3687	0.342455
23741	0.342325
10300	0.342133
23545	0.342071
8266	0.342
8986	0.341995
939	0.341789
778	0.341552
9368	0.341461
1727	0.341401
942	0.341386
1673	0.341371
22919	0.341337
1674	0.341156
23589	0.340802
11245	0.340765
6338	0.340581
1232	0.340313
3623	0.340286
10948	0.340243
4296	0.340106
23493	0.339985
6627	0.33922
8128	0.339003
11119	0.338894
1147	0.338732
4223	0.338583
3912	0.338269
6778	0.338205
5016	0.337952
6687	0.337583
1667	0.337251
56130	0.33685
10663	0.336808
3059	0.336634
8496	0.335949
6772	0.335819
51454	0.335245
6046	0.335134
4733	0.33502
8544	0.33494
1513	0.334907
9203	0.33478
6794	0.334763
6901	0.334371
2113	0.333992
10608	0.333705
9570	0.333648
869	0.333369
11221	0.333236
29760	0.333086
1488	0.332961
4938	0.33281
165	0.332715
1445	0.33266
7186	0.332642
55729	0.332514
9170	0.33251
10142	0.332491
26232	0.332259
7533	0.332065
412	0.331925
10075	0.331241
7363	0.331151
7415	0.331117
2702	0.331083
4507	0.3308
10617	0.330658
1672	0.330296
50674	0.33029
819	0.329984
3002	0.329763
6358	0.329724
10726	0.329683
4277	0.32892
6261	0.328265
27132	0.328065
347853	0.328035
307	0.328027
1646	0.327977
1105	0.327813
5018	0.327808
54345	0.327103
5970	0.32687
4171	0.326605
8851	0.326179
5118	0.326164
2897	0.325702
7625	0.325687
1512	0.325551
1022	0.325254
7553	0.32524
10057	0.325202
996	0.325085
4041	0.324936
4023	0.324872
10873	0.324754
8751	0.324711
9094	0.324364
2050	0.323988
3026	0.323966
1400	0.323802
2249	0.323401
6733	0.323344
10163	0.323189
5145	0.322801
3172	0.322727
9333	0.322609
10121	0.322524
3641	0.322234
2356	0.322045
4791	0.321703
135	0.321399
3601	0.321373
6256	0.320841
9445	0.320675
1382	0.320558
11272	0.320373
374	0.320312
1130	0.320228
10900	0.31995
7041	0.319841
214	0.319834
857	0.319631
8645	0.319446
25793	0.319418
9180	0.318927
973	0.318494
5079	0.318491
3688	0.318439
705	0.318181
2743	0.318091
916	0.317882
3460	0.317787
3861	0.317668
2885	0.317644
2873	0.317567
3417	0.317256
3000	0.317215
1407	0.316608
53904	0.316566
9425	0.316369
654	0.316022
6344	0.315977
10487	0.315868
64976	0.315835
8717	0.315734
4886	0.315345
5132	0.315278
8614	0.315013
6523	0.315
10061	0.314925
7050	0.314906
5862	0.314888
363	0.314833
9282	0.314747
1453	0.314733
836	0.314724
8828	0.314668
5190	0.314434
10585	0.314389
4807	0.314358
5228	0.314275
10287	0.31425
10963	0.313868
9601	0.313749
8774	0.313684
2524	0.313634
10922	0.313549
1390	0.31341
5965	0.313381
5225	0.313273
2693	0.313208
2968	0.313138
2956	0.312904
26133	0.312839
7456	0.312594
4331	0.312474
3306	0.312078
9398	0.312073
2202	0.311951
800	0.311887
51195	0.311771
10921	0.311226
11140	0.310908
2571	0.310684
2903	0.310499
26281	0.310397
4778	0.310388
9208	0.310345
7351	0.310213
5894	0.310162
2649	0.310021
5148	0.310007
23457	0.30994
2632	0.309512
23049	0.309258
56123	0.309135
11120	0.308915
3818	0.308838
6425	0.308617
6191	0.308504
7042	0.307926
10525	0.307882
5612	0.307751
2487	0.307114
6811	0.307013
26251	0.306795
3953	0.306766
10800	0.306683
2785	0.306662
3357	0.306529
995	0.306395
2138	0.306278
6199	0.30604
11332	0.305944
10654	0.305823
5699	0.305661
1107	0.305596
55914	0.305449
9600	0.305305
63924	0.305293
10270	0.304907
1611	0.304859
7320	0.304807
9001	0.304686
23583	0.304598
5425	0.304514
4841	0.30421
1399	0.303982
5937	0.303901
23166	0.303714
10067	0.303554
2200	0.303497
6232	0.303419
1833	0.303369
5995	0.303344
10636	0.30301
11281	0.30277
164656	0.3023
8643	0.302288
9409	0.3021
1636	0.301862
3727	0.301637
823	0.301306
3782	0.300913
10553	0.300781
23530	0.300652
10775	0.300525
8804	0.300342
2557	0.300016
3628	0.3
1176	0.3
1642	0.3
2530	0.3
2550	0.3
2677	0.3
3267	0.3
4015	0.3
4172	0.3
5167	0.3
8663	0.3
9131	0.3
9765	0.3
9961	0.3
11219	0.3
23580	0.3
25932	0.3
54840	0.3
657	0.299933
3596	0.299912
8651	0.299876
26233	0.299659
5297	0.299609
6404	0.299541
2203	0.29925
8733	0.29925
10295	0.29925
23205	0.29925
51754	0.29925
8813	0.299175
3131	0.299069
5623	0.298939
8724	0.298758
5192	0.2985
5790	0.2985
65123	0.2985
3024	0.298362
712	0.298333
6861	0.298283
10227	0.297797
2625	0.297794
10461	0.297744
56288	0.297308
6128	0.297035
978	0.297
6697	0.297
9153	0.297
9522	0.297
59272	0.297
23415	0.296278
924	0.296193
362	0.295741
4033	0.2955
4357	0.295163
1178	0.294691
56999	0.294317
3742	0.294183
1824	0.294156
2195	0.294057
1056	0.294
1375	0.294
29842	0.293974
2533	0.293534
11282	0.293475
3643	0.29346
6249	0.293209
8607	0.29315
10850	0.293111
7476	0.292905
7134	0.292575
1027	0.292408
3906	0.292388
247	0.292243
10589	0.292235
10693	0.292062
6767	0.292002
3363	0.291969
2048	0.291964
6017	0.291813
10863	0.29175
26512	0.29175
1233	0.291684
5306	0.291451
10242	0.291151
2648	0.291113
2644	0.291
846	0.290905
6402	0.29076
317	0.290537
51283	0.28979
71	0.289625
6456	0.289227
27122	0.289138
3574	0.288881
6369	0.288785
35	0.288675
29079	0.288453
7274	0.288443
10333	0.288442
5504	0.288196
1081	0.288095
9986	0.287994
30827	0.287711
4609	0.28734
8935	0.287324
5298	0.286961
2783	0.286868
55832	0.286798
4669	0.286717
10765	0.2865
2145	0.286375
6367	0.286259
4297	0.286174
8575	0.286169
3556	0.285971
7700	0.285849
360	0.28575
30	0.285728
7850	0.285679
3620	0.285491
10136	0.28548
5055	0.285341
8908	0.285191
9844	0.285174
5624	0.284948
4831	0.284847
3223	0.284721
1474	0.284277
1793	0.284151
1359	0.28374
55534	0.283521
6676	0.283451
6720	0.282972
5052	0.28274
5587	0.282629
7813	0.282458
8557	0.28211
994	0.282077
4521	0.282
3553	0.281802
276	0.281781
280	0.281781
1942	0.281678
89941	0.281419
10524	0.281355
22795	0.281088
5054	0.280561
5176	0.280545
10874	0.2805
1901	0.280497
4320	0.280399
4923	0.280364
114791	0.27975
7090	0.279665
6847	0.279515
5165	0.27951
9537	0.279323
79902	0.279116
10891	0.278634
29915	0.278473
5741	0.278367
55801	0.278266
6247	0.278119
7220	0.278098
11133	0.277887
5792	0.277857
6320	0.277643
23332	0.276993
55540	0.27675
10445	0.276712
8793	0.276712
5978	0.2764
9223	0.276393
51601	0.276386
10468	0.276278
3565	0.276271
27190	0.276196
9037	0.276118
6372	0.276024
6997	0.276021
26476	0.276
4547	0.275656
1033	0.2754
10114	0.275305
9113	0.27525
23054	0.275092
6349	0.274979
3608	0.274707
8940	0.273815
920	0.27375
6902	0.27375
54880	0.273724
3579	0.27344
8773	0.273297
641	0.273018
3859	0.272815
140465	0.272295
1601	0.27225
10135	0.271988
364	0.271616
6532	0.2715
688	0.271231
650	0.271198
1521	0.271128
1956	0.271031
4990	0.270777
2159	0.27075
3621	0.270438
10253	0.270261
5739	0.270168
4627	0.269988
54107	0.269961
6422	0.269777
11276	0.269762
10894	0.269707
4170	0.269373
6389	0.269371
23601	0.269361
7201	0.2693
5031	0.26925
7368	0.269234
9940	0.26923
2323	0.269116
1616	0.268754
10825	0.26867
3399	0.268455
51232	0.268441
3400	0.268431
2308	0.268385
8754	0.268254
1401	0.267866
2125	0.267688
10011	0.26768
7464	0.267098
9076	0.267085
10226	0.267017
10614	0.266775
659	0.26669
7528	0.266626
9051	0.266345
5327	0.266036
4779	0.265217
7841	0.26475
4798	0.264707
553	0.264482
51172	0.264373
3455	0.264111
4920	0.263919
22809	0.263805
8462	0.263597
10656	0.263593
3397	0.263104
8718	0.263072
2909	0.262981
640	0.262836
3612	0.2625
4792	0.262208
5728	0.262124
10419	0.261851
2700	0.261779
948	0.261656
3980	0.261356
9016	0.261279
4335	0.261236
10293	0.26122
4049	0.26119
9501	0.260919
6938	0.260784
6895	0.260569
10342	0.2601
2937	0.259749
4159	0.259711
8744	0.259677
5959	0.259669
9759	0.259447
2259	0.259367
51435	0.259088
7482	0.259045
4193	0.258946
2022	0.258822
50939	0.258593
10786	0.258324
2979	0.258191
5328	0.258084
951	0.258
2962	0.258
3177	0.257014
51741	0.256978
55870	0.256918
5515	0.256555
24	0.25617
9214	0.255838
23435	0.255467
2091	0.255
5471	0.255
6668	0.254599
4322	0.25426
6427	0.254211
5347	0.254133
4142	0.254107
4084	0.253724
3394	0.253664
862	0.253576
5074	0.25349
6004	0.253297
2798	0.252719
5663	0.25268
9690	0.252678
10320	0.252362
6302	0.252079
10043	0.252
1519	0.251812
6857	0.25172
5539	0.251671
27012	0.251398
8092	0.251183
2064	0.251048
7023	0.251
10154	0.250949
6575	0.250767
2589	0.250574
2643	0.2505
8216	0.250176
1209	0.249997
6940	0.249578
1961	0.24955
5126	0.249544
1187	0.249536
9314	0.249394
4976	0.249388
10149	0.249358
4839	0.249139
22796	0.249071
2775	0.249063
4515	0.248897
2140	0.248638
134	0.24855
10089	0.248417
2206	0.24815
5609	0.247987
23563	0.2478
3251	0.2478
6570	0.247643
2548	0.247625
1842	0.2475
1968	0.2475
8521	0.247171
10574	0.246598
64061	0.246592
944	0.246327
8539	0.246242
3065	0.246235
10844	0.246221
4313	0.246208
3309	0.245849
2651	0.245598
3487	0.245275
1277	0.245243
2173	0.245182
27429	0.245176
9427	0.244689
8739	0.244429
10020	0.244264
3575	0.243907
11224	0.243468
2309	0.243255
155	0.243002
5066	0.242968
1018	0.242803
11117	0.242731
51348	0.242652
20	0.242439
7284	0.24225
9734	0.242224
2078	0.242105
8910	0.242081
10893	0.24194
1021	0.241618
7010	0.241485
53407	0.241276
4613	0.241218
5450	0.241096
361	0.241058
9136	0.240934
5571	0.240712
1946	0.240695
4854	0.240395
57787	0.240211
11330	0.239935
1943	0.239929
488	0.23982
7705	0.239584
3371	0.239508
5511	0.239414
10454	0.23941
8796	0.239393
6788	0.238864
151	0.238709
6822	0.238667
10629	0.238659
9218	0.238641
2934	0.238575
7105	0.238567
11334	0.238086
7474	0.238036
1063	0.236633
8775	0.236443
6361	0.236387
56300	0.236147
7535	0.235913
9039	0.235853
23418	0.235841
51554	0.235824
701	0.235523
9220	0.235514
25	0.235332
694	0.235241
11311	0.235183
5536	0.235129
5077	0.235009
7036	0.23475
27165	0.23475
51393	0.23475
3777	0.234705
51147	0.234579
593	0.234225
55193	0.234193
6376	0.234185
11201	0.233823
9373	0.2337
3972	0.233625
1261	0.23355
11202	0.233476
1298	0.233448
946	0.233433
8742	0.233169
5361	0.233096
9070	0.233028
1645	0.232934
3558	0.232795
54714	0.232783
3949	0.232549
5201	0.2325
26517	0.2325
4234	0.2325
56132	0.232386
131601	0.231957
9439	0.231751
949	0.231579
8293	0.231463
2289	0.231241
3091	0.231209
7791	0.231147
1950	0.231094
2321	0.230964
4653	0.230728
3577	0.230711
5731	0.230668
3778	0.230473
51366	0.230437
7869	0.230389
51274	0.230304
780	0.23025
2564	0.23025
7044	0.229898
9249	0.229823
2006	0.229755
8518	0.229655
9943	0.229289
9138	0.229104
1398	0.228999
5032	0.22875
5449	0.228582
1675	0.228425
970	0.22824
3635	0.228165
7332	0.22816
2004	0.228
3398	0.227693
1241	0.227637
1749	0.227532
6332	0.227437
7020	0.227395
8091	0.226782
10113	0.226545
5411	0.226528
8876	0.226369
3061	0.226333
23562	0.226154
11183	0.226072
10612	0.22601
9211	0.225862
6631	0.225804
3897	0.225724
26228	0.225705
5268	0.225696
4016	0.225345
3925	0.225315
56998	0.225234
7001	0.225218
8031	0.225131
7305	0.225009
2277	0.224846
3784	0.224719
2781	0.22461
7272	0.224479
8814	0.224378
6506	0.224307
23421	0.224293
10202	0.22425
154	0.224048
929	0.224013
8301	0.223967
6636	0.223945
2853	0.223773
100	0.223727
94	0.223622
1417	0.223603
51360	0.223394
6667	0.223236
5423	0.223236
9351	0.223078
4437	0.222968
1809	0.2226
8817	0.222524
81567	0.222397
2058	0.222373
2047	0.222191
2867	0.221786
7007	0.221779
406	0.221626
8792	0.221582
8896	0.221158
203068	0.220986
8626	0.22075
3077	0.220633
5813	0.22015
8467	0.220104
1235	0.219854
1040	0.219701
50514	0.219528
10672	0.219526
2621	0.219356
140	0.219343
2150	0.219316
8996	0.219213
5139	0.219141
116985	0.219
9991	0.218472
5459	0.217818
728	0.21771
23604	0.217678
11018	0.217562
3990	0.21748
8882	0.217451
3748	0.217388
5048	0.217049
25842	0.217045
2040	0.21675
1936	0.216657
5121	0.216623
26509	0.216529
11011	0.21651
3416	0.216272
25833	0.216236
2209	0.216022
2066	0.215849
56	0.215841
7334	0.215816
1687	0.215772
328	0.2154
9533	0.215335
55558	0.215199
199	0.215113
28227	0.215001
7263	0.214864
8174	0.214831
5081	0.214328
9245	0.214275
8682	0.21413
24139	0.214086
1238	0.213856
11025	0.213797
9735	0.213783
7596	0.213761
3875	0.21375
6925	0.213591
474	0.213524
5604	0.213329
4204	0.213214
1432	0.213106
83990	0.213075
8411	0.21285
9510	0.212693
6322	0.212614
5440	0.212546
3694	0.212382
3162	0.212223
23462	0.211726
2965	0.211637
23641	0.211547
373	0.2115
4967	0.211428
7629	0.211346
7102	0.211245
9516	0.211193
2252	0.211181
196	0.211152
8877	0.211111
51053	0.211075
5619	0.210857
1269	0.210786
5295	0.21075
6359	0.210634
1545	0.210577
26263	0.210494
2014	0.210212
1974	0.21
2556	0.21
3981	0.21
27343	0.21
4852	0.209602
229	0.209475
2537	0.209475
4671	0.20936
1418	0.209335
5478	0.20925
55915	0.209172
10225	0.209162
8396	0.20912
8548	0.208915
3804	0.208899
26227	0.208788
4790	0.208677
7369	0.208658
4867	0.20854
51621	0.208451
3269	0.208401
3607	0.208337
8621	0.208299
8723	0.208256
3954	0.208047
9997	0.208031
51700	0.208019
8711	0.208015
7384	0.20801
2029	0.20797
3229	0.207899
8218	0.20777
1994	0.207381
2784	0.206969
575	0.206778
773	0.206705
50506	0.206637
10140	0.206559
23770	0.20644
9525	0.206204
4868	0.206199
27018	0.206162
3440	0.205998
4985	0.205864
26520	0.205722
2975	0.205627
3764	0.205618
1015	0.205612
9635	0.205565
4215	0.205384
9132	0.205195
6474	0.204989
7448	0.204893
4637	0.20475
10486	0.20475
10683	0.204686
7031	0.20459
4898	0.204396
533	0.204395
5573	0.204385
1487	0.204249
11096	0.203673
7301	0.203536
2257	0.203387
6498	0.203206
3212	0.203164
23409	0.20295
54413	0.202756
6530	0.202526
3594	0.202428
10849	0.202391
9362	0.202308
6781	0.201931
8289	0.201917
60676	0.201794
6569	0.20175
7311	0.201739
993	0.201576
1356	0.201293
9023	0.201264
3456	0.201183
719	0.201125
29118	0.201015
9874	0.200898
662	0.200884
5764	0.200846
6280	0.20079
3937	0.200733
8556	0.200688
5568	0.200543
3918	0.200537
9575	0.200518
1876	0.200478
7727	0.200261
3550	0.199949
171017	0.199885
586	0.199873
302	0.199617
8386	0.1995
9568	0.199474
4689	0.199393
23643	0.199234
1890	0.199119
51428	0.199074
4616	0.198984
23368	0.198959
642	0.198888
6773	0.198778
830	0.198764
2995	0.198489
55450	0.198427
1394	0.198028
10141	0.19798
5620	0.197453
3684	0.197334
142	0.197315
463	0.197298
8721	0.197194
3914	0.196683
11166	0.19665
6603	0.196637
6602	0.196486
11189	0.196393
653361	0.196348
4855	0.196331
1717	0.196275
7350	0.195978
7153	0.195716
5325	0.195437
2811	0.195395
10803	0.195311
3281	0.19524
3695	0.19504
9400	0.194779
223	0.194767
5153	0.19468
51716	0.194611
5433	0.194604
2911	0.194437
686	0.194231
6283	0.194227
80781	0.193937
330	0.193801
10084	0.193763
10534	0.19365
887	0.193149
9416	0.193085
11184	0.192941
3554	0.192797
51596	0.192765
10505	0.192721
23071	0.19253
1137	0.192508
4599	0.192385
136	0.192358
5645	0.192318
51573	0.191844
10284	0.191817
7431	0.191604
11222	0.191591
2917	0.191258
7005	0.191241
6751	0.19084
10990	0.190522
4212	0.190514
5036	0.19006
1454	0.189848
29124	0.18975
124583	0.189547
3315	0.18949
6094	0.189441
2033	0.189415
5307	0.1894
10090	0.189
5002	0.188691
10570	0.188544
23528	0.18841
774	0.188363
10542	0.188346
2835	0.18815
23043	0.18814
10021	0.188137
863	0.188112
1803	0.188011
8323	0.187897
5467	0.187695
10077	0.187351
2131	0.187119
6789	0.187104
4216	0.187018
9252	0.186836
10127	0.186495
6439	0.186493
5757	0.18645
6546	0.186437
9447	0.186284
9718	0.186093
11196	0.185807
2779	0.185791
8214	0.18563
25818	0.185518
7290	0.185215
9248	0.185128
5122	0.184924
4952	0.184919
2353	0.184901
9774	0.184826
2641	0.184644
3838	0.184582
267	0.184486
5292	0.184448
5927	0.183758
11243	0.183635
6640	0.183582
9637	0.183564
6150	0.183523
1896	0.183256
7517	0.183193
6595	0.183109
7852	0.183025
10581	0.182877
6609	0.182815
7248	0.182811
2845	0.182637
22920	0.181893
10752	0.181862
1267	0.181853
346	0.181664
2162	0.181497
57817	0.181165
2339	0.180925
50617	0.180663
5744	0.18066
4194	0.180573
1278	0.180348
225	0.180299
3066	0.180198
3508	0.180164
9389	0.180043
1831	0.179518
1947	0.179473
3578	0.179401
27244	0.179385
11059	0.179292
2895	0.179224
51087	0.179168
3605	0.179101
8745	0.178675
10690	0.178554
1536	0.178239
4012	0.178145
10766	0.178129
1387	0.178028
2146	0.177802
23279	0.177545
1006	0.177447
27336	0.177446
5626	0.17731
3680	0.176853
10721	0.176822
2703	0.176467
2034	0.176362
9337	0.175835
699	0.175835
6093	0.1758
5727	0.175745
56616	0.17569
29966	0.175506
744	0.17545
1396	0.175117
3956	0.174901
1072	0.174897
546	0.174667
1032	0.174472
22938	0.174406
5603	0.174208
3661	0.17413
1816	0.174081
2622	0.174068
1164	0.174042
9967	0.174029
9295	0.173971
6011	0.173876
10277	0.173665
8900	0.173622
1325	0.173572
7399	0.173545
6862	0.1735
8515	0.17325
4973	0.173233
6634	0.173232
7032	0.173211
10165	0.173005
6398	0.172824
5168	0.172763
8576	0.172672
9184	0.172619
3792	0.172521
6741	0.1725
983	0.172438
10495	0.172408
2918	0.172329
5601	0.172178
4043	0.172147
7341	0.172046
7321	0.17194
23746	0.171838
3978	0.171713
11093	0.171673
8881	0.171587
10017	0.171478
10302	0.171273
4617	0.171188
4319	0.171167
838	0.171096
9887	0.17072
9482	0.170638
1111	0.170368
10102	0.170325
6142	0.170261
9294	0.170236
11077	0.170198
9046	0.170074
4772	0.169898
6334	0.169893
7844	0.169893
10625	0.169695
2172	0.169675
5310	0.169568
51347	0.169511
2765	0.169505
131566	0.1695
5438	0.169387
2151	0.16919
6314	0.169034
2444	0.168967
11251	0.168957
2652	0.16882
5308	0.16839
4729	0.168187
4857	0.168036
51192	0.167974
5956	0.167963
4225	0.16783
1894	0.167345
6354	0.167284
2928	0.167235
5340	0.167182
4900	0.167152
5068	0.167137
2829	0.167129
7328	0.166962
4201	0.166853
9700	0.166711
9340	0.166694
25792	0.166674
5250	0.166613
23647	0.166605
359	0.166462
268	0.166362
6039	0.166341
689	0.166149
1859	0.166073
2239	0.166008
10351	0.165957
51540	0.16563
27087	0.165557
10002	0.165497
8936	0.165097
3737	0.165011
3840	0.165
4828	0.16498
10490	0.164957
6360	0.164775
3444	0.164735
2730	0.164709
11267	0.164348
5940	0.164037
4615	0.163603
3562	0.163555
718	0.163016
1742	0.162906
2492	0.162817
4763	0.162634
59269	0.162379
8531	0.162236
2039	0.161985
64750	0.161955
10058	0.161867
9240	0.161845
3976	0.161496
2796	0.161482
644	0.161358
6278	0.160957
6908	0.160811
2324	0.160725
4654	0.160601
7323	0.160519
663	0.160199
4487	0.160027
10917	0.159552
4287	0.159378
8848	0.159307
3702	0.159248
8822	0.159201
6374	0.159195
7753	0.159181
2842	0.159116
2826	0.159065
2645	0.159
1129	0.158581
64411	0.158524
9095	0.158498
10286	0.158426
51289	0.157898
1508	0.157836
7812	0.157592
5368	0.1575
9265	0.1575
56302	0.1575
5646	0.157083
4162	0.157023
917	0.15697
5458	0.156918
93	0.15675
1121	0.156472
905	0.156334
9242	0.156144
4436	0.156078
10250	0.156004
9792	0.155994
4323	0.155849
10059	0.155732
2355	0.155686
5887	0.155662
9514	0.155638
4288	0.155617
9200	0.15546
6047	0.155382
15	0.155138
27255	0.155123
7414	0.155028
10535	0.154987
8487	0.154877
4488	0.154688
10736	0.154412
3965	0.154358
[truncated: 2,334 more rows]
