# Supplementary material for: Identifying prognostic signature in ovarian cancer using DirGenerank
Source: Oncotarget. 2017 May 25;8(28):46398–413. doi: 10.18632/oncotarget.18189 (PMC5542276; doi:10.18632/oncotarget.18189)
Supplement: Supplementary file 6 [file oncotarget-08-46398-s006.xlsx]

## Sheet: Sheet1
Supplementary Table 8: The ranked gene lists with different d
d=0.85		d=0.70		d=0.60		d=0.50
Gene ID	Score	Gene ID	Score	Gene ID	Score	Gene ID	Score
1176	0.568373	1176	0.596008	1176	0.627225	1176	0.66552
8503	0.48312	324	0.450564	324	0.557546	324	0.654253
4802	0.335463	4802	0.438208	8904	0.495843	8904	0.586944
554	0.309656	8503	0.417207	4802	0.489501	7082	0.576458
6361	0.291658	8904	0.398151	7082	0.4734	3207	0.561497
2250	0.272168	554	0.391737	3207	0.471338	2250	0.547523
10563	0.271529	6622	0.390916	6622	0.468845	6622	0.546479
324	0.271182	2250	0.385884	2250	0.464825	27129	0.544414
6352	0.264625	6361	0.384606	27129	0.454565	22955	0.544309
6622	0.263906	3207	0.378454	22955	0.450088	4802	0.543855
2113	0.260187	7082	0.364225	6361	0.444416	3174	0.530991
3623	0.257868	27129	0.359681	3174	0.444149	11027	0.524139
8877	0.257457	3174	0.359351	1453	0.439568	3918	0.524129
705	0.253076	1453	0.356002	3026	0.431115	3026	0.524075
4283	0.252456	22955	0.352554	10894	0.430952	10894	0.522286
147	0.243249	362	0.352153	11027	0.429953	1453	0.519544
362	0.241348	3570	0.347765	3918	0.429719	1381	0.513133
3570	0.237326	10894	0.338757	646	0.423791	646	0.511634
2138	0.233073	646	0.33731	1381	0.41969	3607	0.508318
8904	0.232752	3026	0.336698	3607	0.415416	27329	0.50805
3562	0.232656	11027	0.333692	3570	0.414709	5733	0.507852
3174	0.232136	3918	0.332573	10753	0.413958	10753	0.507601
2705	0.228174	3562	0.331113	3036	0.412847	344	0.50646
3207	0.227397	10563	0.32861	5733	0.411039	6361	0.506239
8804	0.22731	1746	0.328368	344	0.410712	3824	0.50296
2074	0.226124	1381	0.327353	27329	0.409946	5704	0.502943
43	0.219966	8856	0.326418	56914	0.408438	25824	0.501456
1453	0.218469	3036	0.324887	636	0.407277	3036	0.500753
2173	0.20876	56914	0.32464	5704	0.406675	23051	0.500652
7479	0.206798	3607	0.322707	3824	0.40523	636	0.500223
646	0.205696	8877	0.317985	3990	0.405083	125	0.5
1746	0.205474	10753	0.317785	362	0.404195	7092	0.5
8856	0.204091	344	0.316098	433	0.403272	10163	0.498819
2149	0.202298	8706	0.316022	7010	0.403019	6627	0.49875
6036	0.200879	2022	0.315935	835	0.402501	948	0.498525
944	0.200756	2113	0.314625	25824	0.402428	433	0.498508
27129	0.200131	2173	0.314442	501	0.402321	501	0.498425
146	0.199375	5733	0.314008	6478	0.401621	10205	0.497924
2078	0.198797	636	0.312552	948	0.401525	3990	0.497756
6348	0.198553	27329	0.312275	10163	0.400725	5255	0.4975
22955	0.196181	7010	0.311606	23051	0.400696	10090	0.4975
10894	0.194087	835	0.310904	10205	0.400479	10111	0.495606
8079	0.192679	5704	0.310698	2854	0.400168	9495	0.495254
4088	0.192262	3990	0.31012	125	0.4	7010	0.494227
6191	0.191275	6478	0.308009	7092	0.4	6478	0.493724
3036	0.190783	3824	0.307916	6627	0.399	2854	0.49295
3026	0.190647	2138	0.307888	2022	0.398236	1959	0.492856
6695	0.190195	433	0.307863	554	0.398112	835	0.492549
3744	0.189959	2854	0.307551	5255	0.398	51129	0.4925
887	0.189825	6036	0.307012	10090	0.398	1178	0.491401
8706	0.189672	501	0.306671	9495	0.397702	56914	0.487467
1381	0.189419	948	0.304982	10111	0.397071	1891	0.486155
3627	0.189022	25824	0.30375	3562	0.395979	6829	0.480597
7082	0.188994	10205	0.30283	1178	0.395566	2022	0.479051
8817	0.188668	23475	0.302765	1959	0.394383	3570	0.477924
56914	0.187948	10163	0.302386	51129	0.394	3209	0.47029
8462	0.187323	23051	0.30071	1891	0.390449	55656	0.47
23475	0.186751	9495	0.300173	6829	0.38788	23640	0.4675
2022	0.185617	1178	0.300052	8706	0.385951	10406	0.467232
8645	0.183965	125	0.3	2173	0.383654	8218	0.466156
4061	0.183883	7092	0.3	3209	0.38246	9023	0.465439
2848	0.182907	6627	0.29925	8218	0.381828	10221	0.46386
11027	0.182276	5255	0.2985	9023	0.381414	4256	0.46375
3607	0.18199	10090	0.2985	2354	0.381301	2354	0.463086
140	0.181459	10111	0.298432	6359	0.38028	3562	0.462324
8996	0.180974	6359	0.298294	10221	0.377761	6359	0.460618
8477	0.180279	2354	0.297318	23475	0.377118	84612	0.45875
684	0.179949	8754	0.296638	1746	0.37638	22933	0.458354
8754	0.179051	8218	0.296074	8503	0.376334	623	0.457138
1524	0.178854	9023	0.296009	10406	0.376234	2173	0.453044
3572	0.178669	1959	0.295912	55656	0.376	212	0.452832
5538	0.178208	6829	0.295598	23640	0.374	472	0.452212
6356	0.177853	51129	0.2955	4256	0.371	23475	0.451304
3918	0.17771	1891	0.294561	623	0.370058	8706	0.450663
11341	0.177017	3209	0.29441	8856	0.369531	6196	0.449205
3782	0.175447	10221	0.292503	472	0.368699	362	0.449104
344	0.175101	2705	0.291344	6036	0.368688	10622	0.448641
9223	0.174096	347	0.288199	22933	0.367437	8482	0.443815
7010	0.173389	10406	0.285335	84612	0.367	5016	0.442914
970	0.17184	7479	0.284993	347	0.363666	9601	0.439414
3594	0.1712	472	0.284991	212	0.362528	728	0.435238
8507	0.17116	623	0.282907	6196	0.362508	51614	0.435
6359	0.170808	55656	0.282	10622	0.361462	347	0.432982
4884	0.170522	6352	0.280626	8482	0.35768	4915	0.431875
8705	0.169229	23640	0.2805	5016	0.354747	6192	0.429755
835	0.169194	2848	0.278899	728	0.353913	6036	0.427836
8807	0.169161	4256	0.27825	8754	0.353048	2925	0.427059
2495	0.169068	10017	0.277137	9601	0.35188	23408	0.425641
8829	0.16864	22933	0.276741	2113	0.350589	943	0.425284
6718	0.168227	6196	0.276566	10017	0.350468	54490	0.4225
2854	0.1682	84612	0.27525	6192	0.35036	10017	0.422152
56605	0.167331	10622	0.273751	51614	0.348	51621	0.420447
10753	0.167211	728	0.272863	943	0.347243	27230	0.41926
5733	0.166726	212	0.272316	4915	0.3464	5241	0.41775
2354	0.166551	8482	0.272009	51621	0.343708	10316	0.4153
10221	0.166261	6192	0.2704	2925	0.343057	10370	0.412395
5139	0.165863	943	0.270178	23408	0.342457	7352	0.410926
27329	0.165735	6718	0.269733	5241	0.340968	150160	0.410228
5704	0.165455	11341	0.267629	10563	0.340498	8669	0.40875
636	0.164708	51621	0.267033	10316	0.33963	1746	0.401689
9023	0.164004	5016	0.266704	7479	0.338298	2619	0.39762
56134	0.16391	8079	0.265706	54490	0.338	375611	0.3975
501	0.163669	5241	0.264675	27230	0.336926	2317	0.396679
433	0.163241	9601	0.264415	150160	0.334221	4613	0.395739
6478	0.16271	10316	0.263533	10370	0.33293	26133	0.395624
9362	0.1627	4061	0.261607	7352	0.331687	7293	0.394954
3824	0.162584	51614	0.261	2848	0.327535	9276	0.39375
313	0.162382	3623	0.260888	2619	0.32727	7479	0.393485
60675	0.162273	4915	0.260475	8669	0.327	4814	0.392989
7474	0.161537	2925	0.259286	4814	0.325692	8754	0.392693
3990	0.16142	4814	0.259258	11341	0.325512	27125	0.390765
1489	0.1613	23408	0.259026	6718	0.325001	2113	0.388406
8218	0.16121	2074	0.259006	7293	0.324455	316	0.387967
948	0.160966	2619	0.258569	8877	0.323702	2908	0.387932
347	0.160753	150160	0.257606	4613	0.323587	11341	0.383406
3209	0.160676	9223	0.257034	9276	0.3232	8856	0.382483
10585	0.160606	7474	0.257002	26133	0.322905	8647	0.380271
4814	0.160478	705	0.256058	2705	0.320756	554	0.379327
10017	0.159915	27230	0.25498	2908	0.320097	6718	0.372897
7448	0.159375	7293	0.253749	2138	0.318888	6789	0.372083
10296	0.158893	10370	0.253708	375611	0.318	7518	0.370671
196	0.158678	54490	0.2535	2317	0.317804	7827	0.37054
6829	0.157794	7352	0.252684	27125	0.316231	10389	0.369991
2619	0.157459	2908	0.252512	316	0.314475	2444	0.368973
1178	0.157079	4613	0.251922	7474	0.31415	2848	0.368233
4775	0.157014	26133	0.251174	9223	0.311547	8993	0.367855
1285	0.15687	43	0.250377	2444	0.309995	9223	0.367019
3357	0.15661	8996	0.24992	8647	0.307129	7474	0.366962
472	0.156316	56605	0.249043	8633	0.303165	8633	0.36522
25824	0.156301	9276	0.24855	994	0.300996	10152	0.364651
2857	0.155882	2444	0.248517	10389	0.300816	10917	0.356813
943	0.155625	994	0.245636	6789	0.2984	2784	0.356235
10205	0.155127	8669	0.24525	7518	0.296955	4139	0.354469
5076	0.154433	27125	0.242	7827	0.296853	994	0.354424
7915	0.154136	316	0.241577	4139	0.29674	26276	0.350558
10163	0.153903	5139	0.241259	2784	0.295202	50939	0.348888
994	0.153692	8633	0.240272	8993	0.295138	2705	0.342815
9495	0.153626	2317	0.23915	10152	0.292234	5437	0.3425
3172	0.15275	375611	0.2385	10917	0.289832	51686	0.33982
2693	0.152601	4139	0.238118	4061	0.285929	10563	0.335642
5125	0.152388	9985	0.233523	8079	0.283506	4633	0.335
7852	0.151833	8647	0.233484	50939	0.282198	10720	0.334789
904	0.151668	944	0.233384	26276	0.281204	8503	0.332761
5264	0.151663	2784	0.232933	43	0.275375	9054	0.327944
51621	0.151206	10389	0.231812	6352	0.27426	8518	0.326868
623	0.151101	140	0.230829	5437	0.274	10633	0.31875
2444	0.151078	8705	0.230062	6939	0.273695	6939	0.31755
728	0.15101	60675	0.229267	56605	0.27365	9633	0.316716
50943	0.150941	1524	0.227898	51686	0.27331	5055	0.316254
361	0.150827	50943	0.227381	8518	0.269275	363	0.3155
2908	0.150821	6939	0.226641	8996	0.268794	6374	0.315403
23051	0.150659	2693	0.225776	10720	0.268558	171568	0.313819
5241	0.150293	2149	0.225056	60675	0.268475	51009	0.31271
10111	0.150049	6789	0.22435	4633	0.268	7915	0.312106
125	0.15	7915	0.223807	7915	0.267763	8877	0.309192
7092	0.15	7518	0.223333	9054	0.266652	2651	0.308731
3301	0.149753	7827	0.223243	6374	0.265952	6643	0.3075
6627	0.149625	4283	0.222522	5139	0.263564	2138	0.305149
1891	0.149448	10917	0.222504	1524	0.263132	60675	0.305069
5255	0.14925	8993	0.222309	9985	0.26031	43	0.304975
10090	0.14925	8817	0.222086	140	0.26026	6633	0.30282
9985	0.149176	10152	0.219828	51009	0.258991	1524	0.301906
3552	0.149129	26515	0.218593	5055	0.258813	5153	0.299117
10406	0.148713	6374	0.218278	363	0.257499	3304	0.298074
6192	0.148388	7102	0.217084	2651	0.257487	3149	0.297527
6196	0.148353	50939	0.215918	944	0.257411	64750	0.295
1959	0.148234	5538	0.213218	10633	0.255	8287	0.293239
51129	0.14775	8518	0.211939	9633	0.253691	7727	0.29306
6939	0.147728	26276	0.211697	50943	0.253021	54221	0.291919
6374	0.147571	26173	0.2109	2074	0.251941	140	0.290285
7293	0.146333	130	0.21	171568	0.251148	4061	0.289527
10316	0.146016	8462	0.20946	2693	0.249242	10912	0.289023
9232	0.145717	222537	0.20895	6633	0.248381	8065	0.288688
3148	0.145556	3782	0.208533	5153	0.247955	3739	0.285708
525	0.145499	9054	0.207	3149	0.247547	944	0.284731
3624	0.145042	51686	0.206657	6643	0.246	51654	0.2825
3558	0.144931	6356	0.206462	26515	0.245968	6868	0.282092
5792	0.144735	3357	0.206434	26173	0.2436	8079	0.280889
8482	0.144197	2651	0.206381	7102	0.24305	3933	0.280706
4613	0.143928	5437	0.2055	3304	0.242905	56605	0.276511
64714	0.143623	5965	0.204253	8065	0.242315	828	0.275809
56132	0.143484	51009	0.204048	7727	0.242142	6037	0.271054
6091	0.143183	8645	0.203617	54221	0.241096	185	0.270615
4139	0.143162	10720	0.202499	8287	0.240852	8996	0.269054
1233	0.142052	4633	0.201	130	0.24	1019	0.267985
10699	0.141779	5076	0.200345	8705	0.239835	3305	0.26625
26133	0.14156	363	0.199785	222537	0.2388	2762	0.265777
3569	0.141077	3572	0.199376	705	0.237583	5139	0.265696
55656	0.141	5055	0.19905	6868	0.237079	9985	0.26552
22933	0.140993	6348	0.197971	3933	0.236936	6909	0.262625
26515	0.140875	8065	0.197231	10912	0.2366	7364	0.261264
10622	0.140467	3149	0.197208	5965	0.236115	50943	0.259082
23640	0.14025	5153	0.196727	64750	0.236	5325	0.257658
150160	0.139873	8804	0.196386	3623	0.233338	26173	0.2575
6351	0.139707	23604	0.195741	6037	0.231836	5965	0.257483
4162	0.139415	887	0.193121	3739	0.230455	6352	0.257011
8633	0.139253	6633	0.192656	2762	0.228515	5469	0.256968
4256	0.139125	6496	0.192597	1019	0.227694	3399	0.255221
56998	0.138899	904	0.192583	51654	0.226	9455	0.255
5697	0.138544	6868	0.192552	8817	0.224919	26515	0.254025
5744	0.138062	3148	0.191937	6909	0.221561	2693	0.253642
84612	0.137625	10633	0.19125	828	0.221547	130	0.25
4640	0.137579	7727	0.191115	3357	0.221291	163126	0.25
1200	0.137509	4640	0.191097	185	0.221056	8216	0.249185
7102	0.137207	2762	0.190986	23604	0.219049	7102	0.248878
212	0.137204	54221	0.190951	2149	0.218953	222537	0.24875
6387	0.136898	9633	0.190651	3148	0.217729	4921	0.24659
10288	0.136154	3933	0.19042	6356	0.217681	558	0.24636
2784	0.136014	6037	0.189426	3399	0.216803	2869	0.24625
135	0.134863	171568	0.188534	5538	0.21621	1807	0.245938
5016	0.134724	2857	0.187795	3782	0.21456	2677	0.24551
10370	0.134723	3304	0.18765	5469	0.213885	3763	0.244495
10178	0.134661	8287	0.186722	6496	0.213136	3148	0.242074
3600	0.134492	1019	0.185496	3305	0.213	5244	0.240974
5965	0.134336	6695	0.185237	5076	0.212969	2147	0.240289
2925	0.13388	6643	0.1845	7364	0.210795	1357	0.240229
10902	0.133815	147	0.183256	5244	0.21	336	0.23625
7352	0.133805	81562	0.1827	904	0.208953	7048	0.233798
9601	0.133335	10912	0.182463	81562	0.2088	8705	0.232652
10344	0.132844	3301	0.18196	8462	0.208792	6320	0.230536
316	0.132778	9232	0.181189	8216	0.208169	2074	0.22949
9289	0.132631	6320	0.178763	4640	0.207963	3914	0.228525
27230	0.132596	6909	0.178313	5325	0.207869	2625	0.227758
134864	0.132498	3399	0.177663	6320	0.2071	8862	0.227205
7253	0.13247	64750	0.177	1357	0.206674	23604	0.2256
6362	0.132281	2078	0.176533	4921	0.206408	2963	0.225471
23408	0.132196	4884	0.176352	3763	0.204241	6356	0.224911
1025	0.132118	3739	0.17579	9455	0.204	11024	0.223266
5879	0.131589	5244	0.175551	2677	0.203282	6496	0.222859
4852	0.131057	10585	0.173071	2857	0.200914	904	0.222568
4915	0.130744	146	0.17224	558	0.200533	3357	0.222263
51614	0.1305	11024	0.172151	163126	0.2	1739	0.22125
8065	0.130484	185	0.172057	3572	0.199316	407	0.218285
27125	0.130397	1357	0.17141	11024	0.198953	7031	0.218195
3673	0.130365	5469	0.170681	9232	0.198362	51529	0.2175
6496	0.130189	3744	0.16956	2147	0.198089	81562	0.2175
239	0.129989	51654	0.1695	2625	0.197512	8817	0.215693
11281	0.129573	5264	0.169401	1807	0.1975	1638	0.215238
23604	0.128917	828	0.16772	2869	0.197	9844	0.214239
9276	0.128888	3594	0.167384	4283	0.195206	9232	0.212836
3556	0.128655	361	0.16709	8862	0.192654	7337	0.212595
2651	0.128505	4921	0.166439	7048	0.192591	5076	0.212049
1131	0.128194	2625	0.165594	8645	0.189382	2857	0.210764
130	0.1275	8216	0.1652	336	0.189	4640	0.210699
4045	0.126908	7448	0.1641	6348	0.186648	11059	0.21
222537	0.126863	3763	0.163165	3914	0.184309	3782	0.20917
54490	0.12675	9362	0.16269	887	0.183401	705	0.208839
10389	0.126654	7364	0.160489	2963	0.181476	6092	0.207792
26173	0.1266	3305	0.15975	407	0.179779	8539	0.207183
56121	0.125691	2677	0.15961	8539	0.177953	5538	0.207091
6357	0.12563	431705	0.159234	7337	0.177551	4050	0.206581
4298	0.125605	5325	0.158499	1739	0.177	8976	0.206075
6868	0.125354	684	0.157456	8976	0.175569	3736	0.202568
8518	0.125223	8477	0.157427	6092	0.175568	57016	0.201766
2762	0.125153	8862	0.157175	7031	0.17509	2149	0.201238
1237	0.124967	2147	0.155867	11137	0.17425	10990	0.200378
9759	0.12491	10699	0.155409	51529	0.174	5608	0.198832
6320	0.124765	11137	0.155232	6695	0.173854	8462	0.198188
3605	0.124548	8807	0.155149	9844	0.173852	9616	0.19804
4012	0.124511	8829	0.154384	1638	0.173345	5915	0.19735
5728	0.124257	558	0.154383	3301	0.171251	7783	0.195695
10595	0.1234	9759	0.154369	4050	0.170639	5438	0.1955
26521	0.122675	4162	0.153918	8804	0.169211	4990	0.195385
8669	0.122625	672	0.153227	9616	0.168889	8841	0.195023
7227	0.122365	9455	0.153	11059	0.168	1149	0.194896
11024	0.121914	6091	0.152365	5243	0.167501	2165	0.194201
6364	0.121755	7048	0.151495	10585	0.167041	57449	0.19349
2317	0.121663	313	0.151357	431705	0.166436	5243	0.19244
8647	0.121583	3627	0.15109	3736	0.166012	3623	0.192411
431705	0.121551	163126	0.15	10990	0.165232	3572	0.18974
134	0.121531	1200	0.149684	151	0.165046	1435	0.189659
10692	0.121492	4088	0.149607	361	0.1637	6039	0.188068
4070	0.121064	151	0.148713	57016	0.163318	367	0.187672
7042	0.120808	1807	0.148688	5915	0.163142	9370	0.185
151	0.120375	10595	0.147788	5608	0.163121	8828	0.182829
9054	0.120166	2869	0.14775	7448	0.162816	3593	0.181398
3559	0.119495	3172	0.147402	672	0.161684	151	0.180728
8456	0.119321	6387	0.147341	9759	0.161323	11137	0.178747
375611	0.11925	8539	0.145919	4608	0.1608	56953	0.177038
3149	0.119092	5467	0.145468	5438	0.160257	3915	0.171813
10917	0.119018	846	0.14545	4884	0.160164	10537	0.170497
7157	0.118995	8976	0.145319	4990	0.159845	5592	0.170329
4223	0.118701	10891	0.145249	5264	0.159383	7528	0.170093
5467	0.118667	9580	0.144751	2165	0.159274	6348	0.169602
846	0.118583	5125	0.143234	1149	0.159266	887	0.167503
5153	0.118364	64714	0.143143	8841	0.159063	4608	0.1675
51168	0.118275	8507	0.142224	367	0.157331	2353	0.167257
3641	0.118275	4045	0.142208	7783	0.15709	8697	0.167054
2066	0.118095	336	0.14175	1435	0.156684	9139	0.166499
672	0.118028	7337	0.14164	57449	0.15614	4283	0.166314
4335	0.117937	30812	0.141233	9580	0.156124	2867	0.165553
51009	0.117855	6191	0.141053	2078	0.154936	29946	0.165
50856	0.117538	155	0.140757	6039	0.154834	1601	0.164831
553	0.11735	4608	0.1407	3594	0.154309	8645	0.163885
662	0.117225	407	0.140427	10891	0.154123	431705	0.162211
50939	0.117132	3914	0.140059	155	0.153297	6506	0.160897
8995	0.116599	3605	0.139678	4162	0.151	7448	0.16024
2247	0.115903	2495	0.13952	9328	0.150837	672	0.159666
1019	0.115769	525	0.139513	10595	0.150726	3767	0.159654
5327	0.115415	7157	0.139453	5467	0.150588	9759	0.159577
3399	0.114834	6092	0.139433	30812	0.15022	8929	0.159522
5244	0.114464	5243	0.138003	5592	0.149826	553	0.159509
7336	0.114432	553	0.137677	4045	0.149698	57787	0.159227
54221	0.114389	8811	0.137579	8828	0.149407	5731	0.158457
7071	0.114375	2963	0.137427	146	0.149356	6695	0.157993
6370	0.114374	9616	0.137324	2353	0.149144	3726	0.157305
26280	0.11349	970	0.136912	553	0.148363	9328	0.156978
7433	0.11342	6873	0.136422	9370	0.148	4045	0.156897
2919	0.11337	6059	0.136216	846	0.147664	4314	0.156548
8763	0.113177	56121	0.135319	56953	0.147368	9580	0.156346
7518	0.112965	4050	0.13463	3593	0.146597	3397	0.15625
7827	0.112952	663	0.134492	9362	0.145823	83933	0.15505
3933	0.11294	56134	0.134312	6387	0.145779	10585	0.154755
6037	0.112934	9844	0.134123	10699	0.145656	56121	0.154483
8993	0.112663	1739	0.13275	6091	0.145593	3978	0.154463
6789	0.112588	2353	0.13232	1200	0.145559	7802	0.154339
7727	0.112567	9328	0.132258	8697	0.145339	155	0.153918
363	0.112535	7031	0.132069	147	0.144895	171392	0.15375
4041	0.112287	7027	0.132012	6663	0.14385	6663	0.153316
2625	0.112118	8574	0.131892	4314	0.143774	2571	0.152677
3553	0.112046	1638	0.131584	6873	0.143743	361	0.152351
552	0.112037	10990	0.130569	56121	0.143514	10891	0.151903
8811	0.111961	51529	0.1305	6059	0.142788	4037	0.151515
6154	0.111876	3736	0.130424	7157	0.141798	51348	0.150419
3479	0.111858	3624	0.130315	2867	0.141731	6376	0.15004
6750	0.111781	6663	0.130162	9139	0.141723	30812	0.149827
1357	0.111587	5915	0.12948	3915	0.141572	5467	0.146965
2251	0.111364	10296	0.128524	1601	0.141449	5972	0.146217
6366	0.111307	5967	0.127833	663	0.140481	2861	0.145774
991	0.111212	5608	0.127319	3605	0.140104	10595	0.144927
1234	0.111188	1749	0.1264	8811	0.140095	3301	0.144614
8744	0.111116	4314	0.126341	7528	0.139514	3757	0.144485
10152	0.11111	367	0.126186	8929	0.13925	869	0.144153
81562	0.110925	11059	0.126	3978	0.138788	291	0.14354
7005	0.110643	3556	0.12599	8807	0.138273	124790	0.143192
1232	0.110611	7852	0.125971	684	0.137782	6193	0.143177
6720	0.110466	5592	0.125759	124790	0.137775	6873	0.141142
5111	0.11031	5438	0.125341	3726	0.137736	8804	0.141024
51684	0.10998	6357	0.125241	7027	0.137291	4162	0.140834
7454	0.109826	7546	0.125226	57787	0.137066	846	0.140819
1675	0.109403	57016	0.125168	10537	0.13682	6059	0.139215
5347	0.109353	4990	0.124886	8477	0.136707	5264	0.138421
1749	0.109079	2668	0.124786	8829	0.135879	663	0.138335
9450	0.109017	6899	0.124766	8574	0.135123	6387	0.138251
6239	0.108379	2165	0.124443	313	0.135044	8106	0.137581
5967	0.108325	1489	0.124314	3744	0.134643	6441	0.137238
2257	0.108103	196	0.12375	291	0.134193	7157	0.136928
30812	0.107945	239	0.123676	7320	0.133774	9351	0.136875
7027	0.107819	5170	0.123597	3172	0.133457	11202	0.136521
1869	0.10755	4298	0.123572	6506	0.133269	3594	0.136456
5465	0.107475	8841	0.123427	5170	0.132754	4884	0.136344
6940	0.107451	1435	0.123329	2668	0.132003	3361	0.136293
8881	0.107297	7320	0.123326	29946	0.132	2006	0.13545
6909	0.106984	5465	0.12318	6899	0.131702	2668	0.135403
8812	0.106938	1149	0.123161	3767	0.130958	1200	0.135102
26276	0.106903	3569	0.122951	869	0.130429	7027	0.134648
663	0.106837	5697	0.122817	6376	0.13025	7320	0.134216
7428	0.10675	3315	0.122513	51348	0.130135	8811	0.133969
6671	0.106667	134864	0.122253	2571	0.129731	3605	0.133886
4921	0.106472	3558	0.121579	1749	0.129137	6005	0.13375
2353	0.106445	291	0.121319	5731	0.128674	4094	0.133251
10891	0.106405	3784	0.121316	5125	0.12867	862	0.132789
5594	0.105597	1285	0.121113	5967	0.127528	6091	0.131745
51686	0.105545	124790	0.121054	525	0.127343	5170	0.131314
3265	0.105054	6039	0.120755	83933	0.12636	2078	0.131183
10164	0.104812	8697	0.120629	862	0.126135	6899	0.129751
5055	0.10463	7428	0.120533	3397	0.125	10146	0.129488
9037	0.10462	5728	0.120287	5650	0.12459	8574	0.129406
320	0.104567	3552	0.120233	7802	0.123888	5650	0.128793
9580	0.104212	3978	0.119964	3315	0.123683	5460	0.127521
23612	0.104177	6671	0.119857	3627	0.123668	8639	0.127517
5469	0.103874	3479	0.11947	4037	0.123225	10699	0.12744
27255	0.103853	1601	0.119461	171392	0.123	10268	0.126912
10720	0.10371	3726	0.119448	6278	0.122806	5810	0.126784
6633	0.103486	3600	0.119389	7546	0.122409	8195	0.125464
6873	0.103367	8929	0.119299	3784	0.122199	6278	0.125442
6188	0.103326	57449	0.11915	5465	0.121647	1749	0.125391
8639	0.103236	4775	0.118611	2861	0.121103	146	0.125374
6247	0.103108	7783	0.118569	292	0.120859	7299	0.12349
6368	0.103096	4223	0.1181	8682	0.120814	7321	0.123431
3304	0.102989	9139	0.118076	7321	0.120486	5624	0.123125
5437	0.10275	5879	0.118073	2006	0.120411	4778	0.121875
3417	0.102539	869	0.117907	6671	0.120268	9362	0.121351
773	0.102305	8682	0.117894	3757	0.119753	3860	0.121238
8574	0.102129	2867	0.117751	2495	0.11965	6604	0.119473
1230	0.102094	1690	0.117713	5972	0.119444	51284	0.119425
1826	0.102057	8995	0.117637	3556	0.119248	5967	0.119179
3400	0.101868	9289	0.117524	6357	0.119128	8807	0.119114
5122	0.101733	23612	0.117057	4646	0.118966	7123	0.118357
2831	0.101701	56953	0.116774	8639	0.118916	1027	0.117768
6143	0.101383	292	0.116523	8507	0.118629	3315	0.11763
8862	0.101241	6143	0.116365	5624	0.1182	3444	0.117468
3784	0.101089	135	0.116194	7428	0.118134	684	0.117232
8839	0.100913	8828	0.115956	6143	0.117506	6894	0.117057
3596	0.100857	57787	0.115868	3479	0.117128	292	0.116847
390	0.100654	7227	0.11569	3361	0.11684	3784	0.116463
8287	0.100536	56998	0.11565	64714	0.116526	8604	0.116458
4633	0.1005	6732	0.115624	6604	0.116385	313	0.116265
2634	0.100259	134	0.115376	355	0.116101	8682	0.116039
869	0.100121	7336	0.115289	5460	0.116	8477	0.116013
9604	0.100015	552	0.115076	56134	0.115541	3172	0.115977
9547	0.099953	6351	0.115007	11202	0.115408	4646	0.115779
247	0.0996857	11281	0.114991	6193	0.11506	6671	0.115148
3223	0.0996165	3673	0.114789	4088	0.114774	355	0.114692
3315	0.0993839	6154	0.114719	51284	0.114498	8544	0.114669
1690	0.0991359	2847	0.114681	2847	0.114322	1896	0.114274
2668	0.0991187	4646	0.114414	3624	0.113894	8829	0.114195
6059	0.0989615	1237	0.114142	9351	0.113845	6143	0.113788
185	0.098858	7253	0.112855	6732	0.113733	525	0.113713
2768	0.0987381	8608	0.112664	8608	0.113088	8876	0.113701
8822	0.0984812	4012	0.112488	23612	0.112786	5465	0.113545
8976	0.0979234	6376	0.112431	239	0.112726	5861	0.113151
9537	0.0978636	5792	0.112218	4223	0.112692	7705	0.112377
10912	0.0977086	8639	0.112087	1474	0.112165	10623	0.11216
11137	0.0973627	3593	0.111989	970	0.11178	808	0.112053
3763	0.0969349	56132	0.111694	8106	0.111229	9235	0.111907
6047	0.096879	3915	0.111369	1690	0.11118	3479	0.111816
10850	0.0966644	5650	0.111359	4094	0.110955	5360	0.111805
6663	0.0964518	10288	0.111293	5728	0.11074	3556	0.111303
10400	0.0963453	1025	0.111226	6441	0.110578	5125	0.111133
7546	0.0963225	51348	0.111209	649	0.110519	147	0.111056
301	0.0962766	9370	0.111	3569	0.110516	51700	0.111041
11018	0.0961784	1474	0.110954	134864	0.110417	6866	0.110719
4145	0.0960657	3417	0.11089	7336	0.110333	307	0.110151
7290	0.0959989	10902	0.11075	5697	0.10987	5156	0.110032
9633	0.0958813	6278	0.110281	6191	0.109825	9240	0.109673
51366	0.0957936	1233	0.110093	5861	0.109509	22919	0.10959
155	0.0957447	862	0.109846	25833	0.109245	6357	0.10949
10633	0.095625	355	0.109842	7849	0.109228	7428	0.109264
5068	0.0955625	2066	0.109699	6773	0.109157	3613	0.109091
10982	0.0954069	7042	0.109505	4298	0.109058	7546	0.108553
8608	0.0953601	2768	0.108897	552	0.108977	2241	0.108078
4515	0.0953118	7528	0.108773	2768	0.108893	5146	0.108056
3575	0.0953091	6604	0.108162	10623	0.108439	8608	0.107469
8216	0.0951546	991	0.107992	9240	0.108371	649	0.106691
5074	0.0949592	649	0.107809	26524	0.107448	1474	0.106491
6732	0.0948831	7321	0.107803	134	0.107195	26228	0.106481
171568	0.0947445	25833	0.107315	6005	0.107	6338	0.106278
2700	0.0945527	26521	0.10723	6154	0.106976	242	0.10626
6899	0.0943645	2831	0.107166	5879	0.1069	7849	0.106075
8682	0.0943068	2006	0.106838	3444	0.106767	4223	0.105885
6232	0.0942814	6773	0.106659	7852	0.106576	6773	0.10586
5600	0.0940137	6362	0.106461	551	0.106574	668	0.105388
3739	0.0939244	2571	0.106351	26228	0.106509	10317	0.104815
2261	0.0936758	7454	0.105984	224	0.106106	2847	0.104643
6687	0.0934364	662	0.105934	5550	0.106093	25833	0.104632
6164	0.0931709	26524	0.105214	8995	0.10594	2768	0.104608
719	0.0931048	6364	0.10515	10296	0.105919	51302	0.103883
6778	0.0928267	719	0.104938	9235	0.105605	776	0.103825
6643	0.09225	224	0.104875	10268	0.105497	2171	0.103672
55423	0.0921462	6506	0.104677	51298	0.105462	23612	0.103021
2147	0.0916986	7849	0.104572	2171	0.1049	6732	0.102958
3726	0.0914933	551	0.104318	719	0.104788	7336	0.102951
2068	0.0914058	330	0.103934	4778	0.104666	551	0.102767
23780	0.0913798	5550	0.103632	10146	0.104238	8774	0.1025
6721	0.0913459	51298	0.103613	7227	0.103989	152015	0.102439
6668	0.0911744	1232	0.103473	330	0.103744	11144	0.102256
291	0.0911103	10178	0.103446	5810	0.103669	5872	0.1021
6367	0.0910357	5624	0.103425	3600	0.103336	5550	0.102072
2811	0.0909359	10537	0.103246	8195	0.103289	10112	0.102046
1474	0.0908372	1230	0.103023	3558	0.103021	10949	0.102022
1808	0.0908152	3767	0.102632	1237	0.102615	5877	0.10125
4898	0.0906869	8839	0.102226	51302	0.102435	7098	0.10125
2847	0.0903894	7005	0.102121	776	0.101889	224	0.101225
2677	0.0900941	4041	0.102099	5872	0.101857	6403	0.100972
4853	0.0900305	5594	0.10208	2066	0.101688	5054	0.100883
56147	0.0899847	10692	0.101782	2965	0.101418	11275	0.100727
3146	0.089949	10344	0.101765	11281	0.101229	6093	0.10072
2069	0.0899219	1675	0.101729	10317	0.101078	2495	0.100691
7295	0.0899088	10164	0.10159	3860	0.100584	10654	0.100422
6773	0.0897977	5744	0.101078	5156	0.100236	7305	0.100344
8539	0.0895753	3559	0.100988	6894	0.100207	239	0.100081
9235	0.0895464	6721	0.100702	8604	0.100159	7075	0.0997595
6347	0.0895259	51284	0.100148	3673	0.0999068	26524	0.0997383
4295	0.0894856	5460	0.100132	7299	0.0998098	2965	0.0996851
4646	0.0893926	4852	0.099807	6866	0.099752	719	0.0994412
292	0.089365	2171	0.0995362	11275	0.0995882	51298	0.09933
4311	0.0893439	9235	0.0994975	3552	0.0994607	3569	0.0992656
2549	0.0892538	2965	0.0994724	242	0.0993235	7405	0.0991851
25833	0.0891389	26228	0.0993902	991	0.0992674	552	0.098783
330	0.0890593	5731	0.0993724	5360	0.0992606	70	0.0983388
1601	0.0890141	3596	0.0992712	7042	0.0990243	7365	0.0982902
8929	0.0889808	29946	0.099	3417	0.0989209	3627	0.0982863
220	0.0889166	9240	0.0987643	415	0.0988787	56134	0.0982265
5970	0.0889077	8456	0.0987179	135	0.0987199	1113	0.098125
10915	0.0887842	83933	0.0983178	9289	0.09854	415	0.0981009
7048	0.0887276	3361	0.0980487	56998	0.0984384	5697	0.0979966
64750	0.0885	301	0.0973304	8839	0.098192	134	0.0979217
5422	0.0884372	3444	0.0972585	196	0.0981004	330	0.0977904
2965	0.0882917	5970	0.097188	7365	0.0980286	6295	0.0976073
2006	0.0882912	9537	0.0971565	6093	0.097753	5728	0.0974766
649	0.0881691	1234	0.097067	1230	0.0976749	29767	0.0973431
828	0.087795	5861	0.0969909	4012	0.0976508	4036	0.0971249
5008	0.0877093	2861	0.0969322	7334	0.0975315	3744	0.0971237
5170	0.0877061	220	0.0968331	8876	0.0975294	134864	0.0966542
6376	0.0876882	6370	0.0964904	5889	0.0970057	3624	0.0959004
551	0.0873788	1131	0.096469	4036	0.0968676	5879	0.0954921
115727	0.0873374	3265	0.0963579	6351	0.0966933	7334	0.0954708
4314	0.0873256	6750	0.0963072	2831	0.0966193	8507	0.0951631
1051	0.0872159	9604	0.0961292	5427	0.0966091	319100	0.0948724
1137	0.0871743	10623	0.0958127	1489	0.0960241	6154	0.0948159
4544	0.0869971	5889	0.0953547	5594	0.0959019	10048	0.0947899
11334	0.0868967	11202	0.0953461	9537	0.0958389	9537	0.0946849
5080	0.0867256	6940	0.0953315	7454	0.0956481	1690	0.0945712
2150	0.086498	3757	0.0952176	1285	0.0956024	5427	0.0944629
224	0.0863683	390	0.0950832	307	0.0954363	2526	0.0934361
2323	0.0861017	7290	0.0946259	7123	0.0953781	133	0.0933878
10206	0.0860913	5872	0.0946142	220	0.0951055	10926	0.0933102
7320	0.0860124	2323	0.0944852	10164	0.0950318	30820	0.0927318
8174	0.0859487	50856	0.0944721	7705	0.0948542	5889	0.0925726
10220	0.085943	2919	0.0944657	8544	0.0948231	2066	0.0921468
5724	0.0855659	4295	0.0943907	1027	0.0944327	133396	0.0915661
4608	0.085425	4037	0.0942178	10926	0.0943796	220	0.0914906
929	0.0853051	3397	0.09375	7253	0.0943017	6236	0.0914286
57787	0.0850839	51302	0.0937459	7305	0.0942386	4318	0.0913562
8317	0.0850487	7802	0.0934572	1675	0.0942023	10011	0.0912386
5156	0.0849379	59348	0.0933414	3596	0.0937728	5225	0.0911749
5325	0.0847647	8763	0.0933149	133	0.0935203	8839	0.0911442
51654	0.08475	773	0.093097	1896	0.093354	8872	0.0910515
7364	0.0847192	55423	0.0927556	6721	0.0932703	51705	0.0908256
7791	0.0846784	7334	0.0926963	51700	0.0930535	3310	0.0907356
3480	0.0846427	5156	0.0925913	4775	0.092781	8722	0.0904596
6753	0.08456	4036	0.0925364	154796	0.09273	1827	0.0904435
4761	0.0844253	5427	0.0924851	2323	0.0926833	23583	0.09
29116	0.0844194	5972	0.0924203	10288	0.0926678	4298	0.0899197
6604	0.084405	171392	0.09225	10902	0.0926479	1511	0.0895756
9826	0.0843631	10351	0.0922425	8722	0.0926045	7227	0.089451
6456	0.0842906	776	0.0922366	5792	0.0925684	346	0.0894408
5573	0.0841941	154796	0.0921998	59348	0.0925054	1237	0.0894083
3606	0.0841912	242	0.0920432	808	0.0924823	1960	0.0892079
558	0.0840151	415	0.0918432	6364	0.0923777	8995	0.0888917
9139	0.0839797	11275	0.0917438	4295	0.0919893	2217	0.0888431
10446	0.0839575	10206	0.0915942	5146	0.0917887	1230	0.0888134
2077	0.0838844	10220	0.0913061	1025	0.0916554	2696	0.0885441
3444	0.0838056	7071	0.0912934	51087	0.0912885	970	0.0882734
10663	0.0837808	51684	0.0909649	22919	0.0911873	6776	0.0881011
5931	0.0837394	9351	0.090861	5225	0.0911568	1675	0.0879852
5550	0.0837375	9547	0.0906348	5970	0.0909517	7852	0.0879482
51348	0.0835891	5327	0.0904487	3310	0.0909131	991	0.0877002
604	0.0834802	7433	0.0901537	3613	0.0909091	7471	0.0875856
355	0.0834688	2261	0.0900373	2241	0.0909052	5594	0.0875575
610	0.0833862	8722	0.090002	301	0.0907181	3872	0.0874054
9616	0.0833773	4145	0.0899841	10654	0.0904515	7042	0.087186
6751	0.0832978	7365	0.089715	10220	0.0900878	7004	0.0871365
7337	0.0830646	6720	0.0896899	56132	0.0899808	6324	0.087127
3359	0.083004	3641	0.0893766	662	0.0895699	10220	0.0871138
1238	0.0829267	3553	0.0893437	1233	0.0893994	51087	0.0870901
1436	0.0825864	10317	0.0892431	4041	0.0891622	3487	0.0870729
718	0.0825474	51168	0.0890948	1827	0.0889516	8301	0.0870457
152	0.0825451	51087	0.0888115	152015	0.0887637	154796	0.08691
3576	0.0824048	10926	0.088636	55423	0.0884984	11281	0.0868285
9443	0.0822665	4335	0.0885492	7290	0.0884708	2323	0.086494
1825	0.0822444	6368	0.0884963	7471	0.0884516	10164	0.0862928
3785	0.0822166	4778	0.0884601	6362	0.0884319	8618	0.08625
10351	0.0819746	4094	0.0884451	6338	0.0881666	9815	0.08625
2001	0.0819663	2251	0.0882943	9604	0.0881603	1870	0.0860938
56145	0.0819626	11224	0.0882096	10351	0.0881331	4295	0.086004
3978	0.0818763	213	0.088197	7291	0.0876453	3596	0.0857389
5243	0.0818727	4311	0.0878247	2696	0.0873829	1201	0.0855224
4985	0.0817523	133	0.0874247	2487	0.0870325	3600	0.0855006
2706	0.0816299	6093	0.087142	7482	0.086548	59348	0.08541
10253	0.081555	6193	0.0869925	26521	0.0864608	9218	0.0853666
22809	0.0814028	7291	0.0868751	8301	0.0863866	3912	0.0852034
4320	0.081355	2068	0.0867807	11144	0.0862954	9425	0.0849549
9445	0.0812253	9450	0.0867477	3559	0.0861551	3558	0.0847046
9328	0.0811523	7482	0.0866598	213	0.0861327	10296	0.0841129
4783	0.0809533	2257	0.0866181	3872	0.086055	5071	0.0840166
6935	0.0808925	26280	0.0864192	7004	0.085942	3673	0.0838715
10225	0.0808611	6687	0.086295	3265	0.0856945	7251	0.08375
2735	0.0808551	1808	0.086201	668	0.0856209	64714	0.0834343
6132	0.0807832	10663	0.0860198	7005	0.0856043	7291	0.0834036
7066	0.0807459	5347	0.0859037	1232	0.0852796	2487	0.0833115
183	0.0804173	5360	0.0858222	4145	0.0852404	6191	0.0832807
2867	0.0803807	7305	0.0854852	11224	0.0852193	5002	0.0831615
51554	0.0802452	5225	0.0852327	1234	0.0852067	7976	0.0830803
1945	0.0801605	8812	0.0849807	10692	0.0852022	26517	0.0830709
3574	0.0801185	1147	0.0849496	6940	0.0850585	4088	0.082976
329	0.0800283	8106	0.0848025	319100	0.0847605	2845	0.0829757
11224	0.0799561	2246	0.084763	5054	0.0841984	3954	0.0829434
4050	0.0799132	3359	0.0847541	10112	0.083826	2904	0.082889
3305	0.079875	6866	0.0846055	5673	0.0838008	7454	0.0823592
4904	0.0796328	2247	0.0844426	29767	0.0836001	3695	0.0823441
9473	0.0793514	6894	0.0843841	773	0.0831252	1522	0.0822464
51298	0.0789941	2864	0.08433	10178	0.0830833	7357	0.0821012
56143	0.0789715	27255	0.08418	2845	0.0830314	7076	0.082025
10990	0.0789622	5111	0.084169	7075	0.0830088	56998	0.0817946
56135	0.0788619	247	0.0840651	2246	0.0829859	7511	0.0816956
488	0.0788596	6441	0.084011	7076	0.0827806	7482	0.0816564
407	0.078706	3310	0.0839255	390	0.0827537	55423	0.0815301
1396	0.0786571	23780	0.0838965	10663	0.0825293	4012	0.0810446
1132	0.0785646	2487	0.0836669	6403	0.0823268	4145	0.0808987
5915	0.0785487	7471	0.0834524	10949	0.0822457	11215	0.08081
11165	0.0785259	1827	0.0832523	10206	0.0821555	301	0.0807375
5592	0.0785251	5673	0.0831255	1201	0.0820826	135	0.0805487
3976	0.0785167	9443	0.0829527	10921	0.0820806	4828	0.0804471
148	0.078415	3400	0.0829413	8774	0.082	3417	0.0803587
26585	0.0783466	10268	0.0829412	9425	0.0819929	5310	0.0801255
7849	0.0782355	6132	0.0828262	1147	0.0819424	3552	0.0800602
1946	0.078172	3215	0.0827495	4852	0.0818553	6721	0.0800096
51761	0.0781701	8174	0.0826418	2864	0.0818446	7290	0.0799696
6324	0.0780802	6164	0.0823079	6324	0.08178	2831	0.0793989
3717	0.0780427	22809	0.0822785	10011	0.0817317	6364	0.0793439
2246	0.0780015	4853	0.0819981	10048	0.0816003	5970	0.0793256
2012	0.0779779	8195	0.081982	6370	0.0815968	22915	0.0793087
4680	0.0779015	8876	0.0819483	6750	0.0814709	3084	0.0792128
972	0.0778837	329	0.081784	1511	0.0813219	6351	0.078987
5777	0.077872	6247	0.0817392	9547	0.0812554	5673	0.078935
2864	0.0778398	307	0.0815115	7357	0.0811762	9411	0.07875
5433	0.0777996	10921	0.0813032	3487	0.081044	10351	0.0786768
1147	0.0777813	5573	0.0812687	5877	0.081	5549	0.078653
9253	0.0777723	2549	0.0811708	7098	0.081	3730	0.0786066
10141	0.0777609	8604	0.0810977	4311	0.0808385	9604	0.0779614
6477	0.0777465	5810	0.0809793	7405	0.080776	5868	0.0779479
1014	0.0776628	5074	0.0805233	26517	0.0804641	11224	0.0778193
3736	0.0775696	7103	0.0805218	70	0.080341	9289	0.0778149
10519	0.0774922	1051	0.0803097	3660	0.0799544	2246	0.0776038
367	0.0774292	6005	0.08025	6295	0.0798333	23598	0.0775299
8111	0.0773667	718	0.0801707	5549	0.0797171	2067	0.0775
2833	0.0773193	51366	0.0801311	3730	0.0796344	6708	0.0775
26524	0.0770735	3660	0.0800986	8763	0.0795559	10149	0.0772447
6092	0.0770558	4070	0.08007	10344	0.0795338	10059	0.076992
5889	0.0768349	2845	0.0798685	4318	0.0794939	1390	0.076962
4331	0.0768053	183	0.0798593	319	0.0794661	8517	0.076955
59348	0.0767616	7046	0.0794088	1522	0.079456	7879	0.076875
51601	0.0767168	10982	0.0791981	8456	0.0793612	9607	0.076875
9637	0.0766701	10146	0.0791962	2068	0.0788279	319	0.0768479
1947	0.0765636	5600	0.0791833	1113	0.0786	10487	0.0764583
9455	0.0765	2696	0.0791696	10149	0.0785694	10663	0.0761923
7046	0.0764834	8301	0.0791202	30820	0.0784582	25803	0.0761849
9638	0.0764207	6366	0.0791181	6132	0.0783046	3660	0.0760383
5737	0.0763595	6778	0.0790515	9443	0.0781277	10039	0.0760306
3868	0.076312	3860	0.0790339	6236	0.0780488	2202	0.0758341
421	0.0763013	5122	0.0790066	2261	0.0780023	2864	0.0755478
1672	0.0757845	6324	0.078985	133396	0.0779667	213	0.0754639
3350	0.0756595	10400	0.0789475	22809	0.0779473	5646	0.0754491
2494	0.0755442	5080	0.0788337	2919	0.0778968	5792	0.0754041
9844	0.0755148	8881	0.0787879	6687	0.0778765	84446	0.0753687
5411	0.0752874	7004	0.0787664	9218	0.0777608	10902	0.0753648
26519	0.0752596	929	0.0787002	50856	0.0777501	11343	0.075194
8722	0.0750931	3146	0.0786489	1808	0.07768	7253	0.0750844
11166	0.0750451	3868	0.0784957	1131	0.0774591	9032	0.075
1841	0.0750174	10446	0.0783206	329	0.0774274	10921	0.0749687
163126	0.075	6456	0.0783192	8174	0.0771579	1147	0.0748559
10507	0.0749633	2735	0.0782583	9575	0.0771014	4041	0.0748142
242	0.0748676	3730	0.0781357	5002	0.0770342	2252	0.0747121
4973	0.0748177	6367	0.0779776	8872	0.0768745	6940	0.0745347
1807	0.0747656	11018	0.0778681	6368	0.0768177	1415	0.0744449
124790	0.0747406	3872	0.0778043	3084	0.0767779	6401	0.0743745
3215	0.0746822	9037	0.0777832	3359	0.0764241	10288	0.0742687
3762	0.0746604	7705	0.0777292	5744	0.0762966	975	0.073891
7482	0.0744237	6188	0.0777165	975	0.076139	196	0.0736989
4762	0.0744152	7076	0.0776192	3868	0.0758393	3265	0.0734701
7252	0.0743876	51554	0.0776151	2217	0.0754145	826	0.0733113
7248	0.0743856	9575	0.077337	2526	0.0753481	2302	0.0731956
55534	0.0743572	10654	0.0772009	5573	0.0753471	1234	0.0728985
9076	0.0743348	2634	0.0771593	5868	0.0752897	4967	0.0728761
26298	0.0742001	3487	0.0769095	659	0.075147	2169	0.0728471
6745	0.0741381	3309	0.0768405	10039	0.0750585	9575	0.0728451
2171	0.0740966	1826	0.0767964	2169	0.0749362	1285	0.0724285
3142	0.0739609	5146	0.0767123	3309	0.0748415	4481	0.0721199
2869	0.073875	10519	0.0765102	7046	0.0748261	659	0.0720792
1106	0.0737295	3028	0.0761544	3215	0.0748074	773	0.0718158
8986	0.0737048	1869	0.0761275	346	0.0748029	7328	0.0716823
10293	0.0736708	319	0.0760993	22915	0.0747151	10287	0.0715982
8697	0.0736357	3229	0.0760849	183	0.0746584	6362	0.071584
6502	0.0735761	7299	0.0758665	3028	0.0746469	9095	0.0714774
26228	0.0734608	5068	0.0757262	2251	0.0745876	617	0.0714021
4990	0.0733146	1201	0.0752758	5071	0.0744869	3559	0.0713346
10392	0.0732599	8744	0.0752701	3912	0.0744035	3110	0.0713125
11108	0.0732132	3223	0.0751973	51684	0.0743562	6132	0.0712107
7291	0.0732119	10850	0.0751294	10519	0.0741906	4311	0.0712046
3356	0.0731931	6239	0.0750673	25803	0.0741508	10519	0.071146
974	0.0731617	2069	0.0750095	7071	0.0740763	1233	0.0710431
3229	0.0731586	8544	0.0749972	7879	0.0738	22809	0.0709826
2259	0.0731378	5549	0.0749292	9607	0.0738	9443	0.0709442
3487	0.0731131	319100	0.0749014	84446	0.0737397	9547	0.0709346
5438	0.0730752	6751	0.0748982	3553	0.0736309	662	0.0709166
25	0.0730505	1137	0.0748574	718	0.0734366	10380	0.0709139
154796	0.0730224	2058	0.0747468	10487	0.0734	1025	0.070901
10505	0.0729822	51601	0.0746772	9095	0.0733347	3868	0.0705975
3914	0.0729372	5645	0.0746708	51705	0.0732494	4775	0.0703793
5650	0.0729366	10915	0.0746165	5310	0.0730806	2020	0.0702531
51330	0.0729072	10149	0.0745761	2020	0.0729736	329	0.0701838
6857	0.0728428	5724	0.0745072	5154	0.0727288	5029	0.070014
356	0.0727388	7357	0.074458	6399	0.0727034	4254	0.0700049
2862	0.072712	3350	0.0744572	116	0.0726224	6575	0.0698655
2245	0.07266	5154	0.0743851	2257	0.072596	2068	0.0698506
27166	0.072585	975	0.0742959	9450	0.0725337	9534	0.0698416
6938	0.0725582	3356	0.0742298	1051	0.0724069	8174	0.069775
23416	0.0724656	51700	0.0742035	8517	0.0723835	56132	0.0697505
5608	0.0724127	3480	0.0739911	5052	0.0722632	1489	0.0696807
4609	0.0722377	4515	0.0738982	51554	0.0721379	6886	0.0694847
29126	0.0722051	10011	0.073825	2735	0.0721328	5052	0.0693657
3660	0.0721938	6668	0.0738227	6720	0.0721025	6399	0.0693179
3975	0.0721833	488	0.0737484	5645	0.07206	3309	0.069141
5427	0.0721067	22919	0.073682	23583	0.072	138474	0.0690553
6375	0.0720234	659	0.0735366	23598	0.0719628	116	0.0690434
4170	0.0719582	6745	0.0734837	7103	0.0719506	10692	0.0690303
4693	0.0719461	320	0.0734515	7433	0.0717654	1241	0.0687996
7103	0.0719222	6347	0.0732579	1960	0.0717358	598	0.068627
4665	0.0718964	808	0.0732409	6776	0.0717237	3028	0.0685128
4036	0.0718338	3575	0.0729452	23780	0.0716712	5645	0.0682304
7026	0.0717816	9826	0.0728975	7328	0.07166	2145	0.0681254
5645	0.0717433	1896	0.0727719	598	0.0716124	6687	0.0681145
4035	0.0716923	1511	0.0727054	4853	0.071566	6588	0.0680662
546	0.0716705	604	0.0726806	10446	0.0715495	5573	0.0676406
8575	0.0713724	1389	0.0726574	5327	0.0714932	1006	0.0676237
1435	0.0713434	9442	0.0726079	7976	0.0713405	5154	0.0675954
2165	0.0711166	7123	0.0725981	10287	0.071009	3680	0.0675592
6278	0.0710166	2241	0.0724672	2904	0.070961	10206	0.0675224
2058	0.0709452	6399	0.072453	5111	0.0705556	26253	0.0673701
336	0.070875	2020	0.0724147	6164	0.0705205	390	0.0673544
2963	0.0707174	152	0.0724026	247	0.0705121	5826	0.0672609
57817	0.0706901	9425	0.0723299	10982	0.0703166	1808	0.0672374
27094	0.0706209	116	0.0723073	3641	0.0703142	599	0.0672297
1999	0.070487	7534	0.0722967	3356	0.0702117	55294	0.0671489
5623	0.070183	1522	0.0721817	929	0.0701138	7046	0.0670811
5872	0.0701402	152015	0.0721699	7534	0.0699512	183	0.0670575
3730	0.0701277	2811	0.0721459	3954	0.0698661	2872	0.066674
9101	0.0701243	6232	0.07212	51433	0.0697941	4618	0.0666336
8412	0.0700147	5052	0.0720485	6401	0.0695659	4852	0.0666278
50834	0.069811	2700	0.0719809	8542	0.0694295	6915	0.0665887
7020	0.0697787	8317	0.0719533	1006	0.069328	6370	0.0665842
1040	0.0696925	9637	0.0718773	27255	0.0692717	8763	0.0665117
8837	0.0696863	7050	0.0718618	1870	0.06925	9967	0.0664701
10461	0.0695401	3613	0.0717131	4335	0.0692275	1207	0.0664568
51087	0.069521	598	0.071687	7511	0.0690138	55624	0.0663411
7050	0.0694499	2169	0.0715577	8618	0.069	7416	0.0662911
3361	0.0693433	26517	0.0715566	9815	0.069	3929	0.0662418
56125	0.0693249	11166	0.0714576	5080	0.0689588	6608	0.0661167
53904	0.0693003	148	0.0714086	7178	0.0689177	7572	0.0660885
7334	0.0692675	25803	0.0713213	6915	0.0687641	6750	0.0660048
3309	0.0692614	51433	0.0712101	3932	0.0686437	7005	0.0659111
3061	0.0692251	1027	0.0711688	2549	0.068474	480	0.0656594
2571	0.0691885	4783	0.0711594	3695	0.0684397	5329	0.0653852
7321	0.0691519	29767	0.0709655	6745	0.0684003	9111	0.0650906
3687	0.0688644	4320	0.0709038	8812	0.068146	51267	0.0650818
8841	0.0688421	2706	0.0707706	5646	0.0680083	6368	0.0650648
5540	0.0688414	9095	0.0706356	3400	0.0679546	51554	0.0649698
51147	0.0688158	8822	0.0705772	51601	0.0679542	10178	0.0649158
214	0.0687079	10253	0.0703868	7050	0.0678569	22938	0.0648013
958	0.0687037	9218	0.0703623	9111	0.0677455	51433	0.0647534
1638	0.0686463	3142	0.0703125	9967	0.0676491	7534	0.0646315
6833	0.0686313	2150	0.0701776	6247	0.0674895	718	0.0645646
4157	0.06852	2071	0.0701659	3350	0.0674697	7178	0.0644494
6344	0.0685119	7295	0.0700923	5347	0.0674262	8542	0.0641308
7422	0.0684555	8542	0.0700816	6367	0.0673499	9057	0.064118
5673	0.0682256	22915	0.0700707	2058	0.0672791	2735	0.0640955
1908	0.0681912	3932	0.0700263	5029	0.0672385	26521	0.0640841
57016	0.0680901	7163	0.0698979	7251	0.067	5881	0.0640672
213	0.0680369	11144	0.0695897	9637	0.0669	164656	0.0638594
8519	0.0677959	3574	0.0695588	2071	0.0666968	3932	0.0638492
4618	0.0677599	1945	0.06921	826	0.066572	3359	0.0637556
2071	0.0677121	7178	0.0691552	6456	0.0664409	1643	0.06375
7031	0.0676324	8517	0.0689174	3229	0.0664266	5925	0.06375
9442	0.0676224	4671	0.0689173	4254	0.0664226	10855	0.06375
2845	0.0675298	10039	0.0688373	4618	0.0663671	3356	0.0637037
9575	0.0675266	4609	0.0688288	7163	0.0663048	1232	0.0636401
11077	0.0674607	6338	0.0687888	11166	0.0662714	4609	0.0636378
5458	0.06744	2245	0.0687322	1241	0.0662071	5995	0.0634858
4084	0.0673835	6915	0.0687021	1207	0.0661054	5803	0.0633773
84435	0.0673334	5008	0.0685549	4828	0.0660937	10987	0.0633625
5154	0.0672583	10048	0.0684512	3680	0.0660402	10446	0.0633562
397	0.0671693	3084	0.0682904	9442	0.0660312	10982	0.0633553
11119	0.0671613	56147	0.0682667	51366	0.0660312	7629	0.0633074
1149	0.0670698	2001	0.0681731	51168	0.0659914	6141	0.0631555
6039	0.0670669	4318	0.0681508	4671	0.0659359	1051	0.0630936
4254	0.067057	10392	0.068026	5768	0.0658857	2251	0.0630563
1508	0.0670537	2778	0.0679969	26253	0.0658324	83482	0.0630286
3603	0.0670508	6753	0.0679187	4609	0.0657925	475	0.0628234
50861	0.066983	6375	0.0677982	9057	0.0657299	2261	0.0626261
30819	0.0669489	51330	0.06767	10400	0.0656447	1843	0.0625
56953	0.0669179	5054	0.0675984	11215	0.065553	51588	0.0625
463	0.0668998	1006	0.0675775	3146	0.0655456	7423	0.0624968
9982	0.066895	11119	0.0675056	26280	0.0655357	2737	0.0623573
862	0.0668906	4618	0.0671996	6778	0.0655302	5768	0.0623266
4118	0.0668852	9290	0.067196	1137	0.0653451	50856	0.0621885
9240	0.0666256	55534	0.0671141	5074	0.0653155	5678	0.0619189
7534	0.0665719	10507	0.0671028	2252	0.0651343	23746	0.0617938
11202	0.0665375	10461	0.067057	4967	0.0649591	4867	0.0617567
7305	0.0665233	6047	0.0670481	11018	0.0648614	8578	0.0617207
51302	0.0665142	8519	0.0670249	2778	0.0648576	3215	0.0612654
27244	0.066498	9111	0.0667647	5600	0.0648108	3737	0.0612219
9402	0.0664937	5868	0.0665229	488	0.0647758	6745	0.061191
2765	0.0664704	84446	0.066498	7572	0.0645476	2919	0.0611853
9290	0.0664065	5777	0.0664545	5724	0.064522	1131	0.0611221
1739	0.066375	5768	0.06645	6751	0.0644875	5184	0.0610998
8548	0.0661877	7328	0.0663904	1389	0.0644816	7050	0.0610269
701	0.06616	27166	0.0663764	3737	0.0642096	9637	0.0607755
727	0.0660303	7252	0.0662682	5251	0.064171	8456	0.0606101
11275	0.0658834	4898	0.0661624	3110	0.0641574	9435	0.0603687
2764	0.0658557	7075	0.0661524	2202	0.0641309	57834	0.0603607
5978	0.0657993	5002	0.0660488	2737	0.0641217	2071	0.0603057
2829	0.0657733	668	0.0660426	2247	0.0640616	5111	0.0601965
5460	0.0657602	3785	0.0660371	148	0.0640509	11166	0.0601224
3915	0.0657452	5251	0.065865	7423	0.0639453	9450	0.0600973
6925	0.0657333	10287	0.0657501	22938	0.0637364	4853	0.0600787
7039	0.0657242	29116	0.0657004	6886	0.0637348	22936	0.0600746
4733	0.0656417	2862	0.0655957	4783	0.0636041	4671	0.0599173
3960	0.0655741	6938	0.0655471	10987	0.0635984	995	0.0598927
1394	0.065483	23598	0.0655241	11343	0.0635876	5251	0.0598672
8532	0.0654786	10112	0.0654199	1390	0.0635664	929	0.0598576
133	0.065474	5071	0.0651917	6588	0.0635342	4521	0.0598501
5052	0.0654284	4254	0.0650701	480	0.0635134	2257	0.0598348
1487	0.0653739	4733	0.0649496	8519	0.0634998	10507	0.0595944
6598	0.0652887	1106	0.0648933	8317	0.0634889	6457	0.0595309
1389	0.0652805	4035	0.0647853	2245	0.0632469	4725	0.059375
1400	0.0652646	9967	0.0647502	3142	0.0632382	51601	0.0593172
51529	0.06525	30820	0.0647174	9826	0.0631282	7163	0.0593078
8828	0.0652418	3912	0.0646939	83482	0.0631157	3553	0.0591533
5449	0.0652369	7879	0.064575	9411	0.063	10344	0.0591307
4923	0.065148	9607	0.064575	5184	0.0629881	3738	0.058901
3028	0.0651238	5310	0.0644754	5122	0.0629781	81035	0.05875
27199	0.0651053	30819	0.0642962	5995	0.0629407	6164	0.058626
7163	0.0650478	1014	0.0642282	10461	0.0628052	8519	0.0581691
1742	0.0649827	10487	0.064225	2069	0.0626399	7103	0.0581629
2020	0.064785	1396	0.0641446	6347	0.0625963	3350	0.0579285
11245	0.0647805	9057	0.0640858	10507	0.0625245	5134	0.0579118
4778	0.0647284	3576	0.0640589	6375	0.0625089	9342	0.0578125
8838	0.0646457	9445	0.0640504	152	0.0624315	5080	0.0577638
6926	0.0646047	6403	0.0640154	1945	0.0624137	9510	0.0577517
4991	0.0645384	7164	0.0639744	7164	0.0624137	4975	0.0575261
57449	0.0644825	1672	0.06394	9290	0.0623734	23780	0.0574863
778	0.0644647	133396	0.063767	51267	0.0623714	9077	0.0574734
25803	0.0644164	1241	0.0637364	6457	0.062339	10900	0.0574734
6354	0.064278	5433	0.0637248	3480	0.0622996	7071	0.0574255
10926	0.0642734	7248	0.0637084	617	0.0622665	51684	0.0574239
4671	0.0642709	6236	0.0635762	5068	0.0620858	4733	0.0572378
2492	0.0642699	1075	0.063576	2634	0.0620716	5250	0.0571853
3685	0.064263	3680	0.0635759	10059	0.0620611	1945	0.057172
8517	0.0642515	4680	0.0635589	5881	0.0620162	247	0.0571453
4155	0.0642051	6477	0.0635558	2067	0.062	841	0.0571315
10011	0.0641601	1040	0.0635441	6708	0.062	7164	0.0570674
415	0.0639232	3737	0.063542	4975	0.0618987	10461	0.0570437
80781	0.0638727	50834	0.0635241	4733	0.0618924	2739	0.0569229
27189	0.0638485	22938	0.0634754	10915	0.0618566	6367	0.0565977
3777	0.0637292	5931	0.0634753	599	0.0618307	4861	0.0565355
1827	0.0636255	6401	0.0634285	8881	0.0616355	2245	0.0564591
9071	0.0636111	1238	0.0634041	4481	0.0614973	19	0.056457
1812	0.0635664	610	0.0632705	10850	0.0614445	2778	0.0562747
7471	0.0635314	56145	0.0632436	3738	0.0614126	6567	0.0561605
282618	0.0634677	8872	0.0632257	1826	0.0613035	6375	0.0560107
2357	0.0633892	10505	0.0632226	10253	0.0610672	1137	0.0557954
2561	0.0632268	917	0.0632099	55294	0.0610639	148	0.0557172
598	0.0631969	373861	0.0631573	9037	0.0610537	4783	0.0556926
6399	0.0631787	6457	0.0630626	604	0.0610187	8317	0.0555595
1075	0.0630445	3687	0.0630599	11119	0.0608894	2058	0.0554416
3355	0.0630216	4975	0.0630585	2529	0.0606468	9525	0.055214
11059	0.063	8412	0.0628613	8578	0.0605518	26232	0.0551768
20	0.0629596	8837	0.062766	9435	0.0604344	6720	0.0550794
2256	0.0629472	26585	0.0627052	475	0.0603607	9442	0.0550752
10581	0.0628777	2217	0.0626846	2302	0.0603472	9290	0.0550695
3274	0.0628656	972	0.0626735	5678	0.0602879	225	0.055
56124	0.0628502	10949	0.0626408	917	0.0602456	5893	0.055
5624	0.0627938	7405	0.0626391	2739	0.0602288	83990	0.0548742
10076	0.0626661	115727	0.0626346	27166	0.0601403	917	0.0548703
975	0.0625748	5540	0.0624779	6141	0.0601288	27255	0.0548164
8805	0.0625519	2529	0.0624702	1415	0.0600495	5744	0.0547425
6915	0.0624735	2737	0.062417	2872	0.0600149	6569	0.0545455
7857	0.0623795	70	0.0623595	9032	0.06	6247	0.0544931
3932	0.0623794	25	0.0623545	51588	0.06	3142	0.0543771
5225	0.0623576	6295	0.0622597	6608	0.0599317	7433	0.0541417
116	0.0622441	1825	0.0620957	10392	0.0598899	5724	0.0540859
5251	0.0620952	4544	0.0620588	2706	0.0597621	5327	0.054082
776	0.0620567	56143	0.061934	2811	0.0597412	488	0.0539914
29945	0.0620469	29945	0.061839	6668	0.059669	3400	0.0539906
51433	0.061912	5926	0.0617721	51330	0.0596321	5996	0.0536596
7528	0.0619058	5995	0.0616467	2001	0.0595099	1948	0.0535499
4059	0.0618999	7423	0.0616217	19	0.0594882	11018	0.0534816
4194	0.061849	8774	0.0615	1075	0.0594762	3641	0.0534279
5518	0.0616483	1207	0.0614774	373861	0.0594226	10400	0.0532836
4976	0.0616178	5449	0.061425	3574	0.0593851	2549	0.0532517
199	0.0615861	4170	0.0614122	4867	0.0593706	1075	0.0530195
2255	0.0615575	9969	0.0613661	1869	0.0593129	9826	0.0529881
22915	0.0615327	5184	0.0612707	6366	0.059308	8484	0.052983
22938	0.0614977	8532	0.0608543	4861	0.0589022	27166	0.0528043
2623	0.0614944	4118	0.060809	57834	0.058682	4059	0.0527917
6894	0.0613797	5422	0.0608037	10380	0.0586772	6751	0.0527244
2487	0.061311	19	0.0607624	4035	0.058664	6347	0.0526862
9214	0.0612098	5877	0.06075	23746	0.0586502	268	0.05265
11126	0.0611796	7098	0.06075	4515	0.0585449	6456	0.0524236
9215	0.0611339	27199	0.0605062	6188	0.0583231	2529	0.0524075
27040	0.0610939	9071	0.0604699	4320	0.0582327	3229	0.052358
917	0.0610762	826	0.0604376	22936	0.058182	4335	0.0523289
2861	0.0610086	7976	0.0604058	30819	0.0581725	1294	0.0521993
51284	0.0609562	9435	0.0603476	3223	0.0581613	2001	0.052181
7783	0.0608824	9473	0.060296	6753	0.0580838	9248	0.0519585
5861	0.060815	10987	0.0602557	2150	0.058074	7272	0.0519514
51195	0.0607488	3738	0.0602399	83990	0.0579809	152	0.0518883
1462	0.060503	1946	0.0601562	55534	0.0579766	11119	0.051882
3767	0.0604972	3685	0.0599858	9969	0.0578986	4035	0.0518473
8994	0.0604939	29126	0.0599408	138474	0.0577635	1389	0.0517848
596	0.0603893	958	0.0599263	5926	0.0577366	8812	0.05177
3593	0.06022	83482	0.059857	6567	0.0576901	10253	0.0517606
7073	0.0601929	356	0.0598342	3575	0.0575495	5664	0.0517549
5926	0.0601631	7272	0.0597044	2145	0.0573775	3146	0.0515548
88	0.060147	596	0.0596643	9077	0.0573519	7043	0.0514041
10771	0.0601311	2739	0.0595267	10900	0.0573519	51366	0.0513312
2249	0.0601069	6857	0.0595185	5329	0.0573161	6778	0.051318
8091	0.0600934	6886	0.0595178	7295	0.057249	1002	0.0513141
8878	0.0600413	1002	0.0595039	6938	0.0572402	1050	0.0512384
6932	0.0599685	4761	0.0594617	7252	0.0572062	9590	0.0511885
7365	0.0599489	83990	0.0594243	6232	0.0569956	5926	0.0510477
5360	0.0598413	2904	0.0593803	2862	0.0569238	6096	0.050995
659	0.059774	26253	0.0593701	9510	0.0569197	5600	0.0506864
307	0.05972	8986	0.0593065	995	0.0568369	2395	0.0506161
2248	0.0597016	5029	0.0592176	6575	0.0567997	30819	0.0505552
10623	0.0596986	346	0.0592168	5803	0.0567918	29888	0.0504965
5768	0.0596025	3777	0.0591904	2700	0.0567841	8832	0.0503841
575	0.0595692	421	0.0591292	4070	0.0567138	2069	0.0503482
9248	0.0595368	26519	0.0591127	3687	0.0566881	373861	0.0502639
3239	0.0595138	7043	0.0590767	9534	0.0566724	9969	0.0501899
3140	0.0594706	5518	0.0590681	7272	0.0566487	3090	0.0501495
7272	0.0594125	51761	0.0590545	26232	0.056614	10392	0.0500936
319100	0.0592861	51267	0.0590437	1002	0.0565166	6652	0.0499986
6506	0.0592173	7026	0.0590423	3929	0.0564684	5347	0.0499803
8061	0.0591809	1113	0.059025	841	0.0563721	51330	0.0499588
2917	0.0591101	4084	0.0589546	1106	0.056303	5081	0.0498033
1406	0.0590703	27244	0.0589038	7043	0.0561866	3480	0.0497399
10921	0.0589717	11334	0.05885	1948	0.0558551	29950	0.0496711
2100	0.0589455	3606	0.0588368	50834	0.0558222	8573	0.0496241
993	0.0589154	9638	0.058661	6239	0.0557316	3371	0.0495589
641	0.0589069	2012	0.0586429	8744	0.0557157	5068	0.0495294
8876	0.0587608	4331	0.0586204	5008	0.0556886	3687	0.0493445
6425	0.0585624	7066	0.0585833	7629	0.0556391	10591	0.0493275
9466	0.0585129	9214	0.0585104	1050	0.0556253	2885	0.0492874
9700	0.0584276	214	0.0585057	5777	0.0556244	6753	0.049262
150	0.0583883	4693	0.0585015	10505	0.0555355	596	0.0492517
4982	0.0582585	6588	0.0583653	5449	0.0555035	1815	0.0492189
11136	0.0582448	5737	0.058272	9342	0.0555	10850	0.049194
9435	0.0582055	4861	0.0582279	5826	0.0554642	8945	0.0491667
4784	0.0582053	7572	0.0580479	596	0.0552976	5074	0.049121
1241	0.0581952	2077	0.0578969	7248	0.055268	2070	0.0491091
7043	0.0581937	5646	0.0578444	1014	0.0552592	1621	0.0489859
1002	0.0581891	480	0.0577612	5996	0.0551347	573	0.0489495
683	0.0580094	546	0.05768	9071	0.054641	51466	0.04875
8542	0.057996	3110	0.0575885	5433	0.0546216	8869	0.048732
3757	0.0579266	50861	0.0575421	6569	0.0545455	23645	0.0486526
1006	0.0578179	2526	0.0573024	320	0.0544301	9788	0.0486172
1392	0.0576388	2527	0.0571632	164656	0.0544033	10915	0.0485448
10553	0.0576265	1947	0.0570394	4059	0.054341	2634	0.0485344
5987	0.0576178	4762	0.0570323	56147	0.0543074	3574	0.0485003
7178	0.0574898	7422	0.0570111	3685	0.0542703	6309	0.0484875
2843	0.0574176	3717	0.0569753	55624	0.0539367	3338	0.0484783
5172	0.0574041	1050	0.0569466	5134	0.0538974	391	0.0484697
6457	0.0572807	4059	0.056924	5518	0.0538936	2811	0.0483921
5995	0.0572089	7791	0.0568408	5081	0.0538577	5122	0.0483909
9111	0.057192	27040	0.0568221	29945	0.0537096	604	0.048363
83933	0.0571889	3954	0.0567848	2885	0.0536565	945	0.0482064
7076	0.0571873	10225	0.0565962	8484	0.0536531	379	0.0481637
9218	0.0571359	27094	0.0565332	27199	0.053607	2706	0.0481416
1511	0.0569979	5881	0.0564817	1672	0.0535911	8927	0.0480581
4193	0.0569905	11077	0.0564418	8822	0.053467	6938	0.0480323
5741	0.0568384	10141	0.0563827	1040	0.0534509	5449	0.0480171
6150	0.0567839	9215	0.0563652	5540	0.0533951	3678	0.0479378
6093	0.056771	2885	0.0563587	3785	0.0533501	1826	0.0479068
3310	0.0567039	10293	0.0563192	29950	0.0532439	10505	0.0478695
1201	0.0566095	53904	0.0560654	1621	0.0532342	4084	0.0477947
27190	0.0565884	11165	0.0559678	972	0.0531275	5518	0.0477587
10666	0.0565051	2249	0.0558885	4084	0.0531053	1106	0.0475988
9352	0.0564323	9101	0.0558666	7416	0.0530814	7252	0.0475809
7004	0.0564203	51705	0.0557936	4680	0.053029	10261	0.0475696
9325	0.0563767	1621	0.0557905	3371	0.052946	51203	0.0475
6892	0.0563553	2494	0.0556793	4898	0.0529292	79003	0.0475
10317	0.0563533	8927	0.0556362	1396	0.0528897	55534	0.0474347
319	0.0563492	1948	0.0556214	29116	0.0528095	10284	0.0474016
10149	0.0562039	5081	0.0556036	8927	0.0527736	2862	0.047372
9391	0.056183	1487	0.0555567	6652	0.0527139	9201	0.0473418
6886	0.0561824	3762	0.0555359	4521	0.0526046	7462	0.0473123
55870	0.0561587	6776	0.0555178	8412	0.0525886	29117	0.047287
2019	0.056147	7511	0.0554982	9214	0.0525701	1014	0.0472638
11004	0.0561155	1436	0.0554392	25	0.0525617	3685	0.0472293
5731	0.0560889	23416	0.0554002	9445	0.0525465	9071	0.0472128
2885	0.0560888	8994	0.055335	8573	0.0524971	50834	0.0471661
6652	0.0560176	5996	0.0553008	3777	0.0523398	586	0.0470666
28985	0.0559741	2019	0.0552612	10261	0.0523011	1259	0.0470548
3696	0.0559187	2843	0.0552375	3576	0.0520565	26280	0.0469884
83990	0.0559092	599	0.0552366	9525	0.0519913	2843	0.0469043
7164	0.0558953	2248	0.0552115	8532	0.051964	2249	0.0468103
10657	0.055886	3695	0.0551584	56143	0.0518636	8896	0.0467317
1859	0.0558839	6567	0.0551459	9248	0.0518174	2626	0.0466948
3680	0.0558163	10261	0.0551244	5931	0.0517315	2019	0.046676
3087	0.0556645	6652	0.0550859	8837	0.0515602	8881	0.046663
5146	0.055661	3975	0.0550787	2249	0.0515502	7248	0.0466548
6102	0.0556492	4904	0.0549096	2843	0.0514709	9037	0.0465056
1235	0.0556432	778	0.0548648	2395	0.0514309	1869	0.0464397
9590	0.0556391	6141	0.0547703	2019	0.0514115	2150	0.0463799
7067	0.0555935	10553	0.0547355	27244	0.051383	2247	0.0463749
9351	0.0555769	27330	0.0547261	2070	0.0512295	1506	0.0463187
9370	0.0555	26232	0.0546924	268	0.051199	10683	0.0463138
1621	0.0554802	8578	0.0546904	945	0.051124	10007	0.04625
51596	0.0554672	2100	0.0546315	1506	0.0510275	5433	0.0462434
586	0.0554188	8111	0.0545344	4170	0.051018	53616	0.046224
4975	0.0554107	4967	0.0545202	1643	0.051	10747	0.0461457
2115	0.0553462	6608	0.0544226	5925	0.051	5435	0.046095
9095	0.0552939	3087	0.0544191	10855	0.051	1576	0.0459704
6360	0.0552819	1400	0.0543991	1815	0.0509799	64121	0.0457143
2844	0.0552251	23746	0.0543869	53616	0.0509671	6668	0.0457036
2778	0.0552182	8548	0.0543625	2527	0.0509385	27165	0.0456542
2316	0.0551952	3696	0.0542901	29126	0.0509378	51168	0.0456176
7432	0.0551432	57817	0.0542811	27330	0.0508303	3489	0.0456082
7021	0.0551209	1506	0.0542354	391	0.0508004	7295	0.0455926
5549	0.0549845	4157	0.0542142	958	0.0507984	27330	0.0455785
7625	0.0549817	9510	0.0541869	4118	0.0506989	29118	0.0455705
5126	0.0548932	8061	0.0541846	9590	0.0503941	27199	0.0454803
10084	0.0548499	1960	0.0541628	27040	0.0503779	9214	0.0453213
79923	0.0548235	29950	0.054018	5664	0.0503001	9499	0.045249
11198	0.0547869	23583	0.054	29117	0.0502619	10395	0.045
7349	0.0547333	3371	0.0539843	3087	0.050225	3276	0.0448364
10586	0.054723	5678	0.0539588	26585	0.0502013	2100	0.044806
7832	0.0546797	84435	0.0539224	50861	0.0501958	2810	0.0448044
19	0.0546482	10110	0.0539158	214	0.050164	8454	0.0447486
9051	0.0546012	2252	0.053885	6309	0.0501568	2873	0.0447194
905	0.0545433	475	0.0538547	8832	0.0501343	2627	0.0446882
8320	0.0544417	56135	0.0538129	3090	0.0501154	30811	0.044607
27330	0.0544337	6925	0.0537294	2100	0.0501131	406	0.0446039
8301	0.0544176	9248	0.0536996	2626	0.0500174	10886	0.0444868
8448	0.0543528	1812	0.0536696	1843	0.05	4320	0.0443996
8927	0.0543054	4985	0.0535766	7026	0.0497791	3087	0.0443842
10110	0.0543045	2357	0.0534592	56145	0.049739	972	0.0443489
10261	0.0542825	617	0.0534028	610	0.0496937	54766	0.0443192
2527	0.0542568	6935	0.0532372	356	0.0496474	5777	0.0443137
650	0.0542231	8573	0.0532281	4725	0.0496	4515	0.0442874
6850	0.0541617	3976	0.0531874	1825	0.0495404	3777	0.0442537
976	0.0541189	57834	0.0530976	1238	0.0494601	22980	0.0442009
9057	0.0540928	995	0.0530788	5435	0.0494038	5008	0.0441458
56992	0.0540731	841	0.0530692	4693	0.0492349	6794	0.0438055
1361	0.0540517	2259	0.0530557	3678	0.049223	56143	0.0438018
149428	0.0540346	945	0.0529834	6477	0.0490859	5337	0.043715
2852	0.0539983	1361	0.0527724	2248	0.0490778	10644	0.0435314
9969	0.0537844	2202	0.0527603	8994	0.0490677	3775	0.0435207
4316	0.0537721	5172	0.0527601	30811	0.0490535	5133	0.0435073
1506	0.0537457	9077	0.0527575	5250	0.0489429	27244	0.0434198
29767	0.0537375	10900	0.0527575	3696	0.0489381	744	0.0433686
29128	0.0537226	53616	0.0527393	29118	0.0489141	4297	0.0433642
23598	0.0534807	6926	0.0527336	10110	0.0487745	3575	0.0433513
4920	0.0532932	4973	0.0526616	6857	0.0487716	5918	0.0433509
2169	0.0532635	55294	0.0526333	8061	0.048712	1672	0.0433285
4094	0.0532091	727	0.0525588	8454	0.0486586	4224	0.0432005
5048	0.0531387	51588	0.0525	6047	0.0486526	28964	0.043125
4221	0.0530348	7073	0.0524363	10553	0.0485461	6232	0.0431168
10537	0.053034	2872	0.0524099	586	0.0484829	2700	0.043112
5671	0.0529502	905	0.0523263	115727	0.0483484	11194	0.0431116
5968	0.0529058	6344	0.0522544	8896	0.0482832	5604	0.0430889
6866	0.0528666	1870	0.0522188	4224	0.0480907	8620	0.0430506
945	0.0528009	4828	0.0521334	8869	0.0480631	3758	0.0430435
8556	0.0527955	7832	0.0521113	10886	0.0479668	5436	0.0430068
8714	0.0526759	4867	0.05209	2012	0.0479298	2527	0.0429766
2737	0.052651	8484	0.0520775	6096	0.0477176	50861	0.0429367
5079	0.0526417	2626	0.0520667	421	0.0476749	4680	0.0429274
6285	0.0526165	56125	0.0519555	4544	0.0475688	3223	0.0429232
2033	0.052606	1406	0.051898	10284	0.0475443	8061	0.0428205
3737	0.0525965	20	0.0518767	8986	0.0473936	1105	0.0427201
5996	0.0525283	5134	0.0518472	905	0.0473888	2747	0.0427157
51655	0.0525232	9982	0.0518391	7832	0.0473484	6895	0.0427156
3727	0.0525012	4991	0.0517635	11267	0.0473136	25	0.0426816
3000	0.0524962	8618	0.05175	1946	0.0472967	29945	0.0426075
5077	0.052467	9815	0.05175	9201	0.0472759	27040	0.0426046
2741	0.0524655	22936	0.0517297	8945	0.0472	6366	0.0425141
7357	0.0524234	6425	0.0516503	1294	0.0471894	11267	0.0424686
9293	0.0523934	11343	0.0516428	9101	0.0471664	5540	0.0424397
2258	0.0522792	7857	0.0516047	51761	0.0471589	9480	0.0423694
51232	0.0522285	30811	0.0515864	7422	0.0470493	3998	0.0423558
51118	0.0521489	9590	0.0515196	81035	0.047	56147	0.0422689
51267	0.0521346	9076	0.0515052	10683	0.0469809	11285	0.0422567
4988	0.0521338	5623	0.0514259	4331	0.0469579	1396	0.042164
9015	0.0521255	5435	0.051408	4221	0.0469143	2248	0.0421441
56	0.0520715	5741	0.0513893	573	0.0468888	10425	0.0421141
394	0.0520574	10581	0.05135	9638	0.0468648	80381	0.0420512
5435	0.0520175	51147	0.0512943	64121	0.0468293	29126	0.0420264
6388	0.0519638	8838	0.0512154	23645	0.0467813	2637	0.0420117
3363	0.0518609	3960	0.0510975	5604	0.0467332	9445	0.0419814
4616	0.0518547	8714	0.0510584	546	0.0466937	4898	0.0419616
7705	0.0518135	8575	0.0510569	778	0.046668	1040	0.0419051
7702	0.0518029	2833	0.0510529	1400	0.0465455	8994	0.0418551
2626	0.0517892	4221	0.0510366	26519	0.0464935	6901	0.0418511
5134	0.0517822	1132	0.0509614	2810	0.0464891	55929	0.0418142
3550	0.0517367	11267	0.0509531	9473	0.0464814	5931	0.0417431
2696	0.0516746	586	0.0508965	1361	0.0464128	64976	0.0417373
9967	0.0515864	1742	0.0508728	7066	0.0463758	3749	0.0416527
11267	0.0515328	1508	0.05087	7462	0.0463508	3696	0.041618
29760	0.0515191	8454	0.0508605	54766	0.0462987	905	0.0416125
3912	0.0515081	2070	0.050823	5337	0.0462022	10110	0.0415946
8609	0.0514488	9253	0.050784	1812	0.0461409	214	0.0415781
2697	0.0513451	11215	0.050669	5422	0.0461323	4221	0.0415479
1522	0.0513121	56124	0.0506448	1487	0.046101	5457	0.0415457
2736	0.0512891	5803	0.0506445	5737	0.0459132	51085	0.0414936
373861	0.0512552	28985	0.0506098	1576	0.0458817	2201	0.0414661
5081	0.0512391	6502	0.050602	4297	0.045797	7832	0.0414443
1647	0.0512181	268	0.0505352	8714	0.0457936	8532	0.0413395
3561	0.0510875	683	0.050362	64976	0.0456557	7200	0.041339
4017	0.0510698	1815	0.0502897	7201	0.0455624	3576	0.0412781
826	0.050827	29117	0.0502619	5918	0.0455564	1642	0.04125
6401	0.0507263	7251	0.05025	3775	0.0455497	2180	0.04125
3872	0.0507043	5411	0.0502415	1406	0.0455212	23054	0.04125
1050	0.0507027	6569	0.0501992	5741	0.0454779	3638	0.0412163
8195	0.050642	7349	0.050193	2201	0.0454642	8412	0.0411912
5972	0.0506238	1390	0.0499656	7857	0.0454439	7857	0.0411475
6491	0.0505506	391	0.0499328	2357	0.0454198	7026	0.041147
10815	0.0505263	1908	0.0499201	7349	0.0453895	6188	0.0410918
10675	0.0505227	4481	0.0498162	3638	0.0452854	6653	0.0410703
4049	0.0503773	463	0.0497647	51466	0.0452	51301	0.0410156
165	0.0502782	4923	0.049673	29911	0.0451738	958	0.0409988
1628	0.0501967	397	0.0496301	5133	0.045172	29116	0.0409514
30811	0.0501932	4224	0.0496129	11285	0.0451541	3785	0.0409212
1956	0.0501748	27189	0.0495399	11077	0.0450866	1368	0.040885
3778	0.0501484	2764	0.0495356	10591	0.0448416	10553	0.0408659
2798	0.0501356	10886	0.0495102	7073	0.0447912	7201	0.040846
3201	0.0500862	29118	0.0492713	976	0.0447593	2301	0.0407769
3371	0.050086	976	0.0492087	9441	0.0447565	5928	0.0407376
56131	0.0500823	165	0.0491986	55929	0.0447433	186	0.0406968
268	0.049902	4982	0.0491794	10644	0.044731	4693	0.0406931
1948	0.0498991	7021	0.0491375	11194	0.0447144	10005	0.0406087
7423	0.0497614	26298	0.0491252	8548	0.0446499	4170	0.0405124
5184	0.04974	5604	0.0490641	8620	0.044626	9441	0.0403401
4861	0.0496525	7020	0.0490589	4762	0.0446244	8744	0.0401575
29946	0.0495	2623	0.04897	4157	0.0444291	4982	0.0401352
8573	0.0494875	1999	0.0489508	84435	0.0442593	1138	0.0400986
4318	0.0494246	2395	0.0489415	1947	0.0440707	2055	0.0400338
6494	0.0494162	2917	0.0489156	10141	0.0440608	64127	0.0399646
8328	0.0494123	5329	0.0489086	6494	0.0440515	7349	0.0399109
8454	0.0494064	6309	0.0488503	6926	0.0440467	56130	0.0399052
10219	0.0493825	641	0.0487308	28985	0.0440026	6239	0.0398439
1949	0.0493191	2256	0.0485913	3489	0.0440019	27429	0.0398334
5292	0.0492794	2765	0.0485814	225	0.044	4689	0.0397599
3638	0.0492727	9342	0.0485625	5893	0.044	356	0.0397427
3601	0.0492387	3603	0.0484261	3975	0.0439918	976	0.0396818
4261	0.049219	8320	0.0484057	2301	0.0439405	9620	0.0396608
4004	0.0492176	282618	0.0483955	4689	0.0439212	1605	0.0396403
5956	0.0491947	4194	0.0483848	23607	0.0437765	2012	0.0394447
3394	0.0491396	9525	0.0483791	56130	0.0437761	7399	0.0393911
3684	0.0491389	5987	0.0482511	4982	0.0437453	9101	0.0393673
3738	0.0491079	1394	0.0481954	5928	0.0436275	23166	0.0393545
1111	0.0490151	3355	0.0481069	10293	0.0436266	23607	0.0393457
5291	0.0490065	3638	0.0481042	6925	0.0436081	6494	0.0393064
4313	0.048998	6932	0.0480767	11334	0.0436061	10481	0.0392889
2055	0.048952	7201	0.048011	6794	0.0436039	7044	0.0392617
10654	0.0489365	2033	0.0479953	2747	0.0436028	8714	0.0392285
22919	0.0489106	9441	0.0479245	7021	0.0435736	5888	0.0392187
4037	0.0488961	3678	0.0479114	4761	0.0435551	1677	0.0390873
10039	0.0487957	4665	0.0478646	3606	0.0434008	4118	0.0390627
245711	0.0487642	6150	0.0478462	165	0.043345	8837	0.0390348
10287	0.0487582	6494	0.0477428	5291	0.0432942	29911	0.0389739
5918	0.0487274	79923	0.0477151	2033	0.0431839	1400	0.0389551
796	0.048683	5918	0.0476461	9215	0.0431704	1406	0.0389467
10987	0.0485173	2829	0.0476404	6425	0.0431544	5741	0.0389016
50507	0.0484678	5458	0.0476018	7399	0.043107	8822	0.038889
9603	0.0484355	6850	0.0474725	406	0.0430415	5291	0.0388475
10673	0.0484261	5291	0.0472535	3717	0.0430309	1812	0.0388366
5071	0.0484191	9411	0.04725	2077	0.0430218	5603	0.0386745
3456	0.0484159	7629	0.0472175	10581	0.0427153	10752	0.0386641
56896	0.0483932	8896	0.0472148	10747	0.0426596	320	0.0385337
6014	0.048388	7067	0.047212	10395	0.0426	143	0.0384688
5604	0.0483415	10059	0.0471811	1259	0.0425198	1825	0.0384528
6911	0.0483152	3929	0.0471603	5172	0.0424652	6857	0.0384446
9441	0.0483128	10380	0.0471399	1628	0.0424499	7024	0.0384443
54738	0.0482261	6102	0.0471086	6344	0.0421565	10153	0.0383261
1022	0.0481915	2302	0.0470918	727	0.0421233	1361	0.0382975
6504	0.0480507	7039	0.0470461	57817	0.0420978	778	0.0382975
186	0.0480343	80781	0.0470109	27429	0.0420337	26585	0.0381821
23645	0.0479824	64976	0.0469983	50507	0.0419531	1628	0.0381379
26279	0.0479456	88	0.0469624	2917	0.0419417	26270	0.0381248
3984	0.0479041	2844	0.0469454	186	0.0418425	6529	0.0380276
2529	0.0479003	1235	0.0469318	2494	0.0418284	9456	0.0380014
7022	0.0478972	3090	0.0469303	20	0.0418166	4070	0.0379562
2739	0.0478326	2201	0.0468359	11165	0.0418153	9045	0.0379417
7224	0.0477624	23607	0.0468129	683	0.0417962	610	0.0379074
29950	0.0477422	11108	0.0468119	10225	0.0417799	6205	0.0378469
4208	0.0477113	6354	0.0468102	6850	0.0417403	2033	0.0377616
10048	0.0476809	6892	0.0467857	27094	0.0416951	940	0.0376755
7802	0.0476787	4689	0.0466659	23166	0.0416707	421	0.0376005
1017	0.0476548	138474	0.0466427	4991	0.0416462	3792	0.0375
7130	0.0476357	4297	0.0466371	686	0.0416461	9153	0.0375
1663	0.0475977	5337	0.0465898	79923	0.0416431	7021	0.0374762
4068	0.0475076	29911	0.0465661	56124	0.0416083	2357	0.03739
3689	0.0474806	2067	0.0465	3960	0.0416081	3091	0.0373071
4673	0.0474732	6708	0.0465	3998	0.0415508	50509	0.0371713
83482	0.0474619	10586	0.0464869	10153	0.0415288	93974	0.0371395
5617	0.0474182	10683	0.0464712	2259	0.0414323	7422	0.0371066
5810	0.0472783	5671	0.0464643	28964	0.0414	7066	0.0370734
23607	0.0472665	23645	0.0464414	5371	0.0413064	50507	0.0370523
3206	0.0472634	199	0.0464303	1368	0.0412792	56145	0.0370425
474	0.0472466	1628	0.0463575	3212	0.0412674	7073	0.0370263
6128	0.0472399	56130	0.0463349	10752	0.0412562	608	0.0369897
1236	0.0472362	55929	0.0463119	56125	0.0412505	1512	0.0369327
3110	0.047153	8832	0.0463014	2637	0.0410697	9308	0.0369301
5894	0.0471375	1841	0.0462413	53904	0.0410303	27289	0.036875
10346	0.0471182	6249	0.0461448	9447	0.0409672	79872	0.036875
4869	0.0471074	7625	0.0460696	7067	0.0409143	3212	0.0368429
7328	0.0470976	4521	0.0460497	6901	0.0409072	4331	0.0368291
10886	0.0470627	2145	0.0460241	10586	0.0409001	51761	0.0368175
53616	0.0470091	6096	0.0460089	8838	0.0408644	54738	0.0368146
8604	0.0469838	9402	0.0459308	29888	0.0408426	1238	0.0366579
51513	0.046972	2810	0.0458873	50509	0.0408394	28985	0.036553
1855	0.0469283	11285	0.0458768	6932	0.0407893	115727	0.0364546
3490	0.0469086	51195	0.0458685	7791	0.0407264	546	0.0364079
56130	0.0468798	50507	0.0458349	2055	0.0407231	221037	0.0364006
3397	0.046875	686	0.0457941	54738	0.0407143	9638	0.036318
8870	0.0468459	1415	0.0457902	273	0.0407081	51	0.03625
6404	0.0468385	10666	0.0457293	4673	0.0406883	273	0.0361706
3440	0.0468279	54766	0.0456833	8111	0.0406387	10866	0.0361518
4790	0.0467952	5371	0.0455689	51147	0.0405988	1129	0.0360507
6588	0.0467484	11136	0.0455461	56999	0.0405664	1487	0.0359899
7596	0.0466582	7702	0.0455005	3091	0.0404187	10586	0.0359625
5351	0.0466341	9201	0.0454938	5603	0.0403847	661	0.0359428
9734	0.0465647	4155	0.045476	27189	0.0403662	7090	0.035901
4689	0.0465563	3775	0.0454576	1235	0.0403478	8986	0.035848
6363	0.0464751	3061	0.0453735	1129	0.0403351	6926	0.0357861
26517	0.0463729	7399	0.0453383	23416	0.0403056	6850	0.0357479
10950	0.0463243	1855	0.0452739	5987	0.0402921	56616	0.0356397
382	0.0463225	2697	0.0451932	93974	0.0402172	4544	0.0356204
10224	0.0463182	1111	0.0451745	1436	0.0401659	946	0.0355691
3568	0.0462932	10084	0.0451692	6249	0.0401408	4673	0.0355637
6608	0.0462545	8805	0.045167	7326	0.0401323	10244	0.0355595
1207	0.0462093	6911	0.0451434	9982	0.0400997	165	0.0354978
6249	0.046202	9700	0.0451362	641	0.0400772	9447	0.035484
9510	0.0461403	8870	0.0451239	51085	0.0400479	5371	0.0354262
171392	0.046125	4976	0.0450663	7200	0.0400046	4157	0.0354232
995	0.045858	701	0.0450636	3355	0.0399637	5276	0.0352566
3604	0.0458289	5664	0.0450265	608	0.0399391	1946	0.035216
4832	0.0458248	3727	0.0450212	10481	0.0399142	84435	0.0351693
10800	0.0457901	9032	0.045	10866	0.0398922	79923	0.0351629
5371	0.0457483	27190	0.0449425	22980	0.0398789	2917	0.0351417
29761	0.0457439	5048	0.044911	2627	0.0398753	8548	0.0351311
3875	0.0456894	3201	0.0448803	5276	0.0397905	2189	0.0350117
7976	0.0456692	10284	0.044877	88	0.039784	26519	0.0350023
273	0.0456649	4673	0.0448716	9788	0.0396868	1490	0.035
23746	0.0456504	974	0.04487	6892	0.0396589	6932	0.0349885
56999	0.0456106	56999	0.0448623	2623	0.0394089	686	0.0349584
2669	0.0455982	2301	0.0448295	2844	0.039399	8435	0.0348953
1032	0.0455887	1462	0.0447803	1742	0.0393897	6477	0.0348029
6096	0.0455807	10076	0.0447503	8320	0.039297	8446	0.0347377
10268	0.0455791	3212	0.0447484	8402	0.0392004	56999	0.0347339
89941	0.0455754	9447	0.0446865	1642	0.0392	7813	0.0347315
6941	0.045558	5928	0.04467	4923	0.0391822	5737	0.0347307
23462	0.045557	64121	0.0445033	4904	0.0391609	7067	0.0346564
7088	0.0455223	2561	0.0444421	2256	0.039127	88	0.0345855
9353	0.0454819	5133	0.0444112	7625	0.0390894	7110	0.0345315
5310	0.0454307	7432	0.0443604	3762	0.0390814	5422	0.0345019
27345	0.0454285	186	0.0443193	4194	0.0390216	8402	0.0344727
55890	0.0453859	573	0.044288	3276	0.0390003	10581	0.0343353
3212	0.045313	273	0.0441617	10425	0.0389898	10769	0.0343193
26747	0.045245	54738	0.0441354	3338	0.0389574	2175	0.0342474
55929	0.045239	164656	0.0440312	6895	0.0389373	3604	0.0342084
9447	0.0451997	6598	0.0440119	221037	0.038925	23545	0.0341968
10172	0.0451847	1392	0.0439932	379	0.0388796	51362	0.0341578
4288	0.0451814	6575	0.0438771	3749	0.0388772	26659	0.0341575
7399	0.0450384	10675	0.0437363	5436	0.0388046	3975	0.0341439
5627	0.0450321	5826	0.0437315	10005	0.0387909	1033	0.0340986
6599	0.0449859	51655	0.0437145	6911	0.0387534	10308	0.0340453
2239	0.0449733	9534	0.0436692	5048	0.0386882	8936	0.0339752
8544	0.0449592	11194	0.0436661	2764	0.038684	1235	0.0339728
2826	0.044949	4316	0.043661	1855	0.0386391	10858	0.0339694
9425	0.0448567	8869	0.0436349	56135	0.0386231	6414	0.0339365
1163	0.0448448	9391	0.0434968	946	0.0385176	2015	0.0338864
8484	0.0448349	1129	0.0434588	1908	0.038487	10911	0.0338837
6492	0.0448059	9466	0.0434459	4985	0.0384804	10141	0.0338475
6193	0.0448045	10771	0.0434381	463	0.0383917	3355	0.0337927
8106	0.0447655	8620	0.0434169	9456	0.0383829	27122	0.033778
8464	0.0447136	4049	0.0434112	6935	0.0383636	6925	0.0336888
7201	0.0446861	2316	0.0433331	5671	0.0383604	9473	0.0336416
808	0.0445677	2492	0.0432626	6102	0.0383574	58484	0.0336076
2217	0.0444406	10153	0.0432583	6150	0.0382872	23435	0.0336021
863	0.0444308	2255	0.0431643	2765	0.0382621	5536	0.033587
1129	0.0444147	7326	0.0431639	1111	0.0382113	7326	0.0335541
664	0.0444053	5276	0.0431473	3976	0.0382102	55540	0.0335524
30820	0.0443623	10644	0.0431279	2175	0.0381519	6425	0.0335476
7466	0.0443362	2055	0.0429491	10858	0.0381142	6344	0.0335317
6923	0.0443174	3239	0.0429192	661	0.0381058	11077	0.0334882
84446	0.0442896	6833	0.042896	1605	0.0380566	6047	0.0334185
5174	0.0442502	3206	0.0428876	1105	0.0380518	4762	0.0333947
3659	0.0441605	11198	0.0428437	10675	0.0380461	1163	0.0331988
3690	0.044158	5978	0.0427112	2697	0.0380382	2321	0.0331409
55198	0.0441214	10800	0.042707	51203	0.038	1434	0.0330855
4297	0.0441038	29760	0.0425816	79003	0.038	56124	0.0330539
7342	0.0440325	1294	0.0425653	1677	0.0379913	8840	0.0330512
6441	0.0440204	2741	0.042535	7702	0.0379629	153	0.0329651
26232	0.0439792	3489	0.0425291	9045	0.037959	5145	0.0329412
1998	0.0439723	8448	0.0424542	1138	0.0379038	1268	0.0328942
4287	0.0437976	50509	0.0424362	80381	0.0378975	2059	0.0328877
4952	0.043759	5079	0.0423774	7024	0.0378703	7850	0.0328823
3084	0.0437554	2115	0.0423338	4973	0.0378031	5987	0.0328788
5276	0.0437406	10752	0.0422206	6502	0.037799	3960	0.0328579
3860	0.0437402	1576	0.0422017	10666	0.0377403	9140	0.0327327
1815	0.0437014	8402	0.0420893	959	0.0377238	3547	0.0326811
5612	0.0436639	5077	0.0420619	1508	0.0377091	6892	0.0326559
10570	0.0436153	7462	0.042049	397	0.0376812	2185	0.0326121
22974	0.0436116	23166	0.0419462	5623	0.0376671	1947	0.0325931
10522	0.0434759	3550	0.0418999	55540	0.0376659	5048	0.0325316
6853	0.0434489	9051	0.041851	6529	0.0376654	5079	0.0325126
7414	0.0434403	959	0.0418502	26270	0.0376526	7625	0.0324787
1943	0.0433956	4261	0.0418421	940	0.0376303	10923	0.0323971
8872	0.043364	2747	0.0418346	8575	0.0376044	9567	0.0323835
7707	0.0433319	3091	0.0417546	9076	0.0375786	683	0.032381
3131	0.0432911	11126	0.0417503	7044	0.0375655	3689	0.032314
2204	0.0432877	6360	0.0417358	7813	0.0375343	1519	0.0323091
8840	0.0432744	3689	0.041731	3206	0.0375297	959	0.0322743
6664	0.04325	55624	0.0416297	4049	0.0374308	6249	0.032245
7434	0.0432268	3274	0.0415949	8870	0.0373859	27189	0.0322396
7174	0.0431165	608	0.0415558	282618	0.0373476	6888	0.0322229
2979	0.0430858	1859	0.0414916	1394	0.037326	10675	0.0321878
1004	0.0429774	56896	0.0414025	1163	0.0371759	4991	0.0321372
29117	0.0429351	29128	0.0413613	3689	0.037168	56125	0.0320933
8425	0.0429113	8945	0.0413	3727	0.0371409	3670	0.0320833
9516	0.0428346	27429	0.0412287	80781	0.037104	727	0.0320209
51700	0.0427228	56992	0.0411906	27165	0.0370169	4929	0.032004
26167	0.0426359	1072	0.0410891	5536	0.0370112	2259	0.03196
686	0.0425723	6923	0.0410702	10007	0.037	10594	0.0319394
6493	0.0425677	150	0.0410396	744	0.0369508	20	0.0318836
1636	0.042513	29761	0.0409904	2185	0.0369098	117285	0.0318827
6907	0.0424994	6285	0.0409481	7110	0.0368717	10293	0.0318255
5337	0.0424772	10591	0.0409112	1033	0.0368539	6302	0.0317854
3621	0.0423715	3000	0.0409008	5079	0.036834	56477	0.0317772
1896	0.0423667	10866	0.0408656	1132	0.036788	2587	0.031684
27336	0.0423654	3875	0.0407308	27190	0.0367875	971	0.031627
10153	0.0423607	1163	0.040679	8936	0.0366913	2844	0.0316045
28982	0.0423543	10858	0.0406577	1434	0.036688	3628	0.0315909
4799	0.0422474	9293	0.040629	64127	0.0366111	5961	0.0315616
9476	0.0422296	2826	0.0406251	10911	0.036557	3270	0.0315589
10410	0.0421974	6794	0.0405663	3603	0.0365538	3206	0.0315458
841	0.0420936	89941	0.0405277	23435	0.0365425	51147	0.0314689
480	0.042091	8091	0.0405181	2873	0.0365174	11334	0.0314615
10146	0.0420369	10657	0.0405176	27122	0.0365127	9626	0.0314202
4830	0.0420223	3140	0.0403912	1072	0.0364652	29915	0.0314035
5928	0.0420222	1647	0.0403764	6923	0.0364467	6911	0.0313189
8718	0.042015	149428	0.0403656	1512	0.0364323	4049	0.0313001
959	0.0419546	5126	0.0403358	26298	0.0364099	641	0.0311847
152015	0.0419208	10815	0.0403323	7039	0.0363867	1303	0.0311655
3298	0.0419136	5603	0.0403102	9499	0.0363611	6923	0.0311645
5937	0.0419042	5536	0.0402356	10800	0.0363265	11009	0.0311382
9140	0.0418958	2852	0.0402006	51195	0.0363152	966	0.0311311
2904	0.0418917	3456	0.0401963	4261	0.0362901	8899	0.0311013
2355	0.0418528	9476	0.0401946	5145	0.0362805	56896	0.0310937
5054	0.041836	5250	0.0401888	56896	0.0362351	2077	0.0310491
3897	0.0417659	2185	0.0401725	199	0.0362332	2835	0.030956
4224	0.0417561	93974	0.0400249	5457	0.0362181	4291	0.0309071
1411	0.0416991	2175	0.0399849	2833	0.0361939	8838	0.030866
5868	0.0416679	946	0.0399532	7020	0.0361716	3717	0.0308178
6373	0.0416499	56	0.0399328	6354	0.0360487	5172	0.0307337
2185	0.0416319	7416	0.0398957	11136	0.0360014	1585	0.0307035
9211	0.0416277	245711	0.0398935	3792	0.036	1174	0.0306892
5100	0.0415868	11245	0.0398532	5888	0.03594	4261	0.0306832
9263	0.0415791	9325	0.0397852	5411	0.0358998	3059	0.0306789
5176	0.0415371	5292	0.0397754	7432	0.0358881	5916	0.030666
4593	0.0415137	11004	0.039702	51655	0.0358184	2256	0.0306528
10683	0.0415107	10747	0.0396921	51362	0.0357908	57817	0.0306314
9138	0.041491	3778	0.0396691	9140	0.0357249	56992	0.0305702
9518	0.0414886	221037	0.0395861	9253	0.0357226	4194	0.0305644
5881	0.0414631	2798	0.0395736	9480	0.0356949	56413	0.0304764
1488	0.041436	3131	0.0395399	9700	0.0356938	3621	0.0304677
8721	0.0414191	55540	0.0395154	2829	0.0356928	3606	0.030442
5949	0.0413625	9126	0.039503	10084	0.0356511	2155	0.0304144
2241	0.0413319	394	0.0394649	3604	0.0356361	2623	0.0303859
57152	0.041326	9263	0.0394624	1999	0.0356012	10570	0.0303156
7494	0.0413151	6388	0.0394557	5458	0.035594	6103	0.0302981
11144	0.0412779	26279	0.0394239	3201	0.0355596	27257	0.030282
11285	0.0412096	993	0.0393567	10308	0.0354453	1855	0.0302312
2253	0.0411982	1033	0.039344	27289	0.0354	6597	0.0301926
1909	0.0411877	1259	0.0393129	79872	0.0354	699	0.0301792
64976	0.041186	5956	0.039285	1519	0.0353142	2697	0.030151
599	0.0411415	51232	0.0392595	8446	0.0352974	23429	0.030103
2070	0.0410963	9352	0.0392032	29761	0.035292	4761	0.0300377
9319	0.0410731	1434	0.0391383	6653	0.0352651	5671	0.0300172
1128	0.0410649	6404	0.0391369	7850	0.0351677	56341	0.03
608	0.0410363	4313	0.039136	2155	0.0351355	4792	0.0299117
6141	0.0410352	575	0.0391197	8840	0.0351219	10666	0.0298549
133396	0.0410296	7200	0.0390855	3758	0.0351064	2494	0.0298294
3678	0.0409237	2258	0.0390081	2059	0.0350027	1111	0.0297985
1816	0.0409171	9734	0.0389428	3131	0.0349937	4923	0.0297984
1033	0.0409014	7813	0.0388935	9567	0.0349679	2570	0.0297448
3491	0.0408974	8328	0.0388312	26659	0.03495	11120	0.0297155
5307	0.0408754	1368	0.0388221	3550	0.034943	11165	0.0296998
29118	0.0408533	4988	0.0388105	89941	0.0349304	11184	0.0296516
10847	0.0408504	4952	0.0387822	8448	0.0348912	2765	0.0296365
56127	0.0408485	9140	0.038776	56992	0.0348811	29761	0.029629
391	0.0408283	4725	0.038775	9466	0.0348466	3131	0.0295604
412	0.0408246	2155	0.0387673	2826	0.0347957	1072	0.0295437
6585	0.0407788	664	0.0387601	2316	0.034791	7702	0.0295021
5803	0.0406973	9015	0.0387182	8805	0.0347488	5045	0.0294651
8809	0.0406533	3604	0.0386842	3621	0.0347028	23564	0.0294581
6567	0.0406002	6599	0.0386811	9391	0.0346023	6603	0.0294572
2201	0.0405854	23435	0.0385998	2587	0.0345763	7429	0.029446
9019	0.0405636	51466	0.03855	4976	0.0345385	6102	0.0294389
2301	0.0405597	650	0.0385455	4665	0.0345	27190	0.0293744
4780	0.0404985	1663	0.0384772	6597	0.0344775	8320	0.029355
56133	0.0404696	10911	0.0384466	9126	0.0343545	2054	0.0293394
5002	0.0404643	3621	0.0384459	3059	0.034331	10225	0.0293269
3354	0.040406	6907	0.0384068	3547	0.0342353	9976	0.0292128
26253	0.0403895	3561	0.0384056	1462	0.0342281	9982	0.0290996
6597	0.0403464	4616	0.0384031	10771	0.0342228	9215	0.0290815
2810	0.0403252	5145	0.0383965	6285	0.034195	3550	0.0290577
3775	0.0401925	7022	0.0383682	10244	0.0341733	80781	0.0290271
8402	0.0401561	4869	0.038329	4929	0.0340834	2764	0.0290114
9525	0.0401276	26270	0.0383204	11198	0.034066	11332	0.0289962
6005	0.040125	7110	0.0382864	1303	0.0340033	2779	0.0289531
10752	0.0400656	1643	0.03825	9476	0.0339883	8111	0.0289201
4901	0.0399833	5925	0.03825	971	0.0339004	5292	0.0289117
7075	0.0399253	10855	0.03825	56413	0.0338918	7867	0.0289023
1359	0.0399137	3440	0.0381892	10923	0.0338658	84231	0.0289023
10858	0.0399132	4784	0.038174	5292	0.0338015	89941	0.0288653
1072	0.0398588	8936	0.0381572	143	0.0337512	8815	0.0288226
1857	0.0397913	10224	0.0381467	1392	0.0337446	24	0.0288069
2028	0.0397818	10481	0.0381332	2741	0.0337246	23650	0.0288026
6309	0.0397418	8840	0.0381006	7429	0.0337114	4846	0.0287586
1434	0.0397118	6597	0.038034	29760	0.0336797	8443	0.0287475
617	0.03971	55890	0.0380019	5077	0.0336681	3727	0.028629
9940	0.0397005	8609	0.0379867	245711	0.0335197	1908	0.0285957
56413	0.0396732	406	0.037914	5961	0.0335191	10800	0.0285551
8896	0.0396489	661	0.0378822	153	0.0335103	6285	0.0285402
1020	0.0396426	4193	0.0378732	11108	0.0334985	5308	0.0285271
4798	0.039595	8425	0.0377586	4316	0.0334805	1742	0.0284672
4258	0.0395384	3998	0.037751	2835	0.0334539	2253	0.0284551
3613	0.039517	1909	0.0377335	3875	0.0334042	25806	0.0284231
23650	0.0395021	3490	0.0377305	9308	0.033387	3083	0.0283707
3906	0.0394716	4288	0.037664	6302	0.0333629	6150	0.0283491
7299	0.0394396	6493	0.0376557	4155	0.0333093	8448	0.0283058
9568	0.039427	3394	0.0376095	3000	0.0332877	6493	0.0282531
3489	0.0394258	10950	0.037601	2561	0.0332675	2296	0.0282458
2155	0.0394102	1843	0.0375	23650	0.0332652	2826	0.0282399
8879	0.0394007	8556	0.037379	9402	0.0332459	463	0.0282278
838	0.0393617	412	0.0373456	2570	0.0332383	3909	0.0282176
2121	0.0393305	440533	0.0373428	10570	0.0332209	1982	0.0282137
1133	0.0393172	4920	0.0372652	1281	0.0331936	8870	0.0281893
50509	0.0392611	27122	0.0372572	5916	0.0331766	51195	0.0281255
1164	0.0392225	7429	0.0372109	701	0.033166	22796	0.028125
7879	0.0392063	23650	0.0371675	51301	0.03314	7101	0.0281238
9607	0.0392063	7850	0.0371456	699	0.0331272	4288	0.0281164
23764	0.0391693	2637	0.0370593	9620	0.0331158	10928	0.0280922
23641	0.0391166	6901	0.0369501	3456	0.0330788	1394	0.0280247
3091	0.039114	10570	0.0369477	10513	0.0330682	11065	0.0279791
65125	0.0390823	10395	0.0369	29915	0.0330209	27094	0.0279222
5528	0.0390622	5617	0.0368815	6493	0.0330004	1436	0.0278889
26270	0.0390552	6491	0.0368542	2180	0.033	51655	0.0278584
5145	0.0390443	3749	0.0367889	23054	0.033	10036	0.0278134
7429	0.039043	56413	0.0367865	29128	0.0329637	8425	0.0278129
10487	0.0389938	7174	0.0367584	3239	0.0328959	10670	0.027794
8576	0.0389757	7024	0.0367199	9293	0.0328673	5935	0.0277902
6280	0.0389713	10522	0.0366772	5956	0.0328519	9146	0.0277837
54766	0.0389426	2253	0.0366674	10076	0.0328229	1281	0.0277829
3780	0.0389196	1236	0.0366638	4288	0.0328041	7432	0.0277439
4062	0.0388538	55870	0.0366535	8425	0.0327568	7791	0.0277145
7110	0.0388361	796	0.0366525	56477	0.0327408	1209	0.0277132
7123	0.0387693	10513	0.0365798	3909	0.0326855	1003	0.0275794
624	0.0387267	10425	0.0365388	6907	0.0326768	245711	0.0275629
1398	0.0387202	1519	0.0364875	9626	0.0326615	7039	0.0275474
23435	0.0387175	9319	0.0364291	9263	0.0326569	11136	0.0275282
6595	0.0386319	1949	0.0364256	10594	0.0326543	9466	0.0275188
11093	0.0386223	1138	0.0364111	2798	0.0326215	3619	0.0275
2796	0.0385793	9456	0.036383	9051	0.0326037	7153	0.0275
10911	0.0385452	3984	0.036374	966	0.0325698	10513	0.0274973
5871	0.0385288	6492	0.036304	23429	0.0325609	6502	0.0274877
6355	0.0385208	3059	0.0362917	2115	0.0325376	152330	0.0274407
2920	0.0384837	9567	0.0362732	24	0.0325303	282618	0.0274178
10312	0.038431	7596	0.0362573	2253	0.032505	25850	0.0274172
545	0.0383743	28964	0.036225	8328	0.0324672	10574	0.0274123
699	0.0383575	5894	0.0361691	3061	0.0323772	23416	0.0274074
440533	0.0383185	6504	0.0361536	6414	0.0323614	10125	0.0273813
5536	0.0383033	1281	0.0361259	6360	0.0323301	199	0.0272828
946	0.0382798	1729	0.0361187	6404	0.0322446	3787	0.0270888
7850	0.0382396	56131	0.0360629	10815	0.0321579	9700	0.0270724
7439	0.0382224	5968	0.0360487	6103	0.0321239	9126	0.027027
6781	0.0382173	2669	0.0360373	1859	0.0319969	5956	0.0269933
7572	0.0382093	2239	0.0359949	1647	0.0319369	2316	0.0269073
1729	0.0381085	65125	0.0359679	11120	0.0319305	397	0.026894
996	0.0381072	51118	0.0359574	55890	0.0318918	8328	0.0268572
26060	0.0380939	1303	0.0359551	1841	0.0318859	2798	0.0267703
6283	0.0379637	10005	0.0359498	6599	0.0318816	6935	0.0267636
6369	0.037955	3684	0.0359337	394	0.031811	6354	0.0267577
3820	0.0379527	22974	0.0359247	4291	0.0318046	53904	0.0267084
4336	0.0379019	6664	0.0359017	4952	0.0317997	4985	0.0266938
91	0.037896	6941	0.0358488	5338	0.0317596	1803	0.0266695
1813	0.0378773	26167	0.0358269	4869	0.0316958	10771	0.0266681
2872	0.0378772	1998	0.0358	4846	0.0316831	26298	0.0266238
8540	0.0377875	7224	0.0357522	7101	0.0316735	9391	0.0265383
6159	0.0377863	6895	0.0357392	6603	0.0316111	54878	0.0265045
5133	0.037754	5351	0.0357193	440533	0.0316075	366	0.0264964
9126	0.03775	8718	0.0357169	9319	0.031578	3000	0.0264519
6402	0.0377498	2627	0.0356987	3490	0.0315582	9476	0.0263273
29915	0.0377191	23462	0.0356243	664	0.0315533	6907	0.0263265
30009	0.0376714	7044	0.0355857	56	0.0315244	85004	0.0263253
23166	0.0376487	2059	0.0355828	10950	0.0315114	4720	0.02625
8493	0.0376342	699	0.0355513	10224	0.0314725	10148	0.0262156
8936	0.0376086	9045	0.0355498	26279	0.0314427	9319	0.0261977
6236	0.0375734	5937	0.0355383	2255	0.031391	3603	0.0261929
2395	0.0375125	5436	0.0355168	117285	0.0313754	11198	0.0261691
8452	0.0374871	2587	0.0355046	2321	0.0313463	2729	0.0261062
3205	0.0374815	6014	0.0354863	6205	0.0313137	55890	0.0260978
1725	0.0374344	2570	0.0354256	1909	0.0312717	5338	0.0260906
6334	0.0374192	24	0.0353679	2054	0.0312489	10084	0.0260663
140885	0.0373726	51362	0.0353403	7022	0.031238	56135	0.0260346
3882	0.0373231	51085	0.0353301	1663	0.0312325	8575	0.0260106
7813	0.0373192	9516	0.0352876	2189	0.0311762	3456	0.0259975
4486	0.0373065	22980	0.0352551	7844	0.0311584	1180	0.0259768
2170	0.0372874	1605	0.035254	10657	0.0311414	9429	0.0259753
5029	0.0372598	81035	0.03525	9734	0.0311192	3976	0.025946
6338	0.0372533	28982	0.0352014	4313	0.0311128	7844	0.0259295
9201	0.0372096	29915	0.0351508	8899	0.0310849	6666	0.0259204
3269	0.0371938	56127	0.0351507	412	0.0310806	4904	0.0258859
6403	0.037165	2835	0.0351315	51232	0.0310782	1132	0.0258742
10540	0.0371344	1454	0.0351072	4988	0.0310658	7319	0.0258684
55801	0.0371121	7844	0.0349908	23545	0.0310538	1508	0.0258674
152330	0.0371091	4929	0.0349388	58484	0.0310281	9293	0.0258673
573	0.0370272	940	0.0348981	10036	0.030998	2151	0.0258646
51274	0.0369877	27336	0.0348853	1585	0.0309979	6492	0.0258547
24	0.0369819	5338	0.0348536	11126	0.0308967	9076	0.02584
23636	0.0369668	5100	0.0348443	51207	0.0308952	3490	0.0258277
51428	0.0369162	10308	0.0348294	6598	0.0308891	10950	0.0258202
51289	0.0369112	3909	0.0348099	23564	0.0308879	4973	0.0258174
3954	0.0368821	26659	0.0347637	6492	0.0308512	5623	0.0257497
2064	0.0368412	4017	0.0347613	3778	0.0308172	3949	0.0257489
57834	0.0368316	4593	0.0347586	2258	0.0307822	7020	0.0257393
5646	0.0367843	8576	0.0347144	3561	0.0307688	5294	0.0256893
7200	0.0367496	10346	0.0347102	149428	0.0307681	5571	0.025676
2968	0.0367358	1943	0.0346965	5617	0.0307443	22974	0.0256264
103	0.0366881	6529	0.0346763	2492	0.0306717	8805	0.0255694
9252	0.0366806	2204	0.0346512	2852	0.03065	27097	0.0255454
1310	0.0366706	3882	0.0346262	22974	0.0306251	51806	0.0255403
3786	0.0366636	971	0.0345859	56616	0.0306116	5077	0.025502
1259	0.0366438	51207	0.034527	3670	0.0306	4976	0.0254931
2175	0.03662	5916	0.0343631	3394	0.030587	4869	0.0254889
678	0.0366196	1677	0.0342965	7090	0.0305809	5100	0.0254327
668	0.03661	9774	0.0342705	5045	0.0305775	3201	0.0254266
4521	0.0365914	1359	0.0342486	2015	0.0305635	2825	0.0254196
9021	0.0365856	8721	0.0342291	3440	0.0305492	9482	0.02541
4738	0.036572	4068	0.0342171	150	0.0305247	2153	0.0253847
2859	0.0365648	3547	0.0342118	3083	0.0305132	29128	0.0253614
7326	0.0365552	7101	0.0341725	974	0.0304743	5458	0.0253601
7023	0.0365498	1642	0.03405	1003	0.0304443	5617	0.0253405
3099	0.0365279	6128	0.0339594	5126	0.0304422	2260	0.0253085
1877	0.0364982	4208	0.0339366	11009	0.0304342	51207	0.0252815
6199	0.036478	5961	0.0339357	1729	0.0303774	2829	0.0252593
5957	0.0364	1725	0.0338382	10769	0.0303598	6404	0.0252251
6530	0.0363991	10923	0.0338178	56127	0.0303107	10298	0.025223
8578	0.0363957	4004	0.033789	1454	0.0303072	28982	0.0251941
1027	0.036371	4062	0.0337707	5308	0.0303022	3875	0.0251939
3695	0.0363539	3276	0.0336783	8443	0.0301927	4593	0.02519
396	0.0363473	1105	0.0336715	3274	0.0301722	394	0.0251797
27340	0.0363169	7088	0.0336322	11004	0.030094	56127	0.0251378
10112	0.0361916	5871	0.0336299	10522	0.030066	3205	0.0251348
5459	0.0361764	23429	0.0335011	26167	0.0300491	786	0.0251334
9439	0.0361055	3949	0.0333933	5100	0.0300404	6790	0.0251191
2146	0.0360305	1017	0.0333773	11332	0.0300006	10224	0.0251091
2202	0.0359018	1512	0.0333742	9153	0.03	2741	0.025034
10591	0.0358819	10172	0.0333535	28982	0.0299906	6728	0.025
6295	0.0358755	4846	0.0333452	3140	0.0299346	5871	0.0249777
6197	0.0358319	4832	0.0333214	4593	0.0299092	7249	0.024955
1942	0.0358274	9138	0.0332973	65125	0.0298688	6862	0.0249399
7287	0.0358217	10036	0.0332018	5937	0.0298534	3762	0.0248579
5732	0.0358005	1488	0.0331985	27257	0.0298057	1462	0.0247833
10747	0.035757	64127	0.0330896	3949	0.0297949	10361	0.0247579
29953	0.0357488	2736	0.033078	8718	0.029782	3491	0.0247087
7124	0.0357383	1004	0.0330652	2669	0.0297698	7421	0.0247065
1432	0.0357263	3491	0.0330588	4792	0.0297545	3239	0.0246573
3090	0.0357199	6302	0.033056	9015	0.0297315	29760	0.024645
5603	0.0356877	225	0.033	2239	0.0297176	7022	0.0246353
2835	0.0356815	5893	0.033	7174	0.0296611	10094	0.0246156
10631	0.0356796	9603	0.0329991	2729	0.0296319	7804	0.0246094
9077	0.0356485	1813	0.0329604	11184	0.0296298	6279	0.0245626
10900	0.0356485	474	0.0329568	2779	0.0295932	4988	0.0244824
1045	0.0356293	1020	0.0328597	8435	0.0295836	6599	0.024482
475	0.035523	8446	0.032818	9774	0.0295636	9138	0.0244718
1536	0.0355155	6103	0.032798	1174	0.0294552	3394	0.024458
5431	0.0355131	7414	0.0327305	9325	0.0294465	3983	0.0244348
7405	0.0354951	966	0.0327024	9429	0.0294339	1999	0.0244291
638	0.0354919	10673	0.0326948	7596	0.0294276	440533	0.0244085
5045	0.0354849	6853	0.0326922	5871	0.0294074	4952	0.024404
7844	0.0354605	3690	0.0326624	1725	0.0293397	8761	0.0243685
10411	0.0354355	3906	0.0326547	1268	0.0293252	9263	0.0243596
10726	0.0354292	2729	0.032637	10928	0.0292793	2488	0.0243277
29911	0.0354177	6603	0.0326057	4616	0.0292645	2833	0.0243147
8720	0.0353725	3205	0.0325938	5894	0.0292157	4916	0.0243086
55540	0.0353506	3363	0.0325869	8091	0.0291631	6674	0.0242924
9567	0.035337	11120	0.0325376	1998	0.0291482	10815	0.0242917
3772	0.0353276	153	0.0325312	6664	0.0291392	1725	0.0242895
5340	0.0353052	11093	0.0325004	27336	0.0291116	1663	0.0242737
4487	0.0352842	5045	0.03246	152330	0.0290911	5411	0.0242721
8792	0.0352667	4336	0.0324456	8749	0.0290598	9051	0.0242677
221037	0.0352618	1636	0.0324294	1949	0.0290561	26167	0.0242458
54472	0.035225	3601	0.0323774	51	0.029	3561	0.0242184
1138	0.0351944	3354	0.0322976	3882	0.0289995	71	0.0242135
8620	0.0351472	9021	0.0322954	1982	0.0289992	1392	0.0241879
1454	0.035142	8452	0.0322951	1803	0.0289491	2258	0.0241791
11194	0.0351334	10058	0.0322849	993	0.0289364	1909	0.0241489
10142	0.035127	9252	0.0321874	796	0.0289144	2669	0.024104
2620	0.0350713	5627	0.0321786	3628	0.0289091	1503	0.0240974
9774	0.0350549	4287	0.0321761	3205	0.0288788	8749	0.0240487
70	0.0349867	9429	0.032079	8576	0.0288447	2561	0.0240145
1630	0.0349806	9626	0.0320428	786	0.028823	412	0.0239767
7007	0.0349643	7342	0.0320186	8609	0.0287963	5937	0.0239706
5678	0.0349399	23641	0.0320113	1236	0.0287738	1454	0.0239281
2887	0.0349281	2979	0.0319041	6666	0.0287684	4665	0.0238969
3953	0.0349268	4790	0.0318645	5978	0.028722	51232	0.0238875
10439	0.0349157	152330	0.0318133	1943	0.0286962	867	0.0238729
1028	0.0349038	56477	0.0317437	7319	0.0286899	1729	0.0238719
4986	0.0348913	9940	0.0317402	8556	0.0286046	1859	0.0238413
10284	0.0348481	2355	0.0317187	23462	0.0286039	1647	0.0238385
10058	0.0348392	80381	0.0317083	85004	0.0285852	1813	0.0238169
7101	0.0348204	2054	0.0316682	9138	0.0285692	9253	0.0238086
5739	0.0348193	1032	0.0316501	650	0.028557	2828	0.0237887
3949	0.0347532	6199	0.0316144	25850	0.028499	2239	0.0237778
5329	0.034729	5307	0.0315846	2204	0.0284984	4201	0.0237737
1294	0.0346516	786	0.031538	1813	0.0284709	9252	0.0237576
2570	0.034648	3792	0.0315	9352	0.0284612	6360	0.0237566
6697	0.0346454	8749	0.0314424	6504	0.0284488	8718	0.0237551
10866	0.0346141	570	0.0314252	6491	0.0284488	7172	0.02375
10513	0.0345127	5457	0.0314231	6941	0.0284486	56	0.0237311
10512	0.0344354	1003	0.0314191	4062	0.0284165	4316	0.0237279
708	0.0344244	91	0.0314062	7867	0.028392	664	0.0237146
1021	0.034301	10542	0.0313841	84231	0.028392	4313	0.0235902
8403	0.0342445	2146	0.0313527	3787	0.0283789	27336	0.0235853
1303	0.0342357	29888	0.0313143	11065	0.0283507	701	0.0235677
6601	0.0342332	5949	0.0312651	1359	0.0283358	23705	0.023567
51435	0.0341886	7130	0.031258	9516	0.0282668	2115	0.0235255
10140	0.0341225	863	0.0312577	10670	0.0282426	8788	0.0234508
8453	0.0340942	8464	0.0312318	7249	0.0282239	9774	0.023385
4440	0.0340662	26747	0.0311803	3491	0.0282214	7596	0.0233827
7301	0.0340385	10594	0.0311738	7224	0.0281632	15	0.0233725
6010	0.0339824	8809	0.031149	5351	0.0281154	8644	0.0233506
3059	0.0338683	1310	0.031143	8721	0.028076	26279	0.0233249
27018	0.0338473	1956	0.0311196	9252	0.0280483	11108	0.0232163
8880	0.0338473	4291	0.0310504	4784	0.0280334	10522	0.0232031
8788	0.0337453	6280	0.031024	3684	0.0280196	50617	0.0231754
10644	0.0337352	744	0.0310102	1490	0.028	10657	0.0231575
7057	0.0337273	27289	0.030975	575	0.0279877	642	0.0231437
4967	0.0336988	79872	0.030975	1488	0.0278921	1943	0.0231427
4729	0.0336545	1816	0.0309683	51806	0.0278388	3853	0.023125
3749	0.0336261	1513	0.0309667	1020	0.0278258	1488	0.0230723
6505	0.0336039	3083	0.030935	3983	0.0278112	333	0.0230627
6569	0.0335895	11009	0.0308936	570	0.0277237	9734	0.0230363
10949	0.0335419	23564	0.0308875	15	0.0275976	4155	0.0229557
1387	0.0335402	3568	0.0308486	10574	0.02759	5894	0.0229503
22936	0.0335313	1803	0.0308423	5294	0.0275387	1020	0.0228938
347853	0.0335116	6585	0.0307633	4336	0.0274661	1949	0.0228907
1613	0.0334509	7466	0.0307198	9146	0.0274096	5734	0.0228573
5587	0.0333912	8878	0.030696	3984	0.0273901	1998	0.0228219
2900	0.0333503	9788	0.0306931	10346	0.02738	3440	0.022818
10425	0.0333399	1441	0.0306795	2151	0.0273615	65125	0.0227486
8832	0.0333154	1411	0.0306736	8452	0.0273327	22808	0.0227446
10036	0.0333024	6666	0.0306643	3906	0.0272899	4062	0.0226805
55294	0.0332984	5308	0.0306374	4920	0.0272845	2204	0.0226421
1281	0.0332797	1028	0.0306208	9482	0.0272781	9402	0.0226264
3929	0.0332646	10928	0.030582	3270	0.0272584	1414	0.0225854
7168	0.0332569	55198	0.0305381	9021	0.0272374	4282	0.0225816
8737	0.0331894	10142	0.0304982	54878	0.0272199	570	0.0225783
3177	0.0331428	1045	0.0304953	2153	0.0272014	3612	0.0225685
1513	0.0330889	4830	0.0304858	5935	0.0271518	9204	0.0225453
4929	0.0330708	8788	0.0304263	3619	0.02712	10076	0.0225155
5228	0.0330377	5888	0.0304013	10542	0.0271186	3061	0.0225025
1519	0.0330343	6373	0.0303363	8788	0.0271183	9129	0.0224598
2747	0.0330186	7439	0.0303072	11245	0.0270018	10142	0.0224163
5916	0.0330184	4738	0.0302484	6199	0.0269078	3882	0.0224076
2891	0.0329791	3298	0.0302284	9940	0.0268179	149428	0.0224011
2252	0.0329595	638	0.0302278	4193	0.0267902	51657	0.022396
11009	0.0329587	1613	0.0302202	6014	0.0267547	26528	0.0223891
2059	0.0329437	8443	0.0301913	8892	0.0267491	6697	0.0223832
1195	0.032902	3983	0.0301655	7421	0.0267278	267	0.0223754
27122	0.0328781	7023	0.0301609	3354	0.0266722	6954	0.0223697
346	0.0328678	10244	0.0301539	1513	0.0265871	7174	0.0223293
9718	0.032862	8892	0.0301489	6833	0.0265406	9940	0.0223283
8521	0.032755	8879	0.0301344	8761	0.0265062	3778	0.0223135
9429	0.0327081	7249	0.0300878	7414	0.0264953	218	0.0222933
29114	0.0326731	1398	0.0300735	10142	0.0264877	1359	0.0222392
5354	0.0326714	8540	0.0300706	10058	0.0264399	6664	0.0222359
8496	0.0326437	57152	0.0300686	6888	0.0264284	4336	0.0222319
2729	0.0324842	51289	0.0299227	1209	0.0264242	9021	0.0222135
4773	0.0324795	1432	0.0298815	5968	0.0264192	1236	0.0222105
11343	0.0324402	6363	0.0298604	5571	0.0263449	8576	0.0221882
54714	0.0323951	382	0.0298447	9976	0.0262731	166	0.0221874
7511	0.0323906	5612	0.0297616	56131	0.0262656	796	0.0221831
10542	0.0323409	379	0.0296653	4068	0.0262423	10534	0.0221771
6754	0.0323246	26468	0.0296476	474	0.026218	11126	0.0221221
4846	0.0322745	7319	0.0296029	6279	0.0260389	4361	0.0221068
8581	0.0322656	10219	0.0295884	23641	0.0260063	8452	0.0220872
51207	0.0322386	9568	0.0295682	71	0.0260004	6199	0.0220712
7941	0.0322031	2968	0.0295647	333	0.0259701	4776	0.0220614
4303	0.03218	9353	0.0295583	4208	0.0259558	3741	0.0220611
27429	0.0321779	5174	0.0295055	2146	0.0259217	8721	0.0220543
5631	0.0321582	27345	0.0294466	6388	0.0259022	2852	0.0220342
7024	0.0321198	7707	0.029446	10172	0.0258851	23462	0.0220217
10294	0.0321117	2321	0.0294307	5734	0.0258102	11004	0.0220195
971	0.0320911	15	0.0293912	11093	0.0257895	3906	0.0219984
9180	0.032044	5528	0.0293778	3741	0.0257646	1401	0.0219905
9448	0.0320326	7434	0.0293736	1310	0.0257394	474	0.0219416
1441	0.0320252	3338	0.0293575	1441	0.0257186	7273	0.0219108
4867	0.0320032	2859	0.0293084	91	0.0256741	150	0.0219086
10314	0.0320017	6159	0.0292227	6280	0.0256693	10077	0.0218158
9486	0.0319995	140885	0.0291841	4776	0.025662	7185	0.0218077
3352	0.0319983	23636	0.0291734	1004	0.0256579	9015	0.021802
64121	0.0319374	9448	0.0291678	6853	0.0256539	6504	0.0217862
4828	0.0318789	1585	0.0291671	10094	0.0255859	10270	0.02175
51588	0.031875	9308	0.0291531	4361	0.0255753	50485	0.0217493
7629	0.0318671	6653	0.0290969	6954	0.0255597	8892	0.0216647
10077	0.0318343	85004	0.0290912	55870	0.0255562	7369	0.0216612
3554	0.0317921	56133	0.0290795	27097	0.0255497	5126	0.0216506
4908	0.0316933	11332	0.0290016	2260	0.0255284	5351	0.0216505
8882	0.0316813	143	0.0289727	10148	0.0255278	3140	0.0216425
2060	0.0316775	838	0.0289434	638	0.0254474	8556	0.0216106
7044	0.0316283	9480	0.0289156	1028	0.0254143	10542	0.0215991
1803	0.031626	6283	0.0289111	4287	0.0254098	823	0.0215865
27097	0.0316003	117285	0.0288784	51118	0.025381	2870	0.0215625
9202	0.0315903	7494	0.0288413	2488	0.0253791	6542	0.0215451
8743	0.0315902	996	0.0288396	4017	0.0253468	9185	0.021529
5734	0.0315855	51274	0.028838	10077	0.0253009	2255	0.0214971
2587	0.0314519	5732	0.0288286	4004	0.0252982	7224	0.0214483
6511	0.0314484	545	0.0288017	7023	0.0252771	3354	0.0214476
1301	0.0314305	2121	0.0287995	1432	0.0252747	29765	0.0213906
1307	0.0314029	8899	0.0287807	1613	0.0252366	3274	0.021376
5436	0.0313779	51806	0.0287766	1503	0.0252	6941	0.0213757
777	0.0313728	8720	0.028749	8510	0.0251613	1280	0.0213599
661	0.03137	10314	0.0287443	6128	0.0250663	4710	0.0213474
5075	0.0313473	4776	0.0287335	50617	0.0250267	1513	0.0213296
6103	0.0312885	3741	0.0287205	9448	0.0250154	2242	0.0212963
4899	0.0312704	6595	0.0287176	166	0.0250133	9516	0.0212831
2783	0.0311624	5176	0.0287169	3690	0.0250022	7368	0.02125
2624	0.0311483	6355	0.0287107	7439	0.0249895	8170	0.02125
3643	0.0311422	2796	0.028705	2825	0.0249681	3684	0.0212329
10380	0.0311363	2170	0.0286986	6697	0.0249506	6491	0.0212143
6895	0.0311199	11096	0.0286324	57222	0.0249305	10218	0.0212125
786	0.0311056	3643	0.0286048	2828	0.0249235	7414	0.0212125
3751	0.0310733	1942	0.0285905	7088	0.0249206	57222	0.0211779
10750	0.0310609	54472	0.0285392	6862	0.0249026	10346	0.0211548
6603	0.0310592	10077	0.0285091	2870	0.02484	8510	0.0211267
6776	0.031058	5734	0.0285026	2242	0.0248351	4616	0.0211155
23429	0.0310442	51203	0.0285	9204	0.0248068	4986	0.0211139
2641	0.0310215	79003	0.0285	25806	0.024794	1841	0.021031
4776	0.0310024	2873	0.0284901	10361	0.0247787	688	0.021031
93974	0.0310021	2920	0.0284642	6790	0.0247689	26235	0.0208818
2319	0.0309815	3269	0.0284599	26468	0.024757	3937	0.0208666
6171	0.0308803	3787	0.0284398	1045	0.024725	9325	0.0208195
9177	0.0308774	2779	0.0284381	2296	0.0246868	8943	0.0207992
1501	0.0308543	6697	0.028404	8815	0.0246736	6046	0.0207712
4069	0.0308292	5294	0.0284024	8809	0.0246684	6280	0.0207615
4543	0.0308228	6414	0.0283947	2859	0.0245405	8403	0.0207501
8643	0.0308173	8403	0.02835	1017	0.0244477	2730	0.0207063
712	0.0308136	333	0.0283442	8403	0.0244415	1432	0.0206595
10928	0.0307839	27165	0.0283098	51289	0.024426	993	0.0206577
3909	0.0307539	1128	0.0283003	10298	0.0244165	8609	0.0206524
840	0.0307511	10847	0.0282998	23567	0.0243958	4784	0.0206485
8774	0.03075	6954	0.0282627	1816	0.024395	1876	0.0206188
5961	0.0307123	27340	0.0282521	8943	0.0243711	7023	0.020582
56122	0.0306923	1982	0.0281997	823	0.0242892	23032	0.0205718
26659	0.0306898	23545	0.0281722	2979	0.0242818	10200	0.0205603
3983	0.0306753	3786	0.0281701	11096	0.0242373	638	0.0205563
570	0.0306322	8643	0.0281151	3937	0.0242085	9615	0.0205505
6666	0.0305958	3820	0.0280233	3643	0.0241936	2492	0.0203853
3547	0.0305635	5075	0.0280113	863	0.024179	7439	0.020367
2140	0.0305424	3772	0.0279707	5119	0.02413	6598	0.020327
7049	0.0304841	2153	0.0279618	4832	0.0241264	652	0.020253
6954	0.0304698	9146	0.0279431	5949	0.0241027	1026	0.0202037
6398	0.0304569	840	0.027943	23032	0.0240972	6546	0.0201738
328	0.0304552	2015	0.0279143	2730	0.0240615	54434	0.0201722
6794	0.030422	25850	0.027853	1636	0.0240375	9448	0.0201519
3741	0.0304112	6781	0.0278346	4738	0.0240354	2859	0.0201427
2551	0.0303867	29953	0.0277644	1032	0.0240344	587	0.0201148
5877	0.030375	10410	0.0277578	51657	0.024025	1645	0.0200985
7098	0.030375	4799	0.0277526	2355	0.0240094	8751	0.0200879
29855	0.0303407	10007	0.02775	56341	0.024	1310	0.020055
9184	0.0302935	2242	0.0276925	7342	0.0239478	10407	0.0200395
7379	0.0302711	8510	0.0275945	5307	0.0239272	8091	0.0200184
8530	0.0302553	2151	0.0275807	57152	0.0239101	2168	0.02
10804	0.0302327	3780	0.0275609	10314	0.0239033	9121	0.02
916	0.030217	4792	0.0275417	10673	0.0238605	650	0.0199497
10923	0.0302126	9211	0.027523	8643	0.0238595	2014	0.0199332
5338	0.0301932	9499	0.0275223	4916	0.0238121	2146	0.0198982
4900	0.0301523	1630	0.0275194	9185	0.0238048	10750	0.0198768
2526	0.030145	23567	0.0275094	140885	0.023801	23641	0.0198598
5097	0.0301354	7124	0.0274902	9603	0.0237642	8880	0.0198013
333	0.0300883	11184	0.0274496	51274	0.0237369	2660	0.0197806
8557	0.0300481	1133	0.0274451	6585	0.0237251	5119	0.0197731
2834	0.030025	8521	0.027444	8720	0.0237204	1441	0.0197545
57717	0.03	30009	0.0274435	840	0.0236795	63924	0.0197387
10481	0.0299793	51513	0.0274413	3363	0.0236362	4287	0.0197211
6282	0.0299401	8761	0.027414	4790	0.0234306	712	0.0197139
3458	0.0299394	9482	0.0273577	5627	0.0234011	974	0.0196938
3937	0.0299193	4486	0.027356	4986	0.0233855	91	0.0196933
3848	0.0299044	2028	0.0273139	867	0.0233838	5789	0.0196775
11096	0.0298763	11065	0.0273131	996	0.0233726	10058	0.0196692
966	0.02986	8493	0.0272893	6283	0.0233633	4868	0.019667
9146	0.029847	7421	0.0272597	6535	0.0233496	1822	0.0196642
2627	0.0298166	6369	0.0272583	712	0.0233493	1994	0.019646
22926	0.029805	10312	0.0272569	5528	0.0232221	1028	0.0196147
51705	0.0298018	6010	0.0272471	1942	0.0232194	4216	0.0196069
11117	0.0298009	4729	0.0272119	5732	0.0231926	4212	0.0196055
25929	0.029792	166	0.0272099	3601	0.0231845	1447	0.0195652
6586	0.0297877	3937	0.0271291	8880	0.0231427	1809	0.0195651
2013	0.029752	7287	0.0270995	2968	0.023133	4068	0.0195562
8558	0.0297364	8453	0.0270741	1398	0.0231184	2743	0.019545
8467	0.0296572	2730	0.0270505	1411	0.0231076	10172	0.0195048
138474	0.0296437	10670	0.0270344	7466	0.0230969	6535	0.0194903
924	0.0296019	1021	0.02703	5075	0.0230936	6853	0.0194883
6605	0.029569	71	0.0269985	3742	0.0230801	9352	0.0194695
1113	0.0295688	2189	0.0269976	6046	0.0230748	9046	0.0194622
5664	0.0295129	4986	0.0269909	7804	0.02307	1613	0.0194602
5443	0.0294852	27257	0.0269719	6542	0.0230689	6865	0.0194523
9342	0.0294844	3758	0.026951	26528	0.0230392	23567	0.0194501
6854	0.0294777	8880	0.0269365	8540	0.0229989	5443	0.0194458
666	0.0294726	708	0.0269071	1645	0.0229983	4862	0.0193876
203068	0.0294608	58484	0.0268996	10125	0.0229948	4208	0.0193848
1030	0.0294589	6334	0.0268788	6159	0.0229794	7391	0.0193658
2004	0.0294026	27097	0.0268724	29765	0.0229742	8875	0.0192559
26291	0.0293845	1022	0.0268615	7369	0.0229531	51274	0.0192486
685	0.0293667	4773	0.0268324	218	0.0229511	7287	0.0192303
2730	0.029361	712	0.0268195	6355	0.0229017	4277	0.0192057
25782	0.0293358	2783	0.0266695	55198	0.0228697	8720	0.019199
7462	0.0293103	10574	0.0266577	8464	0.0228532	575	0.019172
8869	0.0292807	3670	0.02665	4282	0.0228444	7402	0.019138
154	0.0292724	6535	0.0266298	7185	0.0228286	840	0.0191357
10308	0.0292568	9518	0.0266103	1026	0.0227791	3643	0.0191253
4779	0.0292431	4487	0.0266051	7287	0.0227707	3984	0.0191162
8326	0.0292418	4361	0.0265904	9568	0.0227703	51289	0.019099
9358	0.0292366	9620	0.0265823	545	0.0227613	50937	0.0190288
2242	0.0291969	2064	0.026574	1401	0.0227452	685	0.0190108
651	0.0291514	1268	0.0265425	23636	0.0227181	3742	0.018976
1240	0.0291237	4258	0.026537	8879	0.0227138	6014	0.0189653
10612	0.0291216	3897	0.0265259	2158	0.0226953	11093	0.0189622
1428	0.0291007	10804	0.0265175	10750	0.0226841	8643	0.0189536
7288	0.0290648	54878	0.0265145	26747	0.0226805	2158	0.0189299
11138	0.028991	7007	0.026507	6010	0.0226379	57152	0.0189226
11215	0.0289859	51435	0.0264835	4830	0.0226213	4649	0.018902
11120	0.028948	3099	0.026465	22796	0.0226	5297	0.0188388
4481	0.0289229	50617	0.0264585	2660	0.0225965	56122	0.018835
6535	0.0289193	29114	0.0264535	6674	0.0225833	140885	0.0188292
8892	0.0288569	5119	0.0264425	1180	0.0225817	4920	0.0188246
4520	0.0288339	57222	0.0264257	5443	0.0225787	11096	0.0187677
1081	0.0288239	5957	0.0264026	54472	0.0225097	6908	0.01875
5959	0.0288049	9204	0.0263525	6373	0.0224851	11232	0.01875
1678	0.0288008	6279	0.0263315	2170	0.0224458	11283	0.01875
1390	0.0287647	10631	0.026312	1994	0.022436	8809	0.0187374
166	0.0287599	8943	0.0262883	3298	0.0224345	23530	0.0187371
4043	0.0287493	8467	0.0262628	2736	0.022365	2890	0.0187258
8764	0.0287371	55801	0.0262286	10390	0.0223332	6283	0.0187009
2054	0.0287133	5340	0.0262087	27340	0.0223332	3077	0.0186992
1368	0.0286864	80314	0.0261801	2783	0.0223102	6010	0.0186926
23596	0.0286517	1857	0.026179	3269	0.0222482	1004	0.0186674
5578	0.02862	823	0.0261627	3568	0.0222381	5968	0.0186536
7468	0.0286178	5587	0.0261579	4201	0.022228	9440	0.0186424
4282	0.0285954	2158	0.0261535	56133	0.0222091	10390	0.0186423
5132	0.0285933	1174	0.0261529	8453	0.0221907	9016	0.0185965
5663	0.0284697	5631	0.0261497	5631	0.0221872	996	0.0185959
6327	0.0284537	10750	0.0260908	56122	0.022156	1816	0.0185956
2158	0.0284402	2828	0.0260076	3772	0.0221444	1045	0.0185457
55450	0.0284282	103	0.0259913	1021	0.0221226	246	0.0185037
8323	0.0283263	1645	0.025942	10407	0.0220732	4004	0.0184788
1576	0.0283126	3742	0.0259382	7153	0.022	5631	0.0184626
9456	0.0283078	7090	0.0258893	2029	0.0219959	9380	0.0184521
23493	0.0283066	1209	0.0258638	10804	0.0219546	863	0.018438
4791	0.0282931	3659	0.0258631	2796	0.0219392	4891	0.0184248
10677	0.0281916	51596	0.025821	5612	0.0218849	9600	0.0184185
80314	0.0281192	2140	0.0257779	4729	0.0218697	2029	0.0183552
83551	0.0280877	10769	0.0257696	29953	0.0218691	10314	0.0183551
26468	0.0280546	56616	0.0257382	8467	0.0218671	25975	0.0183333
51362	0.0280455	9486	0.0256503	3820	0.0218652	4771	0.0183258
317	0.0280092	56122	0.0256382	7391	0.0218645	26468	0.0182672
246	0.0279779	5443	0.0256361	9129	0.0218586	3690	0.0182123
1036	0.0279712	10726	0.0256252	838	0.0218185	8559	0.018198
10725	0.0279219	1387	0.025619	2743	0.0218068	990	0.0181741
3899	0.0278197	624	0.0256115	26235	0.0218009	23643	0.0181443
6302	0.0277898	6505	0.0256082	6595	0.0217777	1032	0.0181254
2172	0.0277776	25782	0.0256058	10534	0.0217718	5588	0.0180706
1645	0.0277355	51428	0.0255633	1280	0.0217347	1942	0.0180694
6474	0.0277199	9019	0.0255586	5587	0.0217342	2740	0.0180394
29777	0.0276926	4780	0.02555	4277	0.0217313	1674	0.018028
1605	0.0276578	7867	0.0255449	246	0.0216871	6355	0.0179878
10457	0.0276206	84231	0.0255449	5176	0.0216807	6300	0.0179679
1960	0.0276199	3848	0.0255176	7130	0.0216645	1021	0.0179328
7249	0.027615	2172	0.0254883	1414	0.0216484	2914	0.017894
5308	0.0275997	23764	0.0253728	3786	0.0216374	4193	0.017892
4353	0.0275651	2870	0.0253575	50937	0.021616	8928	0.0178863
10005	0.0275315	1307	0.0253364	2920	0.0215787	339221	0.0178644
4210	0.027521	3177	0.0252751	9046	0.0215374	6768	0.0178447
339221	0.0275128	6530	0.0252398	8644	0.0214708	23562	0.0178359
5294	0.0274862	1164	0.0252296	7494	0.0214408	55450	0.0177843
23564	0.0273951	5571	0.0252276	708	0.0214384	5528	0.0177789
11319	0.0273792	3628	0.0252131	366	0.021407	56131	0.0177484
5036	0.0272923	27018	0.0251694	1128	0.021395	4738	0.0177484
3588	0.027251	23032	0.0251541	7402	0.0213864	5587	0.0177384
2914	0.0272453	10390	0.0251503	8521	0.0213863	2783	0.0177377
3779	0.0272245	51301	0.0251419	10200	0.0213649	9001	0.0177342
1018	0.0271215	4440	0.0250701	4773	0.0213216	5732	0.0177336
9045	0.0270827	10094	0.0250251	7273	0.021282	8453	0.0177039
7436	0.0270453	6601	0.0250026	2172	0.0212636	5978	0.0176806
1026	0.0270441	1026	0.0249924	5297	0.0212138	8530	0.0176505
51224	0.0270436	9185	0.0249536	9353	0.0211997	9056	0.0176189
4815	0.0270417	6402	0.0249375	7124	0.0211807	2913	0.0176153
22795	0.0270148	3751	0.0249317	50485	0.0211755	4017	0.0175877
23583	0.027	10294	0.0248779	1956	0.0211543	5075	0.0175603
2048	0.0269982	6205	0.0248432	1809	0.0211047	5949	0.0175341
5948	0.0269977	2029	0.0248424	30009	0.0211006	9635	0.0175278
9208	0.026976	8792	0.0248169	8493	0.0210964	6128	0.0175209
5201	0.0269753	2488	0.0247954	6781	0.0210803	10629	0.0175053
9626	0.0269734	5739	0.0247787	2701	0.0210769	6330	0.0175
6827	0.026972	5459	0.0247718	2914	0.0210758	2701	0.0174955
3083	0.0269286	2180	0.02475	50674	0.0210716	11245	0.0174941
6774	0.0269206	23054	0.02475	7434	0.0210018	8712	0.0174913
3886	0.0269149	246	0.024746	4720	0.021	2979	0.0174876
2145	0.0269124	7379	0.0247449	5957	0.0209895	3336	0.0174664
4277	0.0269105	1994	0.0247233	4319	0.020989	545	0.0174495
11250	0.0269031	4798	0.0247167	685	0.0209705	51473	0.0174225
1105	0.0268552	10411	0.0247092	2121	0.0209463	50674	0.0173994
6602	0.0268249	5431	0.0246635	8530	0.0209438	6585	0.0173625
2206	0.0268125	9439	0.0246069	382	0.0209065	7182	0.0173545
8443	0.0268008	22926	0.0246034	4649	0.0208921	9451	0.0172942
1003	0.0267626	1503	0.0245772	1630	0.0208891	23418	0.0172891
4301	0.0267313	8882	0.0245756	10270	0.02088	7088	0.0172334
71	0.0267237	916	0.0245693	2890	0.0208748	6159	0.0172112
4809	0.0266768	8530	0.0245523	7379	0.0208701	4319	0.017202
2828	0.026671	2834	0.0245479	6363	0.0208628	398	0.0171796
5450	0.0266623	6197	0.0245441	10713	0.020822	10638	0.0171637
22980	0.0266446	678	0.024514	9056	0.0207956	7379	0.0171539
1573	0.0266078	4901	0.0244927	4771	0.0207895	10494	0.0171336
3276	0.0265418	4069	0.0244892	10218	0.0207814	3363	0.0171288
25819	0.0265335	4900	0.0244823	9486	0.0207765	689	0.0171157
1994	0.0265298	8496	0.0244324	27345	0.0207255	10713	0.0171121
7402	0.0265215	2887	0.024428	55450	0.0207167	5898	0.0170984
7391	0.0265191	5228	0.024423	2140	0.0207118	7342	0.0170889
164656	0.0265122	8435	0.024394	10631	0.0207074	6817	0.0170542
6288	0.0264951	3953	0.0243932	2064	0.0207045	22926	0.0170533
9204	0.0264937	3619	0.02436	1876	0.0206937	22999	0.0170357
10575	0.0264877	5935	0.0243096	5174	0.020676	3866	0.0170313
1029	0.0264842	7391	0.0243065	339221	0.0206666	7288	0.0170165
29108	0.0264761	4282	0.024301	990	0.0206611	1017	0.0169819
4291	0.0264759	51657	0.024298	2740	0.0206579	5307	0.016981
3002	0.0264681	347853	0.0242532	22808	0.0206217	2355	0.0169792
7033	0.0264404	8737	0.0242103	22926	0.0206134	10804	0.0169702
153	0.0264012	2825	0.0241883	10494	0.0205775	8467	0.0169269
54900	0.0263974	8581	0.0240851	6369	0.0205744	3066	0.016925
8749	0.026386	4319	0.0240672	29114	0.0205676	7436	0.016922
1870	0.0263203	4277	0.0240648	1674	0.0205615	7466	0.0169193
3656	0.0262914	2914	0.0240495	8875	0.0204347	2968	0.0168514
825	0.0262621	2260	0.0240292	4486	0.0204326	8239	0.0168366
682	0.0262585	2319	0.0240143	10847	0.0204244	5018	0.0168186
2302	0.0262461	6636	0.0240111	916	0.0203833	171017	0.0168011
3630	0.0262444	26060	0.0239863	6546	0.0203815	11014	0.0167878
3998	0.0261855	685	0.0239709	1133	0.0203692	1794	0.0167867
1209	0.0261598	10540	0.0239493	3751	0.0203599	55870	0.0167496
9148	0.0261391	3458	0.023938	80314	0.0203445	6119	0.0167428
823	0.0261327	7016	0.0239047	398	0.0203324	27340	0.0167186
321	0.0261189	50937	0.0238852	3848	0.0203287	10673	0.0167077
50937	0.0260944	2743	0.0238733	5340	0.0203109	10954	0.0167013
8092	0.0260519	55450	0.0238667	51435	0.0202898	23636	0.0167006
56477	0.0260491	2701	0.0238602	7707	0.0202792	4790	0.0166976
64127	0.0260484	6046	0.0238512	9600	0.0202688	9568	0.0166973
51806	0.026019	7402	0.0238419	10294	0.0202609	5957	0.016678
3742	0.0259787	10298	0.0237639	2834	0.0202313	4729	0.0166748
3467	0.0259621	29765	0.0237486	3177	0.0202272	55198	0.0166692
3669	0.025913	1036	0.0237423	4069	0.0202264	1398	0.0166396
9094	0.0259101	7301	0.023674	4487	0.0202219	51118	0.0166057
3362	0.0259076	9056	0.0236576	267	0.0202133	3269	0.0165871
5297	0.0259021	7369	0.0236366	3780	0.0201339	2170	0.0165518
55109	0.0258926	2660	0.0235962	3077	0.0201189	9333	0.0165304
4060	0.0258894	7941	0.0235851	7436	0.0200274	3820	0.0165302
8618	0.025875	23493	0.0235825	6334	0.0200272	1411	0.0165189
9815	0.025875	54714	0.0235381	1036	0.0200218	27033	0.0165122
9611	0.0258611	4899	0.0235253	6728	0.02	3772	0.0165076
2029	0.0257911	339221	0.0234765	9615	0.0199833	54472	0.0164784
10154	0.0257816	6542	0.0234748	6248	0.0199652	56133	0.0164655
3566	0.0257812	10713	0.0234664	10312	0.0199296	29953	0.0164403
23452	0.0257626	5297	0.0233842	8882	0.0199259	953	0.0164176
50945	0.0257514	10439	0.023373	10410	0.0199237	8724	0.0163867
50617	0.0257344	6586	0.0233327	2028	0.0199224	916	0.0163711
10766	0.0256919	2620	0.0233054	11014	0.0199176	1636	0.0163509
2153	0.0256914	10512	0.0232944	689	0.0199077	1036	0.0163259
8875	0.0256745	2004	0.0232349	8751	0.0198901	4069	0.0163055
5913	0.0256678	7288	0.0232264	7288	0.019885	51311	0.0163002
990	0.0256582	6248	0.0231873	6505	0.0198588	708	0.0162989
10468	0.0256255	10140	0.0231751	688	0.0198423	7545	0.0162748
8820	0.0256097	6862	0.0231533	25782	0.0198409	8540	0.0162643
5790	0.0256052	50674	0.0231264	652	0.0198287	1814	0.01625
4352	0.0256033	7436	0.0231079	23493	0.0198103	2334	0.01625
8761	0.0255923	23596	0.0230743	2913	0.0197274	4683	0.01625
8848	0.0255664	3899	0.023069	1307	0.0196749	26119	0.01625
930	0.0255459	9718	0.023057	8878	0.01967	2172	0.0162474
4240	0.0255161	9976	0.0230341	9211	0.0196627	3852	0.0162372
6924	0.025512	10361	0.0230169	4799	0.0196496	10294	0.0161982
8510	0.0255068	1301	0.0230076	6768	0.0196231	4832	0.016178
2743	0.0254942	9177	0.022961	27018	0.0196014	5176	0.0161225
6017	0.0254867	7033	0.0229541	3099	0.0195659	9603	0.0161196
10419	0.0254827	1501	0.0229361	10468	0.019561	29906	0.0161114
3787	0.0254815	990	0.0229349	1794	0.0195506	23493	0.0160939
15	0.0254656	10148	0.0229105	9001	0.0194939	8848	0.0160925
7016	0.0254508	2624	0.0228799	4212	0.019485	8493	0.0160787
5826	0.0254327	4520	0.0228502	55801	0.0194546	2834	0.0160335
207	0.025353	2890	0.0228472	23705	0.0194488	4520	0.0160299
7170	0.0253502	10468	0.0228429	3458	0.0194237	9242	0.0160272
940	0.025337	4771	0.0228277	1387	0.0194233	3751	0.0160048
85004	0.0253214	1536	0.0228139	4868	0.019409	9486	0.0159998
2890	0.025317	7185	0.0227953	7016	0.0194071	10631	0.0159918
274	0.0253134	396	0.0227842	7033	0.0193794	10072	0.015985
6901	0.0253118	666	0.0227565	10219	0.019375	5627	0.0159618
4319	0.0253096	2641	0.0227347	9333	0.0193535	930	0.0159597
9056	0.0253027	5354	0.0227222	7182	0.0193423	4601	0.0159512
5439	0.0252933	9046	0.0227158	10726	0.0193413	8464	0.0159322
9242	0.0252895	7168	0.022706	6865	0.0193383	1000	0.0159101
2015	0.025233	6790	0.0226809	4900	0.0192931	1128	0.0159062
2637	0.0252089	2740	0.0225832	4258	0.0192085	2064	0.0159009
3375	0.0252079	3270	0.0225818	3852	0.0191945	3601	0.0158786
3578	0.0251827	8743	0.0225477	8496	0.019172	8879	0.0158444
[truncated: 1,998 more rows]
