# Supplementary material for: Identifying prognostic signature in ovarian cancer using DirGenerank
Source: Oncotarget. 2017 May 25;8(28):46398–413. doi: 10.18632/oncotarget.18189 (PMC5542276; doi:10.18632/oncotarget.18189)
Supplement: Supplementary file 7 [file oncotarget-08-46398-s007.xls]

## Sheet: by cmap name
Supplementary Table 9: Drugs screened by CMAP
Rank	CMAP name	p-value
1	trichostatin A	0
2	PHA-00745360	0.00018
3	mephenytoin	0.00022
4	Gly-His-Lys	0.00026
5	resveratrol	0.0003
6	quinpirole	0.00034
7	etiocholanolone	0.00052
8	vorinostat	0.00064
9	aciclovir	0.00127
10	0175029-0000	0.00177
11	GW-8510	0.00223
12	dantrolene	0.00226
13	irinotecan	0.00246
14	folic acid	0.00328
15	midodrine	0.0033
16	lobelanidine	0.00442
17	alsterpaullone	0.00503
18	tranylcypromine	0.00611
19	isometheptene	0.00629
20	Prestwick-857	0.00631
21	morantel	0.00647
22	clebopride	0.00712
23	levomepromazine	0.00722
24	piribedil	0.00859
25	pentamidine	0.00897
26	Prestwick-691	0.00937
27	Prestwick-664	0.00985
28	vinblastine	0.00988
29	lidoflazine	0.01002
30	betahistine	0.01108
31	Prestwick-692	0.01166
32	pyridoxine	0.01178
33	Prestwick-1103	0.01186
34	nifenazone	0.01256
35	nomegestrol	0.0126
36	chlorzoxazone	0.01319
37	alfaxalone	0.01382
38	albendazole	0.01404
39	terazosin	0.01424
40	piperacillin	0.01618
41	imipenem	0.01643
42	kaempferol	0.01667
43	chlorhexidine	0.01724
44	sulpiride	0.0176
45	Prestwick-685	0.01856
46	metrifonate	0.02111
47	oxaprozin	0.02163
48	liothyronine	0.0221
49	etamsylate	0.02238
50	zimeldine	0.02421
51	phenacetin	0.02524
52	thapsigargin	0.02566
53	gentamicin	0.02628
54	butyl hydroxybenzoate	0.02687
55	amrinone	0.02697
56	H-7	0.02707
57	demecarium bromide	0.02723
58	nalidixic acid	0.02794
59	halofantrine	0.02852
60	oxybutynin	0.02988
61	viomycin	0.03062
62	flufenamic acid	0.03389
63	MS-275	0.034
64	antimycin A	0.03495
65	epiandrosterone	0.03513
66	piromidic acid	0.03535
67	butacaine	0.03571
68	azacitidine	0.03615
69	doxorubicin	0.03668
70	ramifenazone	0.03853
71	allantoin	0.03885
72	anisomycin	0.0404
73	artemisinin	0.04293
74	harmalol	0.04333
75	butirosin	0.04365
76	mepacrine	0.04414
77	pheneticillin	0.04589
78	bambuterol	0.04721
79	methapyrilene	0.04737
80	lomefloxacin	0.04827
81	Y-27632	0.04845
82	podophyllotoxin	0.05021
83	cinchonine	0.05101
84	4,5-dianilinophthalimide	0.05151
85	carteolol	0.05286
86	piretanide	0.05488
87	omeprazole	0.05556
88	methotrexate	0.05638
89	molindone	0.0566
90	clemizole	0.05699
91	fenoprofen	0.05918
92	ranitidine	0.06264
93	5255229	0.06392
94	pralidoxime	0.06433
95	dipivefrine	0.06461
96	fluvoxamine	0.06523
97	delsoline	0.06951
98	doxazosin	0.07032
99	flunarizine	0.0749
100	arcaine	0.07551
101	spiperone	0.07706
102	semustine	0.0823
103	ondansetron	0.08283
104	cefalexin	0.08307
105	apramycin	0.08508
106	metaraminol	0.08683
107	oxyphenbutazone	0.09037
108	penbutolol	0.09192
109	zuclopenthixol	0.09288
110	amphotericin B	0.09467
111	sulfadiazine	0.09975
112	Prestwick-860	0.09998
113	gabapentin	0.10151
114	mesoridazine	0.10197
115	bendroflumethiazide	0.10198
116	(+/-)-catechin	0.10541
117	fusidic acid	0.10756
118	hyoscyamine	0.1079
119	ursolic acid	0.10885
120	mycophenolic acid	0.11319
121	paracetamol	0.11403
122	ursodeoxycholic acid	0.11582
123	ciprofloxacin	0.11681
124	5707885	0.11769
125	tolfenamic acid	0.11793
126	nomifensine	0.11911
127	colecalciferol	0.11926
128	tiapride	0.11934
129	beta-escin	0.12574
130	nortriptyline	0.12604
131	PNU-0293363	0.12627
132	clenbuterol	0.12662
133	Prestwick-675	0.1297
134	furaltadone	0.13124
135	mebhydrolin	0.13135
136	ofloxacin	0.13187
137	dequalinium chloride	0.13245
138	aminocaproic acid	0.13328
139	gelsemine	0.13342
140	fendiline	0.13509
141	trifluridine	0.13611
142	alfadolone	0.13653
143	leflunomide	0.14271
144	parthenolide	0.14588
145	cyclobenzaprine	0.15111
146	thalidomide	0.15135
147	chlorambucil	0.15164
148	suxibuzone	0.15439
149	mimosine	0.15578
150	dosulepin	0.15938
151	4-hydroxyphenazone	0.15973
152	karakoline	0.16352
153	Prestwick-1084	0.1636
154	theobromine	0.16525
155	chloramphenicol	0.16855
156	tiaprofenic acid	0.17136
157	luteolin	0.17168
158	proguanil	0.17216
159	dextromethorphan	0.17239
160	5252917	0.17402
161	MG-262	0.17408
162	propafenone	0.17422
163	moxisylyte	0.17445
164	sulfadoxine	0.17471
165	exisulind	0.1749
166	(+)-chelidonine	0.1754
167	capsaicin	0.17621
168	nalbuphine	0.1808
169	amantadine	0.18433
170	imipramine	0.18594
171	ioxaglic acid	0.1862
172	eucatropine	0.18629
173	betaxolol	0.19549
174	15(S)-15-methylprostaglandin E2	0.1973
175	carisoprodol	0.20538
176	chlorcyclizine	0.21195
177	parbendazole	0.21333
178	iobenguane	0.21789
179	nimesulide	0.22053
180	xylometazoline	0.22505
181	bacitracin	0.23247
182	scriptaid	0.23572
183	ketorolac	0.23862
184	harman	0.23923
185	vanoxerine	0.24536
186	ketanserin	0.2486
187	tonzonium bromide	0.25346
188	asiaticoside	0.2558
189	mianserin	0.25633
190	thiethylperazine	0.25761
191	rifabutin	0.25933
192	furazolidone	0.26098
193	etynodiol	0.26671
194	propoxycaine	0.26742
195	oxamniquine	0.27076
196	moroxydine	0.2755
197	glycopyrronium bromide	0.28002
198	STOCK1N-35874	0.28045
199	gossypol	0.28062
200	imatinib	0.28291
201	5155877	0.28322
202	memantine	0.28554
203	flutamide	0.28653
204	glafenine	0.28708
205	Prestwick-642	0.28982
206	phenindione	0.29097
207	N-acetyl-L-aspartic acid	0.29217
208	nialamide	0.29225
209	16,16-dimethylprostaglandin E2	0.29521
210	AR-A014418	0.29629
211	procainamide	0.29639
212	meclocycline	0.30007
213	promazine	0.30136
214	equilin	0.30153
215	santonin	0.3019
216	chlormezanone	0.30267
217	AH-6809	0.30842
218	pentoxyverine	0.31612
219	MK-886	0.31649
220	protriptyline	0.3194
221	raloxifene	0.32203
222	SC-19220	0.32819
223	domperidone	0.33251
224	STOCK1N-28457	0.33671
225	scoulerine	0.34067
226	esculetin	0.34088
227	(+)-isoprenaline	0.34339
228	amodiaquine	0.34459
229	0173570-0000	0.34613
230	flumetasone	0.35179
231	hydroquinine	0.35274
232	letrozole	0.35441
233	NU-1025	0.35801
234	aminophylline	0.36205
235	orlistat	0.366
236	5194442	0.37025
237	lysergol	0.38208
238	acebutolol	0.39239
239	Prestwick-967	0.39311
240	homosalate	0.39372
241	nipecotic acid	0.4007
242	benfluorex	0.40464
243	clindamycin	0.40815
244	Prestwick-984	0.40938
245	bemegride	0.41558
246	natamycin	0.42959
247	menadione	0.4297
248	Prestwick-1080	0.4312
249	pentetrazol	0.43271
250	cyproterone	0.43938
251	lobeline	0.44043
252	benzthiazide	0.44194
253	suloctidil	0.44224
254	imidurea	0.44307
255	bisoprolol	0.44783
256	zidovudine	0.45203
257	hesperidin	0.4573
258	praziquantel	0.46707
259	crotamiton	0.46824
260	nizatidine	0.46963
261	amikacin	0.47158
262	rotenone	0.47272
263	prilocaine	0.47962
264	zoxazolamine	0.48499
265	Prestwick-1100	0.48674
266	hycanthone	0.49412
267	meglumine	0.49633
268	dicoumarol	0.49772
269	dobutamine	0.49989
270	methanthelinium bromide	0.50073
271	tribenoside	0.50196
272	vinburnine	0.50375
273	theophylline	0.50596
274	sulfacetamide	0.51189
275	levothyroxine sodium	0.51543
276	probucol	0.5206
277	7-aminocephalosporanic acid	0.52124
278	gibberellic acid	0.53198
279	torasemide	0.55
280	1,4-chrysenequinone	0.55002
281	vinpocetine	0.5504
282	PHA-00816795	0.55042
283	cyclizine	0.554
284	ramipril	0.55631
285	homochlorcyclizine	0.56227
286	5230742	0.56517
287	seneciphylline	0.57242
288	ganciclovir	0.58708
289	phensuximide	0.58708
290	bufexamac	0.59583
291	suramin sodium	0.59693
292	etoposide	0.5988
293	sulfanilamide	0.60194
294	benzydamine	0.60317
295	clorgiline	0.60419
296	antazoline	0.60831
297	zardaverine	0.61083
298	chlorphenamine	0.62925
299	econazole	0.63156
300	CP-944629	0.63435
301	spaglumic acid	0.6369
302	cromoglicic acid	0.64146
303	quinethazone	0.64579
304	alimemazine	0.64968
305	hymecromone	0.6659
306	5279552	0.66651
307	acacetin	0.66954
308	oxedrine	0.68647
309	furosemide	0.6956
310	withaferin A	0.70477
311	cisapride	0.72942
312	megestrol	0.73069
313	mercaptopurine	0.74234
314	depudecin	0.75488
315	STOCK1N-35696	0.75804
316	ceforanide	0.76775
317	chloroquine	0.77159
318	enilconazole	0.79427
319	ribavirin	0.7989
320	hexestrol	0.80785
321	butein	0.81142
322	PHA-00767505E	0.81227
323	bretylium tosilate	0.83783
324	fasudil	0.84071
325	staurosporine	0.86182
326	nitrofural	0.86503
327	clofibrate	0.90717
328	decitabine	---
329	HC toxin	---
330	5666823	---
331	BW-B70C	---
332	phenanthridinone	---
333	(-)-catechin	---
334	5162773	---
335	tyrphostin AG-825	---
336	splitomicin	---
337	dimethyloxalylglycine	---
338	gefitinib	---
339	5186223	---
340	DL-PPMP	---
341	isoflupredone	---
342	atracurium besilate	---
343	5186324	---
344	tyrphostin AG-1478	---
345	atractyloside	---
346	5149715	---
347	thioperamide	---
348	phenyl biguanide	---
349	levobunolol	---
350	iodixanol	---
351	1,5-isoquinolinediol	---
352	N-phenylanthranilic acid	---
353	metampicillin	---
354	adiphenine	---
355	5114445	---
356	cefamandole	---
357	Prestwick-1082	---
358	sulfadimethoxine	---
359	topiramate	---
360	tranexamic acid	---
361	ikarugamycin	---
362	heptaminol	---
363	tolnaftate	---
364	chlorphenesin	---
365	fisetin	---
366	triflusal	---
367	naringenin	---
368	aminoglutethimide	---
369	merbromin	---
370	amoxicillin	---
371	lasalocid	---
372	DL-thiorphan	---
373	tomelukast	---
374	5109870	---
375	demecolcine	---
376	Prestwick-559	---
377	Prestwick-983	---
378	cefotiam	---
379	5152487	---
380	metronidazole	---
381	trihexyphenidyl	---
382	dexverapamil	---
383	PF-00539745-00	---
384	famprofazone	---
385	6-azathymine	---
386	sulindac sulfide	---
387	oxolamine	---
388	isocarboxazid	---
389	carmustine	---
390	timolol	---
391	ginkgolide A	---
392	thiamphenicol	---
393	5140203	---
394	azapropazone	---
395	bromperidol	---
396	pararosaniline	---
397	iproniazid	---
398	cloxacillin	---
399	gliclazide	---
400	ebselen	---
401	finasteride	---
402	tioguanine	---
403	ellipticine	---
404	felbinac	---
405	5248896	---
406	canadine	---
407	tracazolate	---
408	meticrane	---
409	atovaquone	---
410	alcuronium chloride	---
411	celastrol	---
412	spectinomycin	---
413	ambroxol	---
414	2-deoxy-D-glucose	---
415	vigabatrin	---
416	fenofibrate	---
417	ampyrone	---
418	rimexolone	---
419	W-13	---
420	iloprost	---
421	sulfamonomethoxine	---
422	chlortalidone	---
423	CP-320650-01	---
424	TTNPB	---
425	milrinone	---
426	oligomycin	---
427	CP-645525-01	---
428	prednicarbate	---
429	dopamine	---
430	carbimazole	---
431	meclofenamic acid	---
432	pyrithyldione	---
433	cytochalasin B	---
434	U0125	---
435	iopromide	---
436	alprostadil	---
437	MG-132	---
438	riboflavin	---
439	brinzolamide	---
440	arachidonyltrifluoromethane	---
441	daunorubicin	---
442	sulfaquinoxaline	---
443	bumetanide	---
444	gabexate	---
445	maprotiline	---
446	trimipramine	---
447	IC-86621	---
448	harpagoside	---
449	arachidonic acid	---
450	isoxicam	---
451	5286656	---
452	benzathine benzylpenicillin	---
453	pancuronium bromide	---
454	iohexol	---
455	oxybenzone	---
456	cantharidin	---
457	cefoperazone	---
458	clorsulon	---
459	nadolol	---
460	tyloxapol	---
461	niclosamide	---
462	sanguinarine	---
463	diloxanide	---
464	blebbistatin	---
465	N-acetyl-L-leucine	---
466	biperiden	---
467	betulin	---
468	bisacodyl	---
469	3-aminobenzamide	---
470	iopamidol	---
471	khellin	---
472	naftifine	---
473	phenoxybenzamine	---
474	pergolide	---
475	yohimbic acid	---
476	methyldopate	---
477	norethisterone	---
478	tiletamine	---
479	PHA-00665752	---
480	calcium folinate	---
481	etilefrine	---
482	xamoterol	---
483	diphenylpyraline	---
484	8-azaguanine	---
485	roxithromycin	---
486	clidinium bromide	---
487	josamycin	---
488	5182598	---
489	doxycycline	---
490	eticlopride	---
491	rilmenidine	---
492	5213008	---
493	streptomycin	---
494	betulinic acid	---
495	metyrapone	---
496	trapidil	---
497	aconitine	---
498	flucytosine	---
499	ivermectin	---
500	2-aminobenzenesulfonamide	---
501	meptazinol	---
502	acenocoumarol	---
503	ascorbic acid	---
504	sitosterol	---
505	racecadotril	---
506	5151277	---
507	norcyclobenzaprine	---
508	vancomycin	---
509	talampicillin	---
510	pipemidic acid	---
511	LM-1685	---
512	flupentixol	---
513	guanabenz	---
514	pirlindole	---
515	digitoxigenin	---
516	tetracycline	---
517	denatonium benzoate	---
518	sulconazole	---
519	12,13-EODE	---
520	H-89	---
521	etanidazole	---
522	propylthiouracil	---
523	metitepine	---
524	AG-028671	---
525	propidium iodide	---
526	oxamic acid	---
527	clopamide	---
528	ethaverine	---
529	fenoterol	---
530	progesterone	---
531	thiostrepton	---
532	fludroxycortide	---
533	isoxsuprine	---
534	SB-202190	---
535	corynanthine	---
536	HNMPA-(AM)3	---
537	quinostatin	---
538	5224221	---
539	methylergometrine	---
540	benzbromarone	---
541	articaine	---
542	calmidazolium	---
543	cetirizine	---
544	cinchonidine	---
545	zaprinast	---
546	exemestane	---
547	ketotifen	---
548	fipexide	---
549	berberine	---
550	hexetidine	---
551	diethylstilbestrol	---
552	proglumide	---
553	3-acetamidocoumarin	---
554	etamivan	---
555	clomipramine	---
556	piperlongumine	---
557	etodolac	---
558	bezafibrate	---
559	neostigmine bromide	---
560	apigenin	---
561	quipazine	---
562	clotrimazole	---
563	trimethobenzamide	---
564	clomifene	---
565	diphenhydramine	---
566	bepridil	---
567	monensin	---
568	CP-863187	---
569	calcium pantothenate	---
570	oxymetazoline	---
571	chenodeoxycholic acid	---
572	levonorgestrel	---
573	cortisone	---
574	arecoline	---
575	spironolactone	---
576	ajmaline	---
577	pivmecillinam	---
578	sulfametoxydiazine	---
579	trimetazidine	---
580	pyrazinamide	---
581	drofenine	---
582	thioguanosine	---
583	mebendazole	---
584	pirinixic acid	---
585	heliotrine	---
586	simvastatin	---
587	octopamine	---
588	Prestwick-682	---
589	PF-00875133-00	---
590	chlorogenic acid	---
591	dicloxacillin	---
592	pepstatin	---
593	guanfacine	---
594	metacycline	---
595	dinoprostone	---
596	aminophenazone	---
597	dexpropranolol	---
598	meclofenoxate	---
599	adrenosterone	---
600	galantamine	---
601	amoxapine	---
602	remoxipride	---
603	nilutamide	---
604	probenecid	---
605	loperamide	---
606	dapsone	---
607	troleandomycin	---
608	lomustine	---
609	alpha-yohimbine	---
610	testosterone	---
611	clioquinol	---
612	isoniazid	---
613	labetalol	---
614	salsolidin	---
615	proxyphylline	---
616	oxytetracycline	---
617	lynestrenol	---
618	deferoxamine	---
619	pronetalol	---
620	propranolol	---
621	CAY-10397	---
622	scopoletin	---
623	AH-23848	---
624	dropropizine	---
625	fluticasone	---
626	procaine	---
627	fusaric acid	---
628	carbachol	---
629	ioversol	---
630	spiradoline	---
631	proscillaridin	---
632	diazoxide	---
633	benperidol	---
634	amitriptyline	---
635	Prestwick-1083	---
636	etacrynic acid	---
637	atropine	---
638	0297417-0002B	---
639	harmine	---
640	pentoxifylline	---
641	genistein	---
642	chloropyrazine	---
643	chlorprothixene	---
644	caffeic acid	---
645	estropipate	---
646	ricinine	---
647	prenylamine	---
648	naproxen	---
649	Chicago Sky Blue 6B	---
650	nystatin	---
651	cefaclor	---
652	danazol	---
653	phthalylsulfathiazole	---
654	cefepime	---
655	AG-012559	---
656	esculin	---
657	methazolamide	---
658	tropine	---
659	ouabain	---
660	nicardipine	---
661	guanadrel	---
662	sulindac	---
663	acepromazine	---
664	difenidol	---
665	pindolol	---
666	triflupromazine	---
667	trimethadione	---
668	harmol	---
669	hydrastine hydrochloride	---
670	benfotiamine	---
671	16-phenyltetranorprostaglandin E2	---
672	cefalotin	---
673	gliquidone	---
674	(-)-atenolol	---
675	lisinopril	---
676	metrizamide	---
677	BCB000038	---
678	cefuroxime	---
679	tremorine	---
680	skimmianine	---
681	dimethadione	---
682	fluoxetine	---
683	urapidil	---
684	ifenprodil	---
685	promethazine	---
686	azlocillin	---
687	loracarbef	---
688	0317956-0000	---
689	acetylsalicylsalicylic acid	---
690	noscapine	---
691	Prestwick-665	---
692	lycorine	---
693	methoxamine	---
694	profenamine	---
695	trazodone	---
696	biotin	---
697	ifosfamide	---
698	pregnenolone	---
699	valdecoxib	---
700	repaglinide	---
701	butamben	---
702	prasterone	---
703	tocainide	---
704	dorzolamide	---
705	ionomycin	---
706	ornidazole	---
707	isoetarine	---
708	prednisone	---
709	meteneprost	---
710	BCB000040	---
711	5253409	---
712	lithocholic acid	---
713	dizocilpine	---
714	trioxysalen	---
715	tetracaine	---
716	flucloxacillin	---
717	ronidazole	---
718	acemetacin	---
719	fluvastatin	---
720	cinchocaine	---
721	isopropamide iodide	---
722	dihydroergocristine	---
723	primidone	---
724	selegiline	---
725	moxonidine	---
726	lisuride	---
727	0316684-0000	---
728	hydroxyzine	---
729	digoxin	---
730	cytisine	---
731	todralazine	---
732	glimepiride	---
733	dirithromycin	---
734	thioproperazine	---
735	metoprolol	---
736	desipramine	---
737	pempidine	---
738	medrysone	---
739	sulmazole	---
740	metolazone	---
741	3-nitropropionic acid	---
742	acetylsalicylic acid	---
743	ceftazidime	---
744	pirenperone	---
745	glibenclamide	---
746	canavanine	---
747	tetrandrine	---
748	vincamine	---
749	cefoxitin	---
750	ipratropium bromide	---
751	puromycin	---
752	amiodarone	---
753	hydrocortisone	---
754	camptothecin	---
755	emetine	---
756	naftopidil	---
757	N-acetylmuramic acid	---
758	melatonin	---
759	guaifenesin	---
760	oxantel	---
761	levodopa	---
762	fluspirilene	---
763	quercetin	---
764	metamizole sodium	---
765	diethylcarbamazine	---
766	colistin	---
767	tolazamide	---
768	(-)-MK-801	---
769	altizide	---
770	ethotoin	---
771	docosahexaenoic acid ethyl ester	---
772	flurbiprofen	---
773	napelline	---
774	zalcitabine	---
775	terfenadine	---
776	estriol	---
777	captopril	---
778	lansoprazole	---
779	celecoxib	---
780	mephentermine	---
781	decamethonium bromide	---
782	vidarabine	---
783	cefadroxil	---
784	oxprenolol	---
785	alclometasone	---
786	nicotinic acid	---
787	triprolidine	---
788	myricetin	---
789	securinine	---
790	tiabendazole	---
791	PHA-00846566E	---
792	levopropoxyphene	---
793	ciclopirox	---
794	procarbazine	---
795	canrenoic acid	---
796	betonicine	---
797	Prestwick-1085	---
798	isradipine	---
799	cyproheptadine	---
800	nadide	---
801	flunisolide	---
802	sulfamethizole	---
803	piperine	---
804	debrisoquine	---
805	sulfabenzamide	---
806	BAS-012416453	---
807	meprylcaine	---
808	digoxigenin	---
809	kawain	---
810	isocorydine	---
811	altretamine	---
812	adenosine phosphate	---
813	mafenide	---
814	sulfamethoxypyridazine	---
815	pinacidil	---
816	diprophylline	---
817	diperodon	---
818	dilazep	---
819	nabumetone	---
820	kanamycin	---
821	C-75	---
822	prazosin	---
823	bacampicillin	---
824	mestranol	---
825	sulfapyridine	---
826	chlortetracycline	---
827	cobalt chloride	---
828	metformin	---
829	monobenzone	---
830	eldeline	---
831	griseofulvin	---
832	azaperone	---
833	epitiostanol	---
834	mesalazine	---
835	Trolox C	---
836	NS-398	---
837	acetazolamide	---
838	rifampicin	---
839	saquinavir	---
840	CP-690334-01	---
841	halcinonide	---
842	androsterone	---
843	homatropine	---
844	etidronic acid	---
845	bupropion	---
846	mitoxantrone	---
847	kinetin	---
848	ticlopidine	---
849	benzethonium chloride	---
850	R-atenolol	---
851	laudanosine	---
852	moracizine	---
853	niflumic acid	---
854	piracetam	---
855	chrysin	---
856	naloxone	---
857	tenoxicam	---
858	perhexiline	---
859	mevalolactone	---
860	buspirone	---
861	ozagrel	---
862	dienestrol	---
863	paroxetine	---
864	glycocholic acid	---
865	monocrotaline	---
866	triamcinolone	---
867	molsidomine	---
868	cefsulodin	---
869	dydrogesterone	---
870	mepenzolate bromide	---
871	reserpine	---
872	trichlormethiazide	---
873	mepyramine	---
874	rescinnamine	---
875	ciprofibrate	---
876	tolazoline	---
877	dioxybenzone	---
878	pipenzolate bromide	---
879	diphemanil metilsulfate	---
880	fluocinonide	---
881	dicycloverine	---
882	salbutamol	---
883	0198306-0000	---
884	oleandomycin	---
885	triamterene	---
886	tetryzoline	---
887	SR-95531	---
888	niridazole	---
889	rofecoxib	---
890	carcinine	---
891	droperidol	---
892	cephaeline	---
893	miconazole	---
894	nifurtimox	---
895	abamectin	---
896	SC-58125	---
897	minoxidil	---
898	stachydrine	---
899	trimethoprim	---
900	fenbendazole	---
901	lanatoside C	---
902	betamethasone	---
903	flunixin	---
904	mecamylamine	---
905	naftidrofuryl	---
906	pseudopelletierine	---
907	baclofen	---
908	sparteine	---
909	convolamine	---
910	aminohippuric acid	---
911	scopolamine N-oxide	---
912	enalapril	---
913	lovastatin	---
914	metixene	---
915	pentetic acid	---
916	budesonide	---
917	gallamine triethiodide	---
918	nitrendipine	---
919	ribostamycin	---
920	propantheline bromide	---
921	STOCK1N-35215	---
922	methyldopa	---
923	cloperastine	---
924	ethoxyquin	---
925	copper sulfate	---
926	meclozine	---
927	brompheniramine	---
928	gramine	---
929	norfloxacin	---
930	pioglitazone	---
931	guanethidine	---
932	wortmannin	---
933	benzamil	---
934	SC-560	---
935	mometasone	---
936	hydrocotarnine	---
937	levocabastine	---
938	thiamine	---
939	dyclonine	---
940	sulfamerazine	---
941	zomepirac	---
942	thiamazole	---
943	minocycline	---
944	trimethylcolchicinic acid	---
945	terbutaline	---
946	nifuroxazide	---
947	citalopram	---
948	clofazimine	---
949	co-dergocrine mesilate	---
950	amiprilose	---
951	dexpanthenol	---
952	nocodazole	---
953	methocarbamol	---
954	0179445-0000	---
955	oxybuprocaine	---
956	telenzepine	---
957	corticosterone	---
958	metergoline	---
959	ritodrine	---
960	cycloserine	---
961	10-methoxyharmalan	---
962	estrone	---
963	risperidone	---
964	piroxicam	---
965	hesperetin	---
966	noretynodrel	---
967	dexibuprofen	---
968	famotidine	---
969	oxolinic acid	---
970	F0447-0125	---
971	flumequine	---
972	azacyclonol	---
973	hydrastinine	---
974	ticarcillin	---
975	dacarbazine	---
976	5211181	---
977	6-benzylaminopurine	---
978	beclometasone	---
979	rottlerin	---
980	adipiodone	---
981	fenbufen	---
982	dimenhydrinate	---
983	pramocaine	---
984	clozapine	---
985	gemfibrozil	---
986	cotinine	---
987	SB-203580	---
988	acetohexamide	---
989	suprofen	---
990	bromocriptine	---
991	strophanthidin	---
992	pyrvinium	---
993	quinidine	---
994	Prestwick-689	---
995	sulfamethoxazole	---
996	enoxacin	---
997	tinidazole	---
998	PHA-00851261E	---
999	sodium phenylbutyrate	---
1000	alfuzosin	---
1001	dinoprost	---
1002	florfenicol	---
1003	methylbenzethonium chloride	---
1004	phenazone	---
1005	L-methionine sulfoximine	---
1006	lumicolchicine	---
1007	sulfafurazole	---
1008	succinylsulfathiazole	---
1009	bupivacaine	---
1010	orphenadrine	---
1011	lidocaine	---
1012	tacrolimus	---
1013	tobramycin	---
1014	11-deoxy-16,16-dimethylprostaglandin E2	---
1015	fosfosal	---
1016	BCB000039	---
1017	hecogenin	---
1018	dipyridamole	---
1019	novobiocin	---
1020	methacholine chloride	---
1021	roxarsone	---
1022	ampicillin	---
1023	mephenesin	---
1024	iopanoic acid	---
1025	bethanechol	---
1026	vitexin	---
1027	fursultiamine	---
1028	paromomycin	---
1029	ketoprofen	---
1030	salsolinol	---
1031	amiloride	---
1032	3-acetylcoumarin	---
1033	betazole	---
1034	etofylline	---
1035	ciclosporin	---
1036	felodipine	---
1037	benzocaine	---
1038	alexidine	---
1039	rolitetracycline	---
1040	PF-01378883-00	---
1041	boldine	---
1042	clobetasol	---
1043	procyclidine	---
1044	glipizide	---
1045	proxymetacaine	---
1046	naringin	---
1047	astemizole	---
1048	clofilium tosylate	---
1049	mebeverine	---
1050	pimethixene	---
1051	disulfiram	---
1052	hexylcaine	---
1053	phenylpropanolamine	---
1054	cefazolin	---
1055	(-)-isoprenaline	---
1056	pivampicillin	---
1057	netilmicin	---
1058	2,6-dimethylpiperidine	---
1059	pheniramine	---
1060	dexamethasone	---
1061	foliosidine	---
1062	sertaconazole	---
1063	sulfasalazine	---
1064	streptozocin	---
1065	nimodipine	---
1066	terconazole	---
1067	6-bromoindirubin-3'-oxime	---
1068	yohimbine	---
1069	cefalonium	---
1070	rosiglitazone	---
1071	propofol	---
1072	velnacrine	---
1073	desoxycortone	---
1074	levamisole	---
1075	diltiazem	---
1076	hydroflumethiazide	---
1077	solasodine	---
1078	PF-00539758-00	---
1079	syrosingopine	---
1080	cicloheximide	---
1081	mifepristone	---
1082	raubasine	---
1083	verteporfin	---
1084	hexamethonium bromide	---
1085	cinoxacin	---
1086	methylprednisolone	---
1087	riluzole	---
1088	ethambutol	---
1089	flecainide	---
1090	nicergoline	---
1091	ciclacillin	---
1092	cefapirin	---
1093	nitrofurantoin	---
1094	sulfadimidine	---
1095	epirizole	---
1096	clemastine	---
1097	sulfathiazole	---
1098	proadifen	---
1099	lymecycline	---
1100	fluorocurarine	---
1101	demeclocycline	---
1102	erythromycin	---
1103	xylazine	---
1104	tridihexethyl	---
1105	spiramycin	---
1106	anabasine	---
1107	fludrocortisone	---
1108	methoxsalen	---
1109	sulfaguanidine	---
1110	ketoconazole	---
1111	mefexamide	---
1112	piperacetazine	---
1113	coralyne	---
1114	naltrexone	---
1115	doxepin	---
1116	valinomycin	---
1117	etomidate	---
1118	picotamide	---
1119	mexiletine	---
1120	deptropine	---
1121	mefloquine	---
1122	scopolamine	---
1123	cefotaxime	---
1124	phenazopyridine	---
1125	Prestwick-981	---
1126	pridinol	---
1127	latamoxef	---
1128	harmaline	---
1129	helveticoside	---
1130	hydrochlorothiazide	---
1131	pargyline	---
1132	corbadrine	---
1133	sulfinpyrazone	---
1134	piperidolate	---
1135	calycanthine	---
1136	minaprine	---
1137	benzylpenicillin	---
1138	tolmetin	---
1139	metanephrine	---
1140	isotretinoin	---
1141	ethosuximide	---
1142	monastrol	---
1143	nordihydroguaiaretic acid	---
1144	cinnarizine	---
1145	palmatine	---
1146	0225151-0000	---
1147	epivincamine	---
1148	bromopride	---
1149	alpha-estradiol	---
1150	carbarsone	---
1151	amprolium	---
1152	Prestwick-864	---
1153	pentolonium	---
1154	lorglumide	---
1155	pizotifen	---
1156	terguride	---
1157	pirenzepine	---
1158	cimetidine	---
1159	tetroquinone	---
1160	benzonatate	---
1161	buflomedil	---
1162	dehydrocholic acid	---
1163	erastin	---
1164	diflorasone	---
1165	tetrahydroalstonine	---
1166	metoclopramide	---
1167	edrophonium chloride	---
1168	disopyramide	---
1169	cyclic adenosine monophosphate	---
1170	lincomycin	---
1171	etifenin	---
1172	Prestwick-674	---
1173	hydroxyachillin	---
1174	citiolone	---
1175	clonidine	---
1176	Prestwick-972	---
1177	etofenamate	---
1178	levcycloserine	---
1179	primaquine	---
1180	cefmetazole	---
1181	sisomicin	---
1182	PF-00562151-00	---
1183	lactobionic acid	---
1184	alvespimycin	---
1185	pimozide	---
1186	Prestwick-920	---
1187	protoveratrine A	---
1188	loxapine	---
1189	fluorometholone	---
1190	picrotoxinin	---
1191	quinisocaine	---
1192	perphenazine	---
1193	alverine	---
1194	naphazoline	---
1195	ethisterone	---
1196	S-propranolol	---
1197	sulfachlorpyridazine	---
1198	cyclopenthiazide	---
1199	carbenoxolone	---
1200	butoconazole	---
1201	CP-319743	---
1202	idoxuridine	---
1203	N6-methyladenosine	---
1204	paclitaxel	---
1205	bicuculline	---
1206	retrorsine	---
1207	atropine methonitrate	---
1208	phenformin	---
1209	meropenem	---
1210	phentolamine	---
1211	cyanocobalamin	---
1212	cyclopentolate	---
1213	alprenolol	---
1214	chlorpropamide	---
1215	papaverine	---
1216	tropicamide	---
1217	solanine	---
1218	indometacin	---
1219	apomorphine	---
1220	aztreonam	---
1221	indoprofen	---
1222	nafcillin	---
1223	tetramisole	---
1224	tacrine	---
1225	sulfaphenazole	---
1226	myosmine	---
1227	isoconazole	---
1228	hydralazine	---
1229	cefixime	---
1230	prednisolone	---
1231	serotonin	---
1232	diclofenamide	---
1233	thiocolchicoside	---
1234	pilocarpine	---
1235	ergocalciferol	---
1236	chloropyramine	---
1237	physostigmine	---
1238	carbamazepine	---
1239	tomatidine	---
1240	alpha-ergocryptine	---
1241	pyrimethamine	---
1242	cefotetan	---
1243	dl-alpha tocopherol	---
1244	troglitazone	---
1245	iocetamic acid	---
1246	tolbutamide	---
1247	AG-013608	---
1248	aceclofenac	---
1249	prochlorperazine	---
1250	PNU-0230031	---
1251	SR-95639A	---
1252	colforsin	---
1253	trifluoperazine	---
1254	isosorbide	---
1255	orciprenaline	---
1256	practolol	---
1257	idazoxan	---
1258	fenspiride	---
1259	hemicholinium	---
1260	sotalol	---
1261	tetraethylenepentamine	---
1262	benserazide	---
1263	colchicine	---
1264	amylocaine	---
1265	dihydroergotamine	---
1266	nefopam	---
1267	carbinoxamine	---
1268	geldanamycin	---
1269	haloperidol	---
1270	azathioprine	---
1271	valproic acid	---
1272	atropine oxide	---
1273	ethionamide	---
1274	bucladesine	---
1275	rolipram	---
1276	LY-294002	---
1277	tiratricol	---
1278	tamoxifen	---
1279	nifedipine	---
1280	diclofenac	---
1281	conessine	---
1282	chlorpromazine	---
1283	3-hydroxy-DL-kynurenine	---
1284	PNU-0251126	---
1285	flavoxate	---
1286	midecamycin	---
1287	doxylamine	---
1288	neomycin	---
1289	dihydrostreptomycin	---
1290	tubocurarine chloride	---
1291	bephenium hydroxynaphthoate	---
1292	bergenin	---
1293	mefenamic acid	---
1294	verapamil	---
1295	15-delta prostaglandin J2	---
1296	nisoxetine	---
1297	oxetacaine	---
1298	indapamide	---
1299	diflunisal	---
1300	estradiol	---
1301	phenelzine	---
1302	fluphenazine	---
1303	pyrantel	---
1304	monorden	---
1305	thioridazine	---
1306	tretinoin	---
1307	tanespimycin	---
1308	sirolimus	---
1309	fulvestrant	---

## Sheet: by cmap name and cell line
Rank	CMAP name and cell line	mean	n	Enrichment	p	Specificity	Percent non-null
1	trichostatin A - PC3	0.559	55	0.598	0	0.3156	72
2	trichostatin A - MCF7	0.524	92	0.543	0	0.3792	69
3	PHA-00745360 - PC3	-0.601	4	-0.907	0.00012	0	100
4	dilazep - PC3	0.837	2	0.987	0.00032	0.0063	100
5	ofloxacin - PC3	0.78	2	0.972	0.00133	0	100
6	midodrine - PC3	-0.684	2	-0.973	0.00155	0.0339	100
7	penbutolol - MCF7	-0.673	2	-0.97	0.00177	0	100
8	vorinostat - MCF7	0.514	7	0.642	0.00222	0.5072	71
9	mebendazole - PC3	0.754	2	0.962	0.00241	0.0314	100
10	quinpirole - MCF7	-0.668	3	-0.89	0.00258	0	100
11	Prestwick-857 - MCF7	-0.702	2	-0.966	0.00266	0	100
12	thiethylperazine - MCF7	-0.662	2	-0.964	0.00294	0	100
13	mycophenolic acid - MCF7	0.816	2	0.956	0.00338	0.0909	100
14	clemizole - PC3	0.785	2	0.955	0.00374	0	100
15	thalidomide - PC3	0.81	2	0.954	0.00382	0	100
16	lomefloxacin - PC3	0.74	2	0.953	0.004	0.0076	100
17	dantrolene - MCF7	-0.565	3	-0.872	0.00415	0	100
18	viomycin - MCF7	-0.639	2	-0.955	0.00427	0.0263	100
19	ranitidine - PC3	0.747	2	0.951	0.00445	0	100
20	furazolidone - MCF7	-0.684	2	-0.953	0.00471	0.0075	100
21	kaempferol - MCF7	-0.72	2	-0.951	0.00525	0.0211	100
22	Gly-His-Lys - PC3	-0.636	2	-0.948	0.00583	0.0292	100
23	alprostadil - MCF7	-0.439	3	-0.851	0.00659	0.1022	66
24	trimethobenzamide - MCF7	-0.613	2	-0.941	0.00752	0.0278	100
25	fendiline - MCF7	-0.636	2	-0.938	0.00799	0.0408	100
26	carteolol - MCF7	-0.686	2	-0.938	0.00815	0	100
27	nalidixic acid - PC3	0.722	2	0.933	0.00853	0	100
28	LY-294002 - PC3	0.342	12	0.456	0.00862	0.2587	66
29	piribedil - MCF7	0.688	2	0.931	0.00901	0	100
30	antimycin A - PC3	0.747	2	0.929	0.00968	0.0263	100
31	atractyloside - MCF7	-0.643	2	-0.93	0.01014	0.0236	100
32	(+)-isoprenaline - MCF7	-0.614	2	-0.93	0.01018	0.0081	100
33	demecarium bromide - MCF7	-0.614	2	-0.929	0.0105	0.0319	100
34	flumetasone - MCF7	0.574	3	0.827	0.01052	0.0159	100
35	pralidoxime - MCF7	-0.663	2	-0.925	0.01147	0.0056	100
36	methotrexate - MCF7	0.705	3	0.821	0.0115	0.0984	100
37	mimosine - MCF7	-0.629	2	-0.923	0.01205	0	100
38	sulfamethoxazole - PC3	0.665	2	0.92	0.01255	0	100
39	CP-320650-01 - PC3	-0.355	4	-0.717	0.01295	0.0735	50
40	5194442 - PC3	0.697	2	0.919	0.01308	0.0523	100
41	amrinone - MCF7	-0.627	2	-0.919	0.01332	0.0573	100
42	flunarizine - MCF7	0.752	2	0.917	0.01356	0.0242	100
43	morantel - MCF7	0.736	2	0.917	0.01364	0.0093	100
44	butyl hydroxybenzoate - MCF7	0.582	3	0.81	0.01392	0.0259	100
45	salbutamol - PC3	0.666	2	0.916	0.0141	0.1228	100
46	resveratrol - MCF7	0.416	6	0.596	0.0142	0.3632	66
47	0175029-0000 - PC3	0.504	4	0.709	0.01466	0.1911	75
48	hydroxyzine - PC3	-0.59	2	-0.915	0.01467	0.007	100
49	proguanil - MCF7	0.7	2	0.914	0.01485	0.0062	100
50	MG-262 - PC3	0.73	2	0.912	0.01541	0.2842	100
51	anisomycin - MCF7	-0.555	2	-0.912	0.01553	0.1849	100
52	mephenytoin - MCF7	-0.585	2	-0.91	0.01624	0	100
53	bendroflumethiazide - MCF7	0.554	3	0.799	0.01669	0	100
54	ioxaglic acid - MCF7	-0.545	2	-0.904	0.01855	0.0061	100
55	butirosin - MCF7	0.67	2	0.904	0.01889	0.0059	100
56	natamycin - MCF7	0.749	2	0.9	0.02056	0.0167	100
57	levomepromazine - PC3	-0.659	2	-0.898	0.0206	0.0619	100
58	xylometazoline - MCF7	0.639	2	0.898	0.02129	0.0219	100
59	PHA-00745360 - MCF7	-0.324	4	-0.683	0.02204	0.1314	50
60	diltiazem - PC3	0.71	2	0.896	0.02249	0.0211	100
61	tiapride - PC3	0.707	2	0.895	0.0228	0.0086	100
62	ramifenazone - MCF7	0.653	2	0.894	0.0232	0.0196	100
63	vinblastine - MCF7	-0.531	2	-0.892	0.02352	0.0699	100
64	praziquantel - MCF7	-0.549	2	-0.89	0.0241	0.0064	100
65	irinotecan - MCF7	0.696	2	0.891	0.02473	0.2442	100
66	chlorhexidine - MCF7	-0.53	2	-0.888	0.02491	0.0338	100
67	sulpiride - PC3	0.692	2	0.89	0.02525	0.018	100
68	crotamiton - MCF7	0.696	2	0.888	0.02604	0.0159	100
69	vorinostat - PC3	0.63	2	0.885	0.0273	0.1667	100
70	meglumine - MCF7	-0.571	2	-0.881	0.02855	0.0397	100
71	glycopyrronium bromide - PC3	0.712	2	0.879	0.02936	0.0317	100
72	bambuterol - MCF7	-0.614	2	-0.878	0.02994	0.0922	100
73	trifluridine - MCF7	0.67	2	0.878	0.03016	0.087	100
74	sulfacetamide - PC3	-0.532	2	-0.876	0.0307	0.0787	100
75	triamcinolone - MCF7	-0.564	2	-0.875	0.03143	0.0523	100
76	wortmannin - PC3	-0.525	2	-0.875	0.03153	0.226	100
77	oxaprozin - MCF7	0.54	4	0.658	0.03165	0.0471	75
78	etiocholanolone - MCF7	-0.519	3	-0.749	0.03237	0.1325	66
79	thapsigargin - MCF7	-0.461	2	-0.872	0.03245	0.1698	100
80	nocodazole - PC3	0.63	2	0.872	0.03304	0.0909	100
81	valproic acid - HL60	0.336	14	0.368	0.03321	0.2953	57
82	MS-275 - PC3	0.626	2	0.871	0.034	0.1732	100
83	4-hydroxyphenazone - PC3	-0.544	2	-0.868	0.03489	0.0247	100
84	naproxen - HL60	-0.512	2	-0.867	0.03507	0.0611	100
85	fenoprofen - MCF7	0.322	3	0.738	0.03519	0.048	66
86	molindone - MCF7	0.617	2	0.868	0.03543	0.0227	100
87	halofantrine - MCF7	-0.468	2	-0.867	0.03569	0.028	100
88	pirenzepine - PC3	0.65	2	0.868	0.03591	0.0414	100
89	diltiazem - MCF7	-0.64	2	-0.865	0.03634	0.0118	100
90	rifabutin - MCF7	0.61	2	0.867	0.0364	0.0798	100
91	nifenazone - PC3	-0.479	2	-0.863	0.03736	0.0503	100
92	aciclovir - MCF7	-0.407	3	-0.736	0.03768	0.0468	66
93	moxisylyte - PC3	0.602	2	0.861	0.03901	0.044	100
94	alsterpaullone - PC3	0.609	2	0.861	0.03927	0.1839	100
95	cefalexin - MCF7	0.44	3	0.725	0.04062	0.0656	66
96	naringenin - MCF7	-0.401	2	-0.857	0.04066	0.2326	50
97	podophyllotoxin - MCF7	-0.423	2	-0.857	0.04127	0.1818	50
98	prednicarbate - MCF7	-0.253	2	-0.856	0.04181	0.0138	50
99	chlortalidone - MCF7	-0.287	2	-0.855	0.04185	0.1037	50
100	Prestwick-685 - PC3	0.764	2	0.854	0.043	0.0727	100
101	H-7 - PC3	0.612	2	0.854	0.04318	0.2046	100
102	stachydrine - MCF7	-0.325	2	-0.852	0.0435	0.08	50
103	dipivefrine - MCF7	0.582	2	0.853	0.04368	0.0137	100
104	Prestwick-664 - PC3	0.62	2	0.852	0.044	0.0621	100
105	picotamide - PC3	0.61	2	0.852	0.04404	0.063	100
106	adiphenine - PC3	-0.33	2	-0.851	0.04408	0.2941	50
107	naftidrofuryl - MCF7	-0.246	2	-0.851	0.04436	0.0667	50
108	betulinic acid - MCF7	-0.271	2	-0.85	0.04485	0.2358	50
109	suramin sodium - MCF7	0.641	2	0.851	0.04499	0.053	100
110	decamethonium bromide - MCF7	-0.261	2	-0.85	0.04503	0.0763	50
111	convolamine - MCF7	-0.297	2	-0.849	0.04587	0.0455	50
112	ampyrone - PC3	-0.342	2	-0.847	0.04666	0.058	50
113	sulfachlorpyridazine - MCF7	0.578	2	0.847	0.04694	0.0333	100
114	piperacillin - MCF7	-0.473	3	-0.715	0.04723	0.012	66
115	zardaverine - MCF7	0.62	2	0.847	0.04748	0.0476	100
116	delsoline - MCF7	0.698	2	0.846	0.04764	0.0811	100
117	Y-27632 - MCF7	0.628	2	0.845	0.04845	0.062	100
118	tolnaftate - MCF7	-0.279	2	-0.842	0.04982	0.2246	50
119	bufexamac - MCF7	0.583	2	0.842	0.05042	0.08	100
120	ethambutol - PC3	-0.263	2	-0.841	0.05044	0.0398	50
121	flurbiprofen - MCF7	0.464	3	0.704	0.0508	0.1056	66
122	arcaine - MCF7	-0.305	2	-0.84	0.05104	0.0921	50
123	sulpiride - MCF7	0.609	2	0.838	0.05279	0.0551	100
124	thioridazine - PC3	0.372	5	0.56	0.05319	0.4813	60
125	ivermectin - PC3	0.576	2	0.837	0.05342	0.1278	100
126	citalopram - PC3	-0.284	2	-0.835	0.0545	0.028	50
127	cefoxitin - MCF7	-0.243	2	-0.834	0.05505	0.0662	50
128	semustine - PC3	-0.314	2	-0.833	0.05541	0.1056	50
129	CP-863187 - MCF7	-0.301	2	-0.832	0.05591	0.071	50
130	xamoterol - MCF7	-0.301	2	-0.832	0.05599	0.2748	50
131	Prestwick-691 - MCF7	-0.301	2	-0.832	0.05609	0.2357	50
132	harpagoside - MCF7	-0.353	2	-0.831	0.05694	0.1029	50
133	STOCK1N-28457 - MCF7	0.628	2	0.831	0.057	0.0866	100
134	myricetin - MCF7	-0.235	2	-0.83	0.05724	0.2032	50
135	lidoflazine - MCF7	-0.232	2	-0.829	0.0577	0.0192	50
136	sulfamonomethoxine - MCF7	-0.316	2	-0.828	0.05799	0.1329	50
137	flumequine - MCF7	-0.222	2	-0.827	0.05887	0.052	50
138	felbinac - MCF7	-0.354	2	-0.827	0.05901	0.2276	50
139	flufenamic acid - MCF7	0.407	3	0.688	0.05967	0.0559	66
140	isocarboxazid - MCF7	-0.26	2	-0.826	0.05984	0.057	50
141	allantoin - PC3	0.58	2	0.827	0.05998	0.0267	100
142	trimethoprim - PC3	0.56	2	0.826	0.06082	0.0523	100
143	metaraminol - PC3	0.592	2	0.826	0.06096	0.1591	100
144	ajmaline - MCF7	-0.3	2	-0.823	0.06179	0.2183	50
145	atracurium besilate - MCF7	-0.352	2	-0.823	0.06193	0.1087	50
146	zuclopenthixol - MCF7	-0.281	2	-0.822	0.06249	0.2162	50
147	finasteride - PC3	-0.421	2	-0.822	0.06261	0.0727	50
148	loperamide - PC3	0.543	2	0.823	0.06294	0.0888	100
149	iodixanol - MCF7	-0.3	2	-0.821	0.06348	0.0408	50
150	5255229 - MCF7	0.634	2	0.822	0.06392	0.0526	100
151	GW-8510 - PC3	0.633	2	0.819	0.06585	0.3006	100
152	oleandomycin - PC3	0.601	2	0.819	0.06644	0.0308	100
153	capsaicin - MCF7	0.626	2	0.818	0.06676	0.0533	100
154	pentamidine - MCF7	0.326	3	0.677	0.06682	0.0486	66
155	amphotericin B - MCF7	0.601	2	0.817	0.06724	0.0427	100
156	zimeldine - PC3	0.557	2	0.817	0.06752	0.0551	100
157	IC-86621 - PC3	-0.283	2	-0.815	0.06817	0.1177	50
158	nomegestrol - MCF7	-0.253	2	-0.814	0.06829	0.0204	50
159	etilefrine - MCF7	-0.218	2	-0.814	0.06867	0.1603	50
160	albendazole - MCF7	0.611	2	0.816	0.06875	0.076	100
161	GW-8510 - MCF7	0.594	2	0.815	0.06972	0.2448	100
162	moroxydine - PC3	0.545	2	0.814	0.07032	0.0807	100
163	fursultiamine - MCF7	-0.289	2	-0.811	0.07084	0.1006	50
164	furaltadone - MCF7	0.413	3	0.67	0.07157	0.1189	66
165	kinetin - MCF7	-0.212	2	-0.81	0.07193	0.0719	50
166	sulfadiazine - MCF7	0.593	2	0.811	0.07261	0.0156	100
167	alfaxalone - MCF7	0.535	2	0.81	0.07293	0.0935	100
168	PF-01378883-00 - PC3	-0.292	2	-0.807	0.07338	0.0414	50
169	ursolic acid - MCF7	-0.316	2	-0.806	0.0741	0.1488	50
170	nomifensine - PC3	0.589	2	0.808	0.07454	0.0897	100
171	Prestwick-983 - MCF7	-0.328	2	-0.806	0.07464	0.1765	50
172	levobunolol - MCF7	-0.371	2	-0.805	0.07487	0.1111	50
173	citalopram - MCF7	0.594	2	0.807	0.07577	0.0516	100
174	etamsylate - MCF7	0.585	2	0.806	0.07619	0.088	100
175	leflunomide - MCF7	0.507	2	0.805	0.07734	0.0875	100
176	dipyridamole - PC3	0.52	2	0.804	0.07784	0.0889	100
177	cinchonine - MCF7	-0.273	2	-0.799	0.07919	0.1795	50
178	phenacetin - MCF7	0.506	2	0.802	0.07957	0.1267	100
179	etiocholanolone - PC3	-0.425	2	-0.797	0.08014	0.1096	50
180	beta-escin - PC3	0.57	2	0.8	0.08068	0.2293	100
181	gentamicin - MCF7	-0.269	2	-0.796	0.08092	0.1987	50
182	Prestwick-665 - PC3	0.592	2	0.797	0.08255	0.0661	100
183	paracetamol - MCF7	0.592	2	0.797	0.08257	0.0932	100
184	carbamazepine - PC3	-0.345	2	-0.794	0.08303	0.0299	50
185	5707885 - MCF7	0.528	2	0.797	0.0831	0.206	100
186	metampicillin - MCF7	-0.355	2	-0.793	0.08338	0.0798	50
187	rosiglitazone - HL60	-0.266	4	-0.582	0.08343	0.0872	50
188	betazole - MCF7	0.544	2	0.795	0.08408	0.0809	100
189	econazole - MCF7	-0.359	2	-0.791	0.08481	0.157	50
190	sulindac - PC3	-0.32	2	-0.79	0.08617	0.2064	50
191	sulfadimidine - PC3	-0.265	2	-0.79	0.08646	0.1645	50
192	chlorphenesin - MCF7	-0.263	2	-0.788	0.08806	0.0774	50
193	aztreonam - MCF7	0.593	2	0.791	0.08817	0.1123	100
194	amylocaine - MCF7	-0.335	2	-0.788	0.08821	0.2535	50
195	Prestwick-675 - PC3	0.57	2	0.787	0.09108	0.1301	100
196	ketoprofen - MCF7	-0.493	3	-0.644	0.09152	0.0608	66
197	PHA-00767505E - MCF7	0.519	2	0.785	0.09295	0.1353	100
198	ketorolac - MCF7	0.534	2	0.783	0.09519	0.1655	100
199	cefamandole - PC3	-0.378	2	-0.78	0.09519	0.1298	50
200	CAY-10397 - PC3	-0.305	2	-0.778	0.09664	0.1207	50
201	guaifenesin - MCF7	-0.361	3	-0.637	0.09735	0.1369	66
202	lobelanidine - MCF7	0.547	2	0.78	0.0977	0.0483	100
203	PNU-0251126 - MCF7	-0.356	2	-0.777	0.09817	0.1027	50
204	PF-01378883-00 - MCF7	0.526	2	0.778	0.09875	0.135	100
205	phentolamine - MCF7	-0.317	4	-0.565	0.10024	0.0443	50
206	parthenolide - MCF7	0.524	2	0.775	0.10209	0.3222	100
207	glycocholic acid - MCF7	-0.327	2	-0.772	0.10249	0.0683	50
208	paclitaxel - PC3	0.548	2	0.773	0.10406	0.0323	100
209	acebutolol - PC3	0.472	2	0.772	0.10434	0.0818	100
210	chlorambucil - PC3	0.594	2	0.771	0.10593	0.0878	100
211	suxibuzone - MCF7	0.529	2	0.768	0.10822	0.0752	100
212	isometheptene - MCF7	-0.313	2	-0.765	0.10875	0.1613	50
213	clindamycin - PC3	0.619	2	0.767	0.10927	0.0551	100
214	todralazine - PC3	0.578	2	0.767	0.10937	0.0497	100
215	resveratrol - PC3	0.384	2	0.765	0.11175	0.3192	100
216	nifenazone - MCF7	-0.236	2	-0.76	0.1134	0.0355	50
217	Prestwick-1084 - MCF7	0.362	2	0.762	0.11446	0.1546	50
218	estrone - MCF7	0.282	2	0.762	0.11454	0.0972	50
219	deferoxamine - PC3	0.411	3	0.621	0.11501	0.2	66
220	theobromine - MCF7	0.361	2	0.761	0.11533	0.1129	50
221	khellin - MCF7	-0.335	2	-0.758	0.11601	0.3077	50
222	meticrane - PC3	0.422	2	0.76	0.11613	0.2828	50
223	clebopride - MCF7	-0.339	2	-0.757	0.11631	0.1898	50
224	metrifonate - PC3	0.29	2	0.758	0.11768	0.0465	50
225	etodolac - PC3	0.322	2	0.757	0.11891	0.049	50
226	dextromethorphan - MCF7	0.254	2	0.756	0.11923	0.0921	50
227	betonicine - PC3	-0.286	2	-0.753	0.12094	0.1242	50
228	citiolone - PC3	0.301	2	0.754	0.12171	0.1695	50
229	orlistat - MCF7	0.5	3	0.615	0.12243	0.0867	66
230	amantadine - MCF7	-0.423	2	-0.751	0.12311	0.2313	50
231	sulconazole - MCF7	0.386	2	0.751	0.12346	0.3367	50
232	Trolox C - MCF7	0.325	2	0.751	0.12364	0.037	50
233	salsolidin - MCF7	0.339	2	0.749	0.12559	0.1268	50
234	mifepristone - MCF7	0.347	2	0.747	0.1274	0.1456	50
235	isoxsuprine - MCF7	-0.25	2	-0.745	0.12837	0.1479	50
236	hydrocortisone - MCF7	0.356	2	0.745	0.12935	0.1079	50
237	imipenem - MCF7	0.335	2	0.745	0.12963	0.1	50
238	luteolin - MCF7	0.383	2	0.744	0.13038	0.3333	50
239	iproniazid - PC3	-0.325	2	-0.743	0.13042	0.2132	50
240	cefuroxime - MCF7	0.207	2	0.743	0.13142	0.0729	50
241	metronidazole - MCF7	-0.294	2	-0.742	0.13215	0.2923	50
242	arecoline - MCF7	-0.257	2	-0.741	0.13245	0.2938	50
243	gliclazide - MCF7	0.257	2	0.742	0.13263	0.2057	50
244	tranylcypromine - PC3	0.374	2	0.741	0.13362	0.1293	50
245	liothyronine - MCF7	0.321	2	0.738	0.13696	0.1484	50
246	erastin - PC3	-0.282	2	-0.737	0.13764	0.2388	50
247	omeprazole - MCF7	0.321	2	0.737	0.1379	0.2683	50
248	carisoprodol - MCF7	0.337	2	0.736	0.13861	0.0676	50
249	azacitidine - MCF7	0.39	2	0.735	0.13933	0.3218	50
250	CP-319743 - MCF7	0.31	2	0.735	0.13959	0.2111	50
251	chlorzoxazone - MCF7	0.412	2	0.735	0.14009	0.252	50
252	laudanosine - MCF7	0.337	2	0.735	0.14016	0.0461	50
253	doxorubicin - MCF7	0.299	2	0.734	0.1405	0.3622	50
254	flunixin - PC3	0.268	2	0.734	0.14072	0.0917	50
255	betahistine - MCF7	0.228	2	0.734	0.14122	0.2406	50
256	bicuculline - MCF7	0.311	2	0.733	0.14142	0.2735	50
257	prednisone - PC3	-0.355	2	-0.733	0.14148	0.1288	50
258	parbendazole - MCF7	0.369	2	0.732	0.14251	0.3235	50
259	physostigmine - MCF7	0.331	2	0.729	0.14613	0.1469	50
260	tomatidine - MCF7	0.311	2	0.729	0.14639	0.4016	50
261	(-)-atenolol - MCF7	0.305	2	0.728	0.1477	0.122	50
262	kawain - PC3	0.332	2	0.727	0.14804	0.1329	50
263	pheneticillin - MCF7	-0.322	2	-0.726	0.14871	0.1886	50
264	naproxen - PC3	0.241	3	0.595	0.14897	0.0472	66
265	midodrine - MCF7	-0.309	2	-0.726	0.14931	0.2	50
266	imipramine - MCF7	0.268	2	0.726	0.14941	0.185	50
267	pyrazinamide - MCF7	0.265	2	0.726	0.14979	0.1008	50
268	mefenamic acid - MCF7	0.26	2	0.726	0.15003	0.1594	50
269	Prestwick-692 - MCF7	-0.28	2	-0.725	0.15007	0.4167	50
270	harmalol - MCF7	-0.261	2	-0.724	0.15168	0.1486	50
271	eldeline - PC3	0.405	2	0.724	0.15185	0.2917	50
272	procaine - MCF7	0.285	2	0.724	0.15205	0.2132	50
273	Prestwick-1103 - MCF7	-0.275	2	-0.724	0.15215	0.2899	50
274	nafcillin - MCF7	0.408	2	0.724	0.15239	0.1045	50
275	sulfadimethoxine - PC3	-0.262	2	-0.723	0.15257	0.1357	50
276	tetracycline - MCF7	-0.273	2	-0.723	0.15291	0.3035	50
277	naloxone - PC3	0.308	2	0.722	0.15362	0.1961	50
278	clemizole - MCF7	0.428	2	0.722	0.15424	0.3293	50
279	isoniazid - PC3	-0.299	2	-0.721	0.15482	0.2658	50
280	proscillaridin - MCF7	0.338	2	0.719	0.15663	0.3584	50
281	15-delta prostaglandin J2 - HL60	-0.328	3	-0.589	0.15704	0.3929	66
282	piromidic acid - MCF7	0.349	2	0.719	0.15718	0.2313	50
283	morantel - PC3	0.327	2	0.718	0.15808	0.1607	50
284	betaxolol - MCF7	0.282	2	0.718	0.15863	0.2769	50
285	diazoxide - MCF7	-0.316	2	-0.716	0.16108	0.2685	50
286	idazoxan - MCF7	0.288	2	0.716	0.1612	0.2481	50
287	ketanserin - MCF7	0.309	2	0.715	0.16158	0.2901	50
288	labetalol - MCF7	0.289	2	0.715	0.1618	0.131	50
289	tonzonium bromide - MCF7	0.299	2	0.713	0.16386	0.3387	50
290	methylbenzethonium chloride - PC3	0.347	2	0.713	0.16468	0.3949	50
291	cotinine - PC3	0.344	2	0.712	0.16486	0.19	50
292	tracazolate - MCF7	0.292	2	0.712	0.16543	0.1656	50
293	aciclovir - PC3	-0.343	2	-0.712	0.16579	0.1957	50
294	acetylsalicylsalicylic acid - MCF7	0.401	2	0.712	0.16587	0.1344	50
295	gossypol - PC3	-0.424	2	-0.711	0.16641	0.2029	50
296	allantoin - MCF7	0.287	2	0.711	0.16695	0.1479	50
297	sulfadiazine - PC3	0.274	2	0.71	0.16748	0.0517	50
298	etynodiol - MCF7	-0.287	2	-0.71	0.16794	0.1473	50
299	drofenine - MCF7	0.258	2	0.709	0.16869	0.1538	50
300	metronidazole - PC3	-0.251	2	-0.708	0.17003	0.1392	50
301	iproniazid - MCF7	-0.279	2	-0.707	0.17102	0.1892	50
302	cetirizine - MCF7	0.314	2	0.707	0.1713	0.2114	50
303	promazine - MCF7	0.48	3	0.581	0.17156	0.1962	66
304	glipizide - PC3	0.294	2	0.707	0.17196	0.1765	50
305	mepenzolate bromide - PC3	0.342	2	0.706	0.17239	0.1079	50
306	dexamethasone - PC3	-0.388	2	-0.705	0.17372	0.3561	50
307	rolipram - MCF7	0.298	2	0.705	0.17386	0.1462	50
308	5252917 - MCF7	0.335	2	0.705	0.17402	0.2671	50
309	exisulind - MCF7	-0.176	2	-0.704	0.1749	0.1322	50
310	hyoscyamine - MCF7	0.366	2	0.704	0.17502	0.1655	50
311	0175029-0000 - MCF7	0.267	2	0.703	0.17637	0.3596	50
312	5155877 - PC3	-0.308	2	-0.703	0.17645	0.2448	50
313	pheniramine - MCF7	-0.378	2	-0.701	0.1785	0.3709	50
314	meclofenoxate - PC3	0.267	2	0.701	0.17871	0.2381	50
315	Prestwick-642 - MCF7	-0.353	2	-0.7	0.17969	0.5	50
316	tranylcypromine - MCF7	0.283	2	0.698	0.18231	0.1482	50
317	phenindione - MCF7	0.31	2	0.697	0.18281	0.1606	50
318	isopropamide iodide - MCF7	0.291	2	0.696	0.18444	0.0949	50
319	melatonin - MCF7	-0.277	2	-0.694	0.18681	0.3333	50
320	carmustine - MCF7	-0.33	2	-0.694	0.1872	0.2808	50
321	rescinnamine - MCF7	0.321	2	0.694	0.18722	0.4278	50
322	practolol - MCF7	-0.256	2	-0.69	0.19196	0.1865	50
323	procainamide - MCF7	0.431	2	0.689	0.19297	0.3077	50
324	16-phenyltetranorprostaglandin E2 - MCF7	-0.256	2	-0.688	0.19369	0.2515	50
325	calcium folinate - MCF7	-0.34	2	-0.687	0.19482	0.5039	50
326	gallamine triethiodide - MCF7	0.27	2	0.687	0.19532	0.1797	50
327	metrizamide - MCF7	-0.371	2	-0.687	0.19577	0.2434	50
328	SC-19220 - PC3	-0.265	2	-0.686	0.19734	0.1793	50
329	ifenprodil - MCF7	0.434	2	0.684	0.1987	0.2585	50
330	tiabendazole - MCF7	0.351	2	0.683	0.20037	0.2477	50
331	amprolium - MCF7	0.281	2	0.682	0.20132	0.2214	50
332	oxetacaine - MCF7	0.291	2	0.682	0.20208	0.2762	50
333	cyproheptadine - MCF7	0.267	2	0.681	0.20249	0.2551	50
334	naltrexone - MCF7	-0.242	2	-0.681	0.20365	0.2405	50
335	sulfathiazole - MCF7	0.344	2	0.68	0.20476	0.1333	50
336	fosfosal - MCF7	-0.322	2	-0.679	0.20575	0.2464	50
337	nisoxetine - MCF7	0.285	2	0.678	0.20641	0.2739	50
338	alvespimycin - HL60	-0.371	3	-0.559	0.20703	0.2286	66
339	cefazolin - PC3	0.272	2	0.677	0.20802	0.2519	50
340	hydrochlorothiazide - PC3	0.291	2	0.677	0.2084	0.0803	50
341	moracizine - MCF7	-0.266	2	-0.677	0.20858	0.1793	50
342	sulfamethizole - MCF7	0.239	2	0.675	0.21013	0.1379	50
343	mestranol - MCF7	0.327	2	0.675	0.21029	0.236	50
344	terguride - PC3	-0.299	2	-0.675	0.21104	0.1875	50
345	fenoprofen - PC3	0.418	2	0.674	0.21263	0.4138	50
346	asiaticoside - MCF7	0.403	2	0.673	0.21367	0.1818	50
347	clenbuterol - MCF7	-0.208	3	-0.554	0.21551	0.2199	66
348	gentamicin - PC3	-0.335	2	-0.67	0.2178	0.3691	50
349	methyldopa - MCF7	-0.366	3	-0.553	0.21789	0.3147	66
350	pentolonium - PC3	0.371	2	0.669	0.21868	0.2192	50
351	vanoxerine - MCF7	-0.23	2	-0.668	0.2208	0.3088	50
352	mitoxantrone - MCF7	0.318	2	0.667	0.22096	0.3132	50
353	clopamide - MCF7	-0.276	2	-0.666	0.22373	0.3916	50
354	flunisolide - PC3	0.341	2	0.665	0.224	0.3311	50
355	famprofazone - PC3	0.403	2	0.664	0.2249	0.3358	50
356	mefloquine - PC3	0.384	2	0.664	0.22645	0.5153	50
357	doxazosin - MCF7	0.348	2	0.662	0.22856	0.3465	50
358	PF-00539745-00 - PC3	-0.221	2	-0.662	0.23007	0.3066	50
359	carbimazole - MCF7	-0.323	2	-0.661	0.23029	0.3309	50
360	promazine - PC3	0.299	2	0.661	0.23057	0.3367	50
361	alimemazine - MCF7	-0.374	2	-0.661	0.2313	0.2847	50
362	moxisylyte - MCF7	0.315	2	0.66	0.2317	0.3431	50
363	cefapirin - MCF7	0.343	2	0.659	0.23267	0.24	50
364	fludrocortisone - PC3	-0.326	2	-0.659	0.23291	0.284	50
365	fenbufen - PC3	0.307	2	0.658	0.23506	0.3566	50
366	Prestwick-860 - MCF7	0.286	2	0.657	0.23615	0.3053	50
367	talampicillin - MCF7	0.3	2	0.655	0.23874	0.1942	50
368	pentoxifylline - MCF7	-0.286	2	-0.654	0.23989	0.351	50
369	acenocoumarol - MCF7	-0.328	2	-0.653	0.24096	0.3018	50
370	oxolamine - MCF7	-0.326	2	-0.653	0.24168	0.2157	50
371	meticrane - MCF7	0.308	2	0.652	0.24267	0.2733	50
372	epiandrosterone - MCF7	0.233	2	0.65	0.24488	0.2727	50
373	methacholine chloride - MCF7	0.299	2	0.647	0.24923	0.2727	50
374	0297417-0002B - MCF7	0.382	2	0.647	0.24979	0.4633	50
375	canrenoic acid - PC3	0.309	2	0.646	0.25045	0.2963	50
376	griseofulvin - PC3	0.266	2	0.645	0.2523	0.1678	50
377	iohexol - MCF7	-0.363	2	-0.644	0.25476	0.5461	50
378	halcinonide - MCF7	0.314	2	0.643	0.25607	0.3005	50
379	hesperidin - MCF7	0.295	2	0.641	0.25786	0.1063	50
380	amoxapine - PC3	0.394	2	0.641	0.25818	0.2632	50
381	pindolol - PC3	-0.348	2	-0.641	0.25993	0.1484	50
382	phenelzine - PC3	-0.258	2	-0.64	0.26039	0.2	50
383	piperacillin - PC3	-0.287	2	-0.637	0.2653	0.1914	50
384	hemicholinium - MCF7	0.229	2	0.635	0.26667	0.319	50
385	isoconazole - PC3	0.312	2	0.634	0.26683	0.2893	50
386	SC-58125 - MCF7	-0.188	2	-0.635	0.26703	0.1667	50
387	Prestwick-1100 - MCF7	0.216	2	0.632	0.27071	0.1634	50
388	benzethonium chloride - MCF7	0.252	2	0.632	0.27142	0.6022	50
389	geldanamycin - HL60	0.284	3	0.527	0.27163	0.4802	66
390	chlorhexidine - PC3	-0.259	2	-0.632	0.2721	0.2231	50
391	meprylcaine - MCF7	0.269	2	0.631	0.27277	0.1691	50
392	pentoxyverine - MCF7	0.377	2	0.628	0.27767	0.3698	50
393	apramycin - MCF7	0.348	2	0.627	0.27822	0.1429	50
394	nizatidine - MCF7	-0.325	2	-0.628	0.27834	0.4645	50
395	suloctidil - MCF7	0.298	2	0.627	0.27842	0.5187	50
396	theophylline - MCF7	0.259	2	0.627	0.27926	0.2905	50
397	metrifonate - MCF7	0.267	2	0.626	0.28017	0.1955	50
398	STOCK1N-35874 - PC3	-0.277	2	-0.627	0.28045	0.3775	50
399	fludroxycortide - PC3	0.269	2	0.625	0.28172	0.25	50
400	gabapentin - MCF7	0.293	2	0.62	0.29049	0.169	50
401	mephentermine - PC3	-0.269	2	-0.62	0.29073	0.3684	50
402	eucatropine - PC3	0.336	2	0.619	0.2921	0.2459	50
403	hydrastine hydrochloride - MCF7	0.289	2	0.618	0.29242	0.2014	50
404	tinidazole - PC3	0.318	2	0.618	0.29283	0.192	50
405	metyrapone - MCF7	0.283	2	0.617	0.29403	0.1954	50
406	methotrexate - PC3	0.406	3	0.516	0.29505	0.3562	66
407	urapidil - MCF7	0.317	2	0.616	0.29582	0.2808	50
408	tetracycline - PC3	-0.293	2	-0.617	0.29639	0.3132	50
409	hydroflumethiazide - MCF7	0.322	2	0.615	0.29761	0.3798	50
410	raloxifene - MCF7	0.4	3	0.515	0.29859	0.3054	66
411	furaltadone - PC3	0.311	2	0.612	0.30262	0.3134	50
412	trichlormethiazide - MCF7	0.215	2	0.611	0.30365	0.2733	50
413	trioxysalen - MCF7	0.287	2	0.611	0.30431	0.365	50
414	etamivan - MCF7	0.298	2	0.608	0.3082	0.2705	50
415	AH-6809 - PC3	0.313	2	0.608	0.30842	0.2556	50
416	cinchocaine - MCF7	0.286	2	0.608	0.30868	0.2252	50
417	nordihydroguaiaretic acid - ssMCF7	-0.187	2	-0.607	0.31075	0.2264	50
418	dehydrocholic acid - MCF7	0.274	2	0.606	0.31194	0.4	50
419	clofilium tosylate - MCF7	0.27	2	0.606	0.31218	0.4	50
420	MK-886 - MCF7	-0.281	2	-0.604	0.31649	0.2649	50
421	fluvoxamine - MCF7	0.342	2	0.602	0.31828	0.2745	50
422	eucatropine - MCF7	0.423	3	0.505	0.31935	0.4576	66
423	milrinone - MCF7	0.364	2	0.599	0.32262	0.4737	50
424	CP-645525-01 - MCF7	0.231	2	0.599	0.32296	0.4863	50
425	clorgiline - MCF7	0.314	2	0.598	0.32405	0.6328	50
426	benzylpenicillin - MCF7	0.233	2	0.598	0.3247	0.3209	50
427	methazolamide - MCF7	0.27	2	0.596	0.32777	0.2378	50
428	doxylamine - MCF7	0.306	2	0.594	0.33081	0.3166	50
429	methapyrilene - MCF7	0.398	2	0.59	0.33697	0.384	50
430	levocabastine - MCF7	0.327	2	0.59	0.33822	0.2481	50
431	antimycin A - MCF7	0.239	2	0.588	0.34011	0.4929	50
432	diprophylline - PC3	-0.268	2	-0.588	0.34188	0.3636	50
433	aminophenazone - PC3	0.251	2	0.586	0.34445	0.218	50
434	naphazoline - PC3	0.225	2	0.584	0.34713	0.2437	50
435	hexamethonium bromide - PC3	0.259	2	0.581	0.35117	0.2014	50
436	amylocaine - PC3	0.269	2	0.579	0.35506	0.344	50
437	sulfadoxine - MCF7	0.323	2	0.578	0.35606	0.216	50
438	procarbazine - MCF7	0.265	2	0.578	0.35689	0.2752	50
439	NU-1025 - MCF7	-0.239	2	-0.578	0.35801	0.328	50
440	mafenide - MCF7	-0.284	2	-0.575	0.36377	0.4277	50
441	ethaverine - MCF7	0.355	2	0.571	0.36793	0.5124	50
442	AG-013608 - MCF7	0.157	4	0.419	0.37025	0.3333	50
443	tiratricol - MCF7	0.247	2	0.57	0.37063	0.2881	50
444	acetylsalicylic acid - PC3	0.247	2	0.569	0.3728	0.2214	50
445	fludroxycortide - MCF7	0.274	2	0.568	0.3729	0.2533	50
446	etanidazole - MCF7	0.248	2	0.567	0.37534	0.2061	50
447	nialamide - PC3	0.418	2	0.566	0.37711	0.271	50
448	dobutamine - MCF7	-0.322	2	-0.567	0.37777	0.4226	50
449	novobiocin - PC3	0.277	2	0.564	0.37976	0.2319	50
450	dicoumarol - MCF7	0.424	3	0.48	0.38088	0.3269	66
451	niclosamide - PC3	0.245	2	0.563	0.38139	0.6754	50
452	aconitine - MCF7	-0.358	2	-0.56	0.38787	0.3209	50
453	fluocinonide - PC3	0.332	2	0.559	0.38868	0.4406	50
454	betulin - MCF7	-0.241	2	-0.559	0.38976	0.2378	50
455	alpha-ergocryptine - PC3	0.302	2	0.558	0.38982	0.1892	50
456	epitiostanol - MCF7	0.326	2	0.557	0.39246	0.5705	50
457	benzthiazide - MCF7	0.346	2	0.556	0.39346	0.4274	50
458	famotidine - MCF7	-0.258	2	-0.555	0.39745	0.3036	50
459	zimeldine - MCF7	0.29	2	0.554	0.39761	0.4317	50
460	PNU-0293363 - PC3	-0.387	2	-0.555	0.39775	0.3354	50
461	hydrastinine - PC3	0.365	2	0.553	0.39839	0.2925	50
462	iocetamic acid - MCF7	0.219	2	0.553	0.399	0.3	50
463	(-)-isoprenaline - MCF7	-0.259	2	-0.553	0.40053	0.375	50
464	norethisterone - MCF7	0.297	2	0.552	0.40089	0.5125	50
465	kanamycin - MCF7	0.302	2	0.551	0.40167	0.4392	50
466	tiletamine - MCF7	-0.275	2	-0.552	0.4023	0.4343	50
467	ondansetron - MCF7	-0.272	2	-0.551	0.40296	0.3714	50
468	equilin - MCF7	0.366	3	0.47	0.40468	0.6541	66
469	nordihydroguaiaretic acid - HL60	0.344	3	0.469	0.40654	0.441	66
470	methylergometrine - MCF7	0.31	2	0.548	0.40693	0.4657	50
471	scopolamine N-oxide - PC3	0.35	2	0.548	0.40775	0.4647	50
472	cyclic adenosine monophosphate - MCF7	0.354	2	0.546	0.41113	0.4276	50
473	colecalciferol - MCF7	0.282	2	0.546	0.41143	0.4014	50
474	berberine - MCF7	0.376	2	0.545	0.41224	0.3875	50
475	flufenamic acid - PC3	0.248	2	0.545	0.413	0.4407	50
476	thioproperazine - PC3	-0.291	2	-0.545	0.41334	0.3333	50
477	amitriptyline - MCF7	0.34	3	0.466	0.41355	0.5941	66
478	aceclofenac - PC3	0.284	2	0.543	0.41658	0.2387	50
479	bendroflumethiazide - PC3	0.335	2	0.542	0.41912	0.3831	50
480	etodolac - MCF7	0.297	2	0.538	0.42632	0.5177	50
481	fenspiride - MCF7	0.329	2	0.536	0.43111	0.2366	50
482	dequalinium chloride - MCF7	0.365	2	0.535	0.4322	0.6243	50
483	ranitidine - MCF7	0.351	2	0.535	0.43242	0.3837	50
484	trifluoperazine - PC3	0.369	3	0.459	0.4328	0.7602	66
485	metanephrine - PC3	-0.229	2	-0.534	0.43389	0.5	50
486	deptropine - MCF7	0.237	2	0.53	0.44065	0.5792	50
487	amikacin - MCF7	0.315	2	0.529	0.44326	0.1936	50
488	clobetasol - MCF7	0.33	2	0.528	0.44566	0.4114	50
489	metanephrine - MCF7	0.312	2	0.527	0.44606	0.3781	50
490	ticlopidine - MCF7	-0.373	2	-0.524	0.45244	0.3952	50
491	megestrol - MCF7	0.258	2	0.524	0.45254	0.5087	50
492	nipecotic acid - MCF7	0.387	2	0.523	0.45437	0.4366	50
493	propylthiouracil - MCF7	0.391	2	0.522	0.45622	0.6087	50
494	cisapride - MCF7	0.283	2	0.517	0.46455	0.4083	50
495	16,16-dimethylprostaglandin E2 - PC3	0.268	2	0.516	0.46682	0.6343	50
496	ornidazole - MCF7	0.279	2	0.516	0.46781	0.4135	50
497	0179445-0000 - PC3	0.331	4	0.387	0.46987	0.4759	50
498	15(S)-15-methylprostaglandin E2 - PC3	-0.369	2	-0.511	0.47759	0.4672	50
499	disopyramide - MCF7	0.293	2	0.51	0.47827	0.5161	50
500	dropropizine - MCF7	-0.264	2	-0.51	0.47936	0.5528	50
501	ethambutol - MCF7	0.313	2	0.509	0.48032	0.5156	50
502	chloramphenicol - PC3	0.434	2	0.509	0.48149	0.5161	50
503	quinethazone - MCF7	0.277	2	0.507	0.48455	0.4511	50
504	amodiaquine - MCF7	-0.319	2	-0.507	0.48545	0.5533	50
505	diflunisal - PC3	0.379	2	0.506	0.48745	0.3182	50
506	propafenone - MCF7	0.292	2	0.505	0.48857	0.5671	50
507	levcycloserine - MCF7	-0.268	2	-0.505	0.48914	0.5783	50
508	proglumide - MCF7	-0.324	2	-0.502	0.49543	0.3378	50
509	nalbuphine - MCF7	0.31	2	0.501	0.49714	0.5603	50
510	quinethazone - PC3	0.299	2	0.5	0.49837	0.3282	50
511	staurosporine - MCF7	0.267	3	0.434	0.49914	0.5975	66
512	methocarbamol - MCF7	-0.171	2	-0.5	0.49964	0.4754	50
513	lanatoside C - PC3	-0.43	2	-0.499	0.50147	0.47	50
514	glycopyrronium bromide - MCF7	0.258	2	0.499	0.50336	0.5478	50
515	santonin - PC3	-0.06	2	-0.498	0.50656	0.4293	50
516	Prestwick-920 - MCF7	-0.247	2	-0.498	0.50714	0.5168	50
517	propranolol - MCF7	-0.021	2	-0.497	0.50964	0.3059	50
518	amprolium - PC3	-0.245	2	-0.497	0.51097	0.7101	50
519	mebeverine - MCF7	-0.033	2	-0.496	0.51334	0.4091	50
520	cyclopenthiazide - MCF7	0.179	2	0.496	0.51437	0.2742	50
521	disulfiram - PC3	0.386	2	0.496	0.51437	0.7345	50
522	5155877 - MCF7	-0.399	2	-0.496	0.51543	0.5584	50
523	sisomicin - MCF7	0.434	2	0.496	0.51622	0.2993	50
524	Prestwick-967 - MCF7	-0.316	2	-0.496	0.5163	0.5823	50
525	benfluorex - MCF7	-0.101	2	-0.495	0.51758	0.5929	50
526	isoconazole - MCF7	-0.39	2	-0.495	0.51958	0.3441	50
527	chlorogenic acid - MCF7	-0.389	2	-0.494	0.52074	0.2813	50
528	parbendazole - PC3	-0.07	2	-0.494	0.52257	0.4167	50
529	meropenem - MCF7	0.285	2	0.493	0.52439	0.5429	50
530	15(S)-15-methylprostaglandin E2 - MCF7	-0.278	2	-0.493	0.52599	0.5448	50
531	(+)-chelidonine - MCF7	-0.382	2	-0.493	0.52664	0.3154	50
532	molsidomine - MCF7	0.32	2	0.493	0.5269	0.5429	50
533	homosalate - PC3	0.401	2	0.493	0.52754	0.3546	50
534	cefotaxime - PC3	0.422	2	0.492	0.52933	0.6181	50
535	homatropine - PC3	-0.378	2	-0.492	0.53145	0.4318	50
536	esculin - MCF7	-0.378	2	-0.491	0.53263	0.6053	50
537	withaferin A - PC3	0.25	2	0.491	0.53296	0.7292	50
538	diphemanil metilsulfate - MCF7	0.414	2	0.491	0.53485	0.4759	50
539	enilconazole - MCF7	0.238	2	0.491	0.53485	0.56	50
540	rifampicin - MCF7	0.158	2	0.49	0.53543	0.6352	50
541	dihydroergotamine - MCF7	-0.146	2	-0.49	0.53569	0.5338	50
542	Prestwick-984 - MCF7	0.41	2	0.489	0.53994	0.3478	50
543	propofol - MCF7	-0.371	2	-0.489	0.54115	0.408	50
544	rofecoxib - MCF7	-0.246	4	-0.368	0.54157	0.4568	50
545	foliosidine - PC3	-0.081	2	-0.489	0.54225	0.5367	50
546	chlormezanone - MCF7	0.01	2	-0.489	0.54356	0.4733	50
547	prilocaine - PC3	-0.072	2	-0.488	0.54607	0.4261	50
548	indometacin - MCF7	0.191	4	0.365	0.54636	0.5646	50
549	mexiletine - PC3	0.407	2	0.487	0.54706	0.3643	50
550	tacrine - MCF7	-0.114	2	-0.488	0.5477	0.4258	50
551	10-methoxyharmalan - MCF7	-0.249	2	-0.487	0.54897	0.4156	50
552	naphazoline - MCF7	-0.281	2	-0.487	0.54996	0.3743	50
553	PHA-00816795 - PC3	-0.361	2	-0.487	0.55042	0.5918	50
554	cefadroxil - MCF7	-0.36	2	-0.486	0.55155	0.5191	50
555	pirinixic acid - MCF7	-0.36	2	-0.486	0.55207	0.4728	50
556	tolbutamide - PC3	0.404	2	0.485	0.55479	0.3605	50
557	vinburnine - MCF7	-0.056	2	-0.486	0.55483	0.6566	50
558	isoxicam - MCF7	-0.053	2	-0.485	0.55666	0.5933	50
559	PF-00562151-00 - MCF7	0.358	4	0.362	0.55762	0.5556	50
560	bupropion - MCF7	-0.324	2	-0.485	0.55793	0.5541	50
561	lysergol - MCF7	-0.016	2	-0.485	0.55793	0.6071	50
562	epirizole - PC3	-0.354	2	-0.483	0.56289	0.3879	50
563	PF-00875133-00 - MCF7	-0.353	2	-0.483	0.56507	0.4968	50
564	5230742 - MCF7	0.275	2	0.483	0.56517	0.3721	50
565	benzamil - PC3	-0.151	2	-0.482	0.56615	0.4837	50
566	pyrimethamine - PC3	0.398	2	0.482	0.56623	0.6211	50
567	minoxidil - MCF7	-0.284	2	-0.482	0.56736	0.7125	50
568	naltrexone - PC3	0.107	2	0.482	0.56933	0.6667	50
569	guanadrel - PC3	-0.072	2	-0.482	0.56937	0.4899	50
570	mefexamide - MCF7	0.396	2	0.481	0.56984	0.4218	50
571	piperine - MCF7	-0.35	2	-0.481	0.56996	0.4593	50
572	diclofenamide - MCF7	0.395	2	0.481	0.57058	0.5346	50
573	chlorcyclizine - PC3	-0.264	2	-0.481	0.5706	0.6732	50
574	pregnenolone - MCF7	-0.35	2	-0.481	0.5706	0.5489	50
575	bromopride - PC3	0.088	2	0.481	0.57171	0.4118	50
576	zoxazolamine - MCF7	-0.35	2	-0.481	0.57205	0.6168	50
577	nimesulide - MCF7	-0.027	2	-0.481	0.57253	0.5872	50
578	pilocarpine - MCF7	-0.315	2	-0.481	0.57253	0.6776	50
579	ergocalciferol - MCF7	0.394	2	0.48	0.5734	0.6092	50
580	homochlorcyclizine - MCF7	0.293	2	0.48	0.5734	0.8138	50
581	mefenamic acid - PC3	-0.316	2	-0.48	0.57358	0.34	50
582	terbutaline - MCF7	-0.346	2	-0.48	0.57539	0.5976	50
583	karakoline - PC3	-0.061	2	-0.48	0.57668	0.5143	50
584	bemegride - MCF7	0.393	2	0.48	0.57674	0.8087	50
585	gelsemine - MCF7	-0.346	2	-0.479	0.57722	0.419	50
586	bromocriptine - PC3	0.332	2	0.479	0.5779	0.4787	50
587	vinpocetine - MCF7	0.089	2	0.479	0.57889	0.4959	50
588	fluorometholone - MCF7	-0.279	2	-0.479	0.57988	0.5231	50
589	SC-19220 - MCF7	0.055	2	0.479	0.57998	0.4839	50
590	esculetin - MCF7	0.271	2	0.478	0.58126	0.6687	50
591	levamisole - MCF7	-0.344	2	-0.478	0.58165	0.6943	50
592	mafenide - PC3	0.39	2	0.478	0.58177	0.5714	50
593	0173570-0000 - PC3	0.307	4	0.354	0.58239	0.7688	50
594	azacyclonol - MCF7	-0.343	2	-0.478	0.5835	0.4526	50
595	dicloxacillin - MCF7	-0.322	2	-0.478	0.58422	0.7333	50
596	perphenazine - PC3	-0.342	2	-0.478	0.58422	0.6111	50
597	dinoprost - MCF7	0.389	2	0.477	0.58485	0.5385	50
598	isradipine - MCF7	-0.338	2	-0.476	0.58967	0.5113	50
599	6-bromoindirubin-3'-oxime - PC3	0.266	4	0.352	0.59009	0.6216	50
600	metacycline - MCF7	0.335	2	0.476	0.59102	0.6744	50
601	noretynodrel - MCF7	0.373	2	0.476	0.59175	0.753	50
602	pimozide - MCF7	-0.337	2	-0.475	0.59332	0.7248	50
603	levcycloserine - PC3	0.304	2	0.475	0.59426	0.6075	50
604	ticlopidine - PC3	-0.336	2	-0.474	0.59555	0.7808	50
605	tenoxicam - MCF7	0.027	2	-0.474	0.59627	0.4888	50
606	vincamine - PC3	-0.108	2	-0.473	0.59913	0.6627	50
607	sulfaguanidine - PC3	0.337	2	0.473	0.60076	0.5965	50
608	dosulepin - MCF7	0.272	2	0.472	0.60324	0.8182	50
609	metoclopramide - PC3	0.382	2	0.472	0.6038	0.3631	50
610	3-hydroxy-DL-kynurenine - MCF7	0.291	4	0.348	0.60419	0.6	50
611	hyoscyamine - PC3	0.381	2	0.471	0.60672	0.3359	50
612	procyclidine - MCF7	0.368	2	0.471	0.60672	0.6667	50
613	profenamine - MCF7	-0.331	2	-0.471	0.60841	0.3945	50
614	bucladesine - MCF7	0.153	4	0.347	0.6088	0.5431	50
615	ethosuximide - PC3	-0.331	2	-0.471	0.60893	0.5337	50
616	2,6-dimethylpiperidine - PC3	0.289	2	0.471	0.60939	0.4737	50
617	fenbendazole - PC3	0.379	2	0.47	0.61044	0.6387	50
618	triamterene - MCF7	0.378	2	0.47	0.6133	0.5076	50
619	flumetasone - PC3	-0.33	2	-0.469	0.61404	0.7412	50
620	letrozole - MCF7	0.048	2	0.469	0.61438	0.462	50
621	remoxipride - MCF7	0.243	2	0.469	0.61627	0.6667	50
622	scopolamine - MCF7	-0.329	2	-0.469	0.61762	0.6101	50
623	sulfapyridine - MCF7	0.376	2	0.468	0.61987	0.5605	50
624	cicloheximide - MCF7	-0.328	2	-0.468	0.62052	0.7176	50
625	benzonatate - MCF7	0.092	2	0.468	0.62058	0.5355	50
626	troleandomycin - PC3	0.292	2	0.467	0.62362	0.5503	50
627	zaprinast - MCF7	0.099	2	0.467	0.62362	0.4565	50
628	diprophylline - MCF7	0.107	2	0.466	0.62496	0.6593	50
629	triamterene - PC3	0.036	2	-0.466	0.62768	0.6377	50
630	etoposide - MCF7	0.286	2	0.464	0.63195	0.8281	50
631	hexamethonium bromide - MCF7	0.047	2	0.463	0.63504	0.6838	50
632	0316684-0000 - MCF7	-0.048	2	-0.463	0.63567	0.8214	50
633	piretanide - MCF7	-0.291	2	-0.463	0.63816	0.6761	50
634	carbinoxamine - MCF7	-0.001	2	-0.462	0.64134	0.5399	50
635	flunixin - MCF7	-0.322	2	-0.462	0.64241	0.716	50
636	papaverine - MCF7	-0.321	2	-0.461	0.64348	0.7241	50
637	atropine oxide - MCF7	0.108	2	0.46	0.64482	0.7048	50
638	captopril - PC3	0.089	2	0.46	0.64722	0.4904	50
639	butacaine - MCF7	-0.016	2	-0.46	0.6477	0.5893	50
640	diphemanil metilsulfate - PC3	0.365	2	0.459	0.64861	0.5973	50
641	semustine - MCF7	-0.291	2	-0.459	0.65015	0.7926	50
642	Prestwick-1080 - PC3	0.363	2	0.459	0.6507	0.6183	50
643	ciprofloxacin - PC3	-0.053	2	-0.459	0.65287	0.6726	50
644	hexestrol - MCF7	0.052	2	0.458	0.65327	0.809	50
645	ioversol - MCF7	0.359	2	0.458	0.65327	0.4803	50
646	trimethoprim - MCF7	-0.318	2	-0.458	0.65436	0.679	50
647	nalbuphine - PC3	0.251	2	0.458	0.65454	0.791	50
648	ramipril - MCF7	-0.317	2	-0.458	0.65587	0.425	50
649	tribenoside - MCF7	0.047	2	0.457	0.65706	0.672	50
650	nalidixic acid - MCF7	0.361	2	0.456	0.65812	0.4408	50
651	indometacin - PC3	0.36	2	0.455	0.66186	0.4901	50
652	cimetidine - PC3	0.359	2	0.455	0.66283	0.6	50
653	primidone - MCF7	-0.315	2	-0.455	0.66317	0.6038	50
654	phensuximide - MCF7	0.326	2	0.454	0.66611	0.6391	50
655	isoetarine - MCF7	-0.314	2	-0.454	0.66625	0.7289	50
656	5279552 - MCF7	0.358	2	0.454	0.66651	0.6389	50
657	memantine - MCF7	0.007	2	-0.454	0.66726	0.75	50
658	trifluoperazine - HL60	0.118	4	0.33	0.6686	0.8152	50
659	mianserin - MCF7	0.228	2	0.453	0.67021	0.6731	50
660	spiramycin - PC3	-0.31	2	-0.453	0.67219	0.4333	50
661	cefixime - MCF7	-0.308	2	-0.451	0.67784	0.6114	50
662	perphenazine - MCF7	0.229	2	0.45	0.67891	0.8878	50
663	riluzole - PC3	0.354	2	0.45	0.67891	0.6759	50
664	cyclobenzaprine - MCF7	-0.031	2	-0.45	0.68005	0.5606	50
665	glafenine - MCF7	0.118	2	0.449	0.68253	0.6718	50
666	hymecromone - MCF7	0.354	2	0.449	0.68285	0.7784	50
667	triamcinolone - PC3	0.353	2	0.449	0.68335	0.6713	50
668	suprofen - MCF7	-0.305	2	-0.449	0.68337	0.5866	50
669	altretamine - MCF7	-0.304	2	-0.448	0.68796	0.6559	50
670	nialamide - MCF7	0.111	2	0.447	0.68947	0.5714	50
671	tolfenamic acid - PC3	0.278	2	0.446	0.69062	0.6277	50
672	ciprofloxacin - MCF7	-0.254	2	-0.447	0.69082	0.6839	50
673	cimetidine - MCF7	-0.303	2	-0.447	0.69223	0.6525	50
674	cefepime - MCF7	-0.252	2	-0.446	0.69361	0.4942	50
675	santonin - MCF7	-0.301	2	-0.445	0.69609	0.6829	50
676	levodopa - PC3	-0.232	2	-0.445	0.69643	0.8261	50
677	rotenone - PC3	0.011	2	-0.445	0.69643	0.7447	50
678	CP-863187 - PC3	0.349	2	0.444	0.69824	0.5693	50
679	metixene - MCF7	-0.3	2	-0.444	0.70029	0.6695	50
680	naringin - MCF7	-0.294	2	-0.444	0.70029	0.7232	50
681	lobeline - MCF7	-0.299	2	-0.443	0.70188	0.5114	50
682	tolazoline - MCF7	0.347	2	0.442	0.70313	0.7391	50
683	oxaprozin - PC3	0.347	2	0.442	0.70426	0.6981	50
684	hycanthone - MCF7	0.098	2	0.441	0.70613	0.8848	50
685	mebhydrolin - MCF7	-0.058	2	-0.442	0.70615	0.6795	50
686	ursolic acid - PC3	0.072	2	0.441	0.7073	0.5929	50
687	dirithromycin - MCF7	-0.297	2	-0.441	0.70736	0.7073	50
688	difenidol - MCF7	0.331	2	0.441	0.7085	0.7328	50
689	prasterone - MCF7	-0.296	2	-0.44	0.71049	0.4907	50
690	mianserin - PC3	0.344	2	0.439	0.71263	0.8923	50
691	pyrimethamine - MCF7	0.244	2	0.439	0.71311	0.7073	50
692	7-aminocephalosporanic acid - MCF7	0.343	2	0.439	0.71544	0.7427	50
693	neomycin - PC3	-0.012	2	-0.438	0.71639	0.88	50
694	dinoprostone - MCF7	0.343	2	0.438	0.71659	0.6383	50
695	carbenoxolone - MCF7	-0.293	2	-0.438	0.71774	0.6757	50
696	0173570-0000 - MCF7	0.069	2	0.437	0.71896	0.7388	50
697	protriptyline - MCF7	0.3	2	0.437	0.71923	0.8612	50
698	indapamide - PC3	0.342	2	0.437	0.71965	0.4786	50
699	lisinopril - MCF7	0.337	2	0.437	0.71965	0.7394	50
700	AR-A014418 - PC3	0.341	2	0.436	0.72345	0.7343	50
701	diclofenac - PC3	0.254	2	0.435	0.7244	0.6496	50
702	etifenin - MCF7	-0.291	2	-0.435	0.72623	0.7515	50
703	withaferin A - MCF7	0.34	2	0.435	0.72623	0.9101	50
704	pirenzepine - MCF7	-0.206	2	-0.434	0.72903	0.7892	50
705	proxymetacaine - MCF7	-0.29	2	-0.434	0.72903	0.5714	50
706	pyrantel - MCF7	0.024	2	-0.433	0.73053	0.6369	50
707	tetryzoline - MCF7	0.339	2	0.433	0.73156	0.5714	50
708	thiamazole - PC3	-0.289	2	-0.432	0.73347	0.634	50
709	metaraminol - MCF7	0.338	2	0.432	0.73468	0.5423	50
710	chloroquine - MCF7	0.006	2	-0.432	0.73472	0.7578	50
711	scoulerine - MCF7	-0.288	2	-0.431	0.73641	0.777	50
712	probucol - MCF7	0.19	4	0.308	0.74175	0.6614	50
713	valdecoxib - PC3	0.22	2	0.429	0.7419	0.7379	50
714	SR-95531 - MCF7	-0.285	2	-0.427	0.74794	0.6875	50
715	SR-95639A - MCF7	-0.246	2	-0.427	0.74874	0.6548	50
716	STOCK1N-35215 - PC3	0.335	2	0.426	0.75204	0.8671	50
717	guaifenesin - PC3	0.274	2	0.426	0.75204	0.6903	50
718	alverine - PC3	-0.042	2	-0.425	0.75349	0.7205	50
719	depudecin - MCF7	0.335	2	0.425	0.75488	0.7188	50
720	altizide - MCF7	-0.283	2	-0.424	0.75595	0.7415	50
721	benzydamine - MCF7	0.334	2	0.424	0.75607	0.7818	50
722	aminophylline - MCF7	-0.018	2	-0.424	0.7587	0.7938	50
723	nifedipine - MCF7	0.215	4	0.302	0.76156	0.7936	50
724	minaprine - MCF7	-0.04	2	-0.422	0.76224	0.736	50
725	propantheline bromide - MCF7	-0.282	2	-0.422	0.76275	0.6354	50
726	mometasone - MCF7	0.332	2	0.422	0.76417	0.8413	50
727	4-hydroxyphenazone - MCF7	-0.276	2	-0.421	0.76576	0.8266	50
728	fenspiride - PC3	-0.28	2	-0.42	0.76764	0.8226	50
729	carcinine - MCF7	-0.28	2	-0.42	0.76806	0.6339	50
730	antazoline - MCF7	0.005	2	-0.42	0.76856	0.7237	50
731	chlorambucil - MCF7	0.077	2	0.419	0.77073	0.7544	50
732	oxedrine - MCF7	0.086	2	0.419	0.77216	0.673	50
733	fluphenazine - HL60	0.149	4	0.298	0.77302	0.875	50
734	proadifen - MCF7	0.029	2	-0.418	0.7747	0.7615	50
735	acemetacin - MCF7	0.329	2	0.418	0.77526	0.7829	50
736	edrophonium chloride - MCF7	0.328	2	0.416	0.77934	0.5588	50
737	gibberellic acid - MCF7	0.007	2	-0.416	0.78039	0.8634	50
738	imidurea - MCF7	0.327	2	0.416	0.78059	0.782	50
739	3-nitropropionic acid - PC3	0.309	2	0.416	0.78116	0.72	50
740	(+/-)-catechin - MCF7	-0.274	2	-0.414	0.78345	0.7784	50
741	amiprilose - MCF7	-0.274	2	-0.414	0.78446	0.779	50
742	erythromycin - MCF7	0.326	2	0.413	0.78856	0.7127	50
743	troglitazone - PC3	0.258	4	0.292	0.78929	0.8987	50
744	solanine - MCF7	-0.272	2	-0.411	0.79089	0.7134	50
745	homosalate - MCF7	0.324	2	0.411	0.79341	0.8395	50
746	hesperetin - PC3	0.324	2	0.411	0.79443	0.6475	50
747	guanabenz - MCF7	0.323	2	0.409	0.79788	0.858	50
748	corticosterone - MCF7	-0.268	2	-0.408	0.79832	0.7594	50
749	Prestwick-665 - MCF7	-0.267	2	-0.408	0.79932	0.7467	50
750	methanthelinium bromide - MCF7	0.321	2	0.406	0.80677	0.7734	50
751	nifuroxazide - MCF7	0.018	2	-0.405	0.80681	0.8857	50
752	baclofen - PC3	-0.264	2	-0.405	0.80757	0.8677	50
753	doxylamine - PC3	-0.031	2	-0.405	0.80866	0.89	50
754	estradiol - ssMCF7	0.319	2	0.404	0.81041	0.8882	50
755	homatropine - MCF7	0.319	2	0.404	0.81142	0.8086	50
756	etomidate - MCF7	-0.262	2	-0.403	0.8116	0.9305	50
757	raloxifene - HL60	0.189	2	0.403	0.81166	0.8609	50
758	norfloxacin - MCF7	0.092	2	0.403	0.81337	0.845	50
759	orciprenaline - MCF7	0.318	2	0.403	0.81397	0.7959	50
760	propoxycaine - MCF7	-0.262	2	-0.402	0.81423	0.828	50
761	pipenzolate bromide - MCF7	0.318	2	0.402	0.8147	0.7785	50
762	dimenhydrinate - MCF7	0.318	2	0.402	0.81524	0.9441	50
763	CP-944629 - MCF7	0.018	2	-0.402	0.8153	0.8532	50
764	co-dergocrine mesilate - MCF7	0.317	2	0.401	0.8184	0.9111	50
765	Prestwick-1080 - MCF7	0.315	2	0.399	0.82232	0.7846	50
766	isoniazid - MCF7	0.315	2	0.399	0.82331	0.7875	50
767	ethotoin - PC3	0.01	2	-0.398	0.82379	0.904	50
768	CP-944629 - PC3	0.315	2	0.398	0.8253	0.7391	50
769	BCB000038 - MCF7	-0.257	2	-0.397	0.82709	0.9247	50
770	cyclizine - MCF7	0.053	2	-0.397	0.82741	0.8718	50
771	midecamycin - PC3	-0.005	2	-0.397	0.82771	0.8602	50
772	nitrofural - MCF7	0.314	2	0.396	0.82952	0.8405	50
773	N6-methyladenosine - MCF7	0.001	2	-0.395	0.83152	0.9068	50
774	sodium phenylbutyrate - HL60	0.304	2	0.394	0.83496	0.9	50
775	helveticoside - PC3	-0.253	2	-0.393	0.83653	0.9091	50
776	butoconazole - MCF7	-0.253	2	-0.393	0.83695	0.8561	50
777	bethanechol - MCF7	0.311	2	0.392	0.84021	0.7801	50
778	valinomycin - MCF7	0.036	2	-0.391	0.84095	0.8857	50
779	dicoumarol - PC3	0.311	2	0.391	0.84141	0.6763	50
780	sulfaguanidine - MCF7	0.057	2	-0.391	0.8421	0.8678	50
781	verapamil - PC3	0.31	2	0.39	0.84405	0.7133	50
782	clindamycin - MCF7	0.012	2	-0.389	0.84582	0.8758	50
783	rotenone - MCF7	-0.015	2	-0.388	0.84862	0.8102	50
784	torasemide - MCF7	-0.214	2	-0.388	0.84862	0.9186	50
785	geldanamycin - PC3	0.003	2	-0.386	0.85194	0.9185	50
786	dihydrostreptomycin - PC3	-0.067	2	-0.386	0.8531	0.9096	50
787	scriptaid - PC3	0.303	2	0.385	0.85369	0.9587	50
788	hydralazine - PC3	0.282	2	0.384	0.85697	0.8148	50
789	zomepirac - MCF7	-0.243	2	-0.384	0.85741	0.838	50
790	hecogenin - MCF7	0.307	2	0.383	0.8583	0.8482	50
791	etofenamate - MCF7	0.077	2	0.383	0.85896	0.7162	50
792	apomorphine - PC3	0.029	2	-0.383	0.85904	0.8394	50
793	ciclacillin - PC3	0.305	2	0.38	0.86399	0.8521	50
794	todralazine - MCF7	-0.199	2	-0.38	0.86415	0.8706	50
795	SC-560 - MCF7	0.304	2	0.379	0.8663	0.9542	50
796	lisuride - PC3	0.261	2	0.379	0.8663	0.9389	50
797	bacitracin - MCF7	0.027	2	-0.379	0.86753	0.8777	50
798	harman - MCF7	-0.239	2	-0.378	0.86811	0.9227	50
799	flavoxate - MCF7	-0.238	2	-0.378	0.86916	0.8354	50
800	nitrofurantoin - PC3	0.303	2	0.377	0.87111	0.8592	50
801	cyclopentolate - MCF7	0.303	2	0.377	0.87172	0.7871	50
802	dexamethasone - MCF7	0.044	4	0.264	0.87191	0.8944	50
803	halcinonide - PC3	0.291	2	0.377	0.87204	0.8677	50
804	telenzepine - MCF7	0.302	2	0.376	0.87274	0.8212	50
805	idoxuridine - MCF7	0.301	2	0.375	0.87596	0.9518	50
806	levothyroxine sodium - MCF7	0.07	2	0.374	0.87821	0.875	50
807	phentolamine - PC3	0.25	2	0.37	0.88427	0.8554	50
808	BAS-012416453 - MCF7	0.299	2	0.369	0.8864	0.9195	50
809	Prestwick-689 - MCF7	-0.224	2	-0.369	0.88703	0.8466	50
810	tubocurarine chloride - MCF7	0.031	2	-0.368	0.88777	0.8434	50
811	Prestwick-1100 - PC3	0.294	2	0.368	0.8898	0.915	50
812	benzonatate - PC3	0.297	2	0.367	0.89186	0.8321	50
813	succinylsulfathiazole - MCF7	0.297	2	0.366	0.89302	0.7964	50
814	Prestwick-981 - MCF7	0.296	2	0.364	0.89646	0.9145	50
815	flutamide - PC3	0.291	2	0.364	0.89646	0.8824	50
816	lincomycin - MCF7	0.295	2	0.364	0.89753	0.848	50
817	triflupromazine - MCF7	0.295	2	0.363	0.89795	0.9059	50
818	anabasine - MCF7	0.295	2	0.363	0.89914	0.9267	50
819	canrenoic acid - MCF7	-0.19	2	-0.36	0.90254	0.8372	50
820	oxamniquine - MCF7	0.293	2	0.359	0.9054	0.9262	50
821	dicycloverine - PC3	0.261	2	0.359	0.90676	0.9321	50
822	clofibrate - MCF7	0.043	2	-0.357	0.90717	0.8776	50
823	0198306-0000 - MCF7	0.268	2	0.358	0.90765	0.9057	50
824	sulfanilamide - MCF7	0.292	2	0.358	0.90785	0.875	50
825	nimodipine - MCF7	0.291	2	0.357	0.90886	0.8662	50
826	ganciclovir - MCF7	0.289	2	0.353	0.91614	0.8696	50
827	pindolol - MCF7	0.287	2	0.351	0.91916	0.9415	50
828	5707885 - PC3	0.287	2	0.351	0.91942	0.9468	50
829	streptozocin - MCF7	0.282	2	0.344	0.93115	0.9645	50
830	furosemide - MCF7	0.265	2	0.344	0.93151	0.9493	50
831	lomustine - PC3	0.28	2	0.341	0.93457	0.9249	50
832	lidocaine - PC3	0.224	2	0.341	0.93491	0.9267	50
833	chlorphenamine - MCF7	0.28	2	0.341	0.93517	0.9291	50
834	calycanthine - MCF7	0.278	2	0.338	0.93948	0.9097	50
835	11-deoxy-16,16-dimethylprostaglandin E2 - PC3	0.276	2	0.335	0.9434	0.9441	50
836	fusidic acid - MCF7	0.276	2	0.335	0.94429	0.8926	50
837	iobenguane - MCF7	0.276	2	0.335	0.94461	0.916	50
838	acacetin - PC3	0.214	2	0.334	0.94594	0.9474	50
839	diethylstilbestrol - PC3	0.221	2	0.331	0.94912	0.9783	50
840	mecamylamine - MCF7	0.272	2	0.33	0.95079	0.9357	50
841	thiamine - MCF7	0.236	2	0.327	0.95391	0.9692	50
842	flutamide - MCF7	0.256	2	0.309	0.97332	0.9818	50
843	fluorocurarine - MCF7	0.237	2	0.307	0.97477	0.966	50
844	pimethixene - MCF7	0.235	2	0.304	0.97706	0.9907	50
845	tiaprofenic acid - MCF7	0.247	2	0.298	0.98171	0.9937	50
846	ribavirin - MCF7	0.246	2	0.298	0.98197	0.9756	50
847	Chicago Sky Blue 6B - MCF7	0.235	2	0.288	0.98855	1	50
848	AG-012559 - PC3	0.233	2	0.287	0.98932	0.9837	50
849	dihydroergotamine - PC3	0.233	2	0.286	0.9901	0.9814	50
850	colistin - MCF7	0.228	2	0.281	0.99243	1	50
851	phenformin - PC3	0.228	2	0.281	0.9925	0.9878	50
852	myosmine - PC3	0.221	2	0.276	0.99437	0.9856	50
853	hydrochlorothiazide - MCF7	0.209	2	0.271	0.99638	1	50
854	tolazamide - PC3	-1	1	-1	---	---	100
855	nomegestrol - PC3	-0.87	1	-1	---	---	100
856	dosulepin - PC3	0.951	1	1	---	---	100
857	phenindione - PC3	0.917	1	0.998	---	---	100
858	digoxigenin - PC3	-0.836	1	-0.998	---	---	100
859	pentetic acid - PC3	-0.835	1	-0.998	---	---	100
860	dihydroergocristine - PC3	-0.815	1	-0.997	---	---	100
861	phenoxybenzamine - PC3	0.891	1	0.997	---	---	100
862	trihexyphenidyl - MCF7	-0.81	1	-0.997	---	---	100
863	4,5-dianilinophthalimide - MCF7	0.878	1	0.996	---	---	100
864	monastrol - PC3	0.871	1	0.996	---	---	100
865	timolol - PC3	-0.798	1	-0.996	---	---	100
866	benzathine benzylpenicillin - PC3	-0.795	1	-0.996	---	---	100
867	econazole - PC3	0.858	1	0.994	---	---	100
868	etidronic acid - PC3	0.855	1	0.994	---	---	100
869	thioperamide - PC3	-0.77	1	-0.994	---	---	100
870	ticarcillin - PC3	-0.769	1	-0.993	---	---	100
871	cyanocobalamin - PC3	0.849	1	0.993	---	---	100
872	enalapril - PC3	-0.767	1	-0.993	---	---	100
873	amrinone - PC3	-0.765	1	-0.993	---	---	100
874	debrisoquine - PC3	-0.763	1	-0.993	---	---	100
875	etynodiol - PC3	-0.759	1	-0.992	---	---	100
876	beclometasone - PC3	-0.757	1	-0.992	---	---	100
877	isoxicam - HL60	-0.755	1	-0.991	---	---	100
878	dexpanthenol - PC3	-0.742	1	-0.99	---	---	100
879	chlorphenamine - PC3	0.817	1	0.989	---	---	100
880	nortriptyline - PC3	0.816	1	0.988	---	---	100
881	mefexamide - PC3	-0.731	1	-0.988	---	---	100
882	kaempferol - PC3	-0.73	1	-0.988	---	---	100
883	sulfaphenazole - PC3	0.814	1	0.987	---	---	100
884	nimesulide - PC3	-0.725	1	-0.987	---	---	100
885	1,4-chrysenequinone - PC3	0.813	1	0.987	---	---	100
886	cycloserine - HL60	-0.719	1	-0.986	---	---	100
887	quinisocaine - HL60	-0.716	1	-0.985	---	---	100
888	guanfacine - HL60	-0.716	1	-0.985	---	---	100
889	theobromine - HL60	0.806	1	0.985	---	---	100
890	corbadrine - PC3	0.806	1	0.984	---	---	100
891	trimethadione - PC3	-0.712	1	-0.984	---	---	100
892	Gly-His-Lys - MCF7	-0.711	1	-0.984	---	---	100
893	chlorpropamide - PC3	0.805	1	0.984	---	---	100
894	cefixime - PC3	0.801	1	0.983	---	---	100
895	hydroquinine - HL60	-0.707	1	-0.983	---	---	100
896	levothyroxine sodium - PC3	0.799	1	0.983	---	---	100
897	cinnarizine - PC3	-0.702	1	-0.982	---	---	100
898	enoxacin - PC3	0.79	1	0.981	---	---	100
899	propoxycaine - PC3	-0.697	1	-0.98	---	---	100
900	decitabine - MCF7	-0.693	1	-0.98	---	---	100
901	tamoxifen - PC3	0.786	1	0.98	---	---	100
902	domperidone - PC3	-0.69	1	-0.979	---	---	100
903	deptropine - HL60	-0.688	1	-0.979	---	---	100
904	copper sulfate - PC3	0.777	1	0.978	---	---	100
905	amantadine - PC3	-0.68	1	-0.977	---	---	100
906	scoulerine - PC3	-0.675	1	-0.975	---	---	100
907	hydralazine - HL60	-0.675	1	-0.975	---	---	100
908	piretanide - PC3	-0.673	1	-0.975	---	---	100
909	imatinib - MCF7	-0.672	1	-0.974	---	---	100
910	clobetasol - PC3	-0.672	1	-0.974	---	---	100
911	PHA-00846566E - MCF7	-0.669	1	-0.973	---	---	100
912	chlorprothixene - HL60	0.765	1	0.973	---	---	100
913	testosterone - PC3	-0.668	1	-0.972	---	---	100
914	clioquinol - HL60	-0.666	1	-0.972	---	---	100
915	alclometasone - PC3	-0.664	1	-0.972	---	---	100
916	cloperastine - HL60	-0.663	1	-0.972	---	---	100
917	HC toxin - MCF7	0.758	1	0.971	---	---	100
918	ursodeoxycholic acid - PC3	0.758	1	0.971	---	---	100
919	iloprost - SKMEL5	-0.661	1	-0.97	---	---	100
920	clenbuterol - PC3	-0.66	1	-0.97	---	---	100
921	ticarcillin - MCF7	0.756	1	0.97	---	---	100
922	hesperidin - PC3	0.756	1	0.969	---	---	100
923	Prestwick-1083 - MCF7	-0.659	1	-0.969	---	---	100
924	nafcillin - PC3	-0.658	1	-0.968	---	---	100
925	flutamide - HL60	0.753	1	0.968	---	---	100
926	gabexate - PC3	-0.658	1	-0.968	---	---	100
927	pentoxifylline - HL60	0.752	1	0.968	---	---	100
928	tropine - PC3	-0.656	1	-0.968	---	---	100
929	fluorocurarine - PC3	-0.654	1	-0.967	---	---	100
930	tonzonium bromide - PC3	0.751	1	0.967	---	---	100
931	cinchonidine - PC3	-0.653	1	-0.966	---	---	100
932	fenbendazole - MCF7	-0.652	1	-0.966	---	---	100
933	sotalol - PC3	0.746	1	0.966	---	---	100
934	melatonin - PC3	0.746	1	0.965	---	---	100
935	N-acetyl-L-aspartic acid - PC3	-0.65	1	-0.965	---	---	100
936	fludrocortisone - HL60	0.742	1	0.964	---	---	100
937	colchicine - HL60	-0.648	1	-0.964	---	---	100
938	dexibuprofen - PC3	0.74	1	0.964	---	---	100
939	cefalonium - PC3	-0.647	1	-0.964	---	---	100
940	ellipticine - HL60	0.739	1	0.964	---	---	100
941	spaglumic acid - MCF7	-0.645	1	-0.963	---	---	100
942	asiaticoside - PC3	0.736	1	0.962	---	---	100
943	butyl hydroxybenzoate - PC3	0.736	1	0.962	---	---	100
944	trapidil - HL60	-0.643	1	-0.961	---	---	100
945	aminophylline - HL60	-0.641	1	-0.961	---	---	100
946	lovastatin - PC3	-0.64	1	-0.961	---	---	100
947	merbromin - HL60	-0.64	1	-0.96	---	---	100
948	methylprednisolone - PC3	-0.639	1	-0.96	---	---	100
949	luteolin - PC3	0.731	1	0.96	---	---	100
950	folic acid - HL60	-0.639	1	-0.96	---	---	100
951	glafenine - PC3	0.731	1	0.96	---	---	100
952	nystatin - MCF7	-0.638	1	-0.959	---	---	100
953	ciclosporin - PC3	-0.637	1	-0.959	---	---	100
954	oxantel - PC3	-0.637	1	-0.959	---	---	100
955	furaltadone - HL60	-0.636	1	-0.959	---	---	100
956	2-aminobenzenesulfonamide - HL60	-0.636	1	-0.958	---	---	100
957	propidium iodide - PC3	-0.634	1	-0.958	---	---	100
958	scriptaid - MCF7	0.722	1	0.957	---	---	100
959	thioguanosine - PC3	0.719	1	0.955	---	---	100
960	maprotiline - HL60	-0.628	1	-0.955	---	---	100
961	daunorubicin - PC3	0.717	1	0.954	---	---	100
962	pheneticillin - PC3	-0.627	1	-0.954	---	---	100
963	tiapride - HL60	0.717	1	0.954	---	---	100
964	AG-012559 - MCF7	-0.625	1	-0.954	---	---	100
965	guanethidine - HL60	-0.622	1	-0.953	---	---	100
966	cefalonium - MCF7	0.714	1	0.953	---	---	100
967	salsolinol - PC3	-0.622	1	-0.953	---	---	100
968	yohimbic acid - HL60	-0.621	1	-0.952	---	---	100
969	cyproterone - PC3	-0.62	1	-0.952	---	---	100
970	bendroflumethiazide - HL60	-0.619	1	-0.952	---	---	100
971	memantine - PC3	-0.619	1	-0.952	---	---	100
972	carbachol - PC3	-0.619	1	-0.952	---	---	100
973	5666823 - MCF7	0.71	1	0.951	---	---	100
974	betamethasone - PC3	-0.615	1	-0.95	---	---	100
975	methapyrilene - PC3	0.709	1	0.95	---	---	100
976	aminoglutethimide - HL60	-0.615	1	-0.95	---	---	100
977	3-acetamidocoumarin - HL60	-0.611	1	-0.95	---	---	100
978	N-acetyl-L-aspartic acid - HL60	-0.61	1	-0.949	---	---	100
979	nilutamide - PC3	-0.61	1	-0.949	---	---	100
980	doxepin - HL60	-0.608	1	-0.948	---	---	100
981	selegiline - HL60	0.703	1	0.948	---	---	100
982	syrosingopine - PC3	0.703	1	0.948	---	---	100
983	phenacetin - PC3	0.703	1	0.948	---	---	100
984	imipenem - PC3	0.702	1	0.947	---	---	100
985	Prestwick-1103 - HL60	-0.606	1	-0.947	---	---	100
986	mexiletine - HL60	0.702	1	0.947	---	---	100
987	zidovudine - HL60	-0.606	1	-0.947	---	---	100
988	ketanserin - PC3	0.702	1	0.947	---	---	100
989	dyclonine - PC3	0.701	1	0.946	---	---	100
990	pseudopelletierine - HL60	-0.604	1	-0.946	---	---	100
991	Prestwick-675 - MCF7	-0.604	1	-0.946	---	---	100
992	(+/-)-catechin - PC3	-0.603	1	-0.946	---	---	100
993	PF-00539758-00 - MCF7	0.7	1	0.945	---	---	100
994	procainamide - PC3	0.699	1	0.945	---	---	100
995	flavoxate - PC3	0.699	1	0.945	---	---	100
996	chlormezanone - PC3	-0.602	1	-0.945	---	---	100
997	PNU-0293363 - MCF7	-0.602	1	-0.945	---	---	100
998	tyloxapol - PC3	0.698	1	0.945	---	---	100
999	vanoxerine - PC3	-0.602	1	-0.945	---	---	100
1000	latamoxef - PC3	0.698	1	0.944	---	---	100
1001	ciprofloxacin - HL60	-0.6	1	-0.944	---	---	100
1002	cloxacillin - PC3	-0.6	1	-0.944	---	---	100
1003	amiloride - HL60	-0.6	1	-0.944	---	---	100
1004	dantrolene - HL60	-0.597	1	-0.942	---	---	100
1005	BW-B70C - MCF7	-0.596	1	-0.942	---	---	100
1006	moxisylyte - HL60	-0.595	1	-0.942	---	---	100
1007	azacitidine - PC3	0.694	1	0.941	---	---	100
1008	cefoperazone - PC3	-0.594	1	-0.941	---	---	100
1009	meclocycline - HL60	-0.594	1	-0.941	---	---	100
1010	Prestwick-692 - HL60	-0.593	1	-0.94	---	---	100
1011	irinotecan - PC3	0.692	1	0.94	---	---	100
1012	alfuzosin - HL60	-0.591	1	-0.94	---	---	100
1013	meclozine - PC3	0.688	1	0.94	---	---	100
1014	prednisolone - HL60	-0.59	1	-0.939	---	---	100
1015	retrorsine - HL60	-0.589	1	-0.939	---	---	100
1016	pimozide - HL60	0.687	1	0.939	---	---	100
1017	piperidolate - HL60	-0.588	1	-0.939	---	---	100
1018	pentoxyverine - PC3	0.686	1	0.938	---	---	100
1019	convolamine - HL60	0.686	1	0.938	---	---	100
1020	tetrahydroalstonine - PC3	-0.587	1	-0.938	---	---	100
1021	proxymetacaine - PC3	0.684	1	0.938	---	---	100
1022	apramycin - PC3	0.684	1	0.937	---	---	100
1023	xylazine - PC3	-0.585	1	-0.937	---	---	100
1024	mevalolactone - MCF7	-0.585	1	-0.937	---	---	100
1025	rolitetracycline - PC3	-0.584	1	-0.936	---	---	100
1026	cinchonine - HL60	-0.583	1	-0.936	---	---	100
1027	minocycline - PC3	0.682	1	0.936	---	---	100
1028	omeprazole - PC3	0.681	1	0.935	---	---	100
1029	primaquine - PC3	-0.582	1	-0.935	---	---	100
1030	zoxazolamine - PC3	0.68	1	0.935	---	---	100
1031	clomifene - HL60	0.679	1	0.934	---	---	100
1032	bisacodyl - PC3	0.679	1	0.934	---	---	100
1033	butacaine - PC3	-0.581	1	-0.934	---	---	100
1034	domperidone - HL60	-0.581	1	-0.934	---	---	100
1035	piracetam - PC3	0.678	1	0.934	---	---	100
1036	3-hydroxy-DL-kynurenine - PC3	-0.58	1	-0.934	---	---	100
1037	naftopidil - PC3	0.678	1	0.934	---	---	100
1038	tolnaftate - HL60	-0.58	1	-0.933	---	---	100
1039	arcaine - PC3	-0.579	1	-0.933	---	---	100
1040	cisapride - HL60	-0.578	1	-0.933	---	---	100
1041	vinburnine - HL60	0.677	1	0.932	---	---	100
1042	zuclopenthixol - PC3	-0.578	1	-0.932	---	---	100
1043	mephenesin - HL60	0.676	1	0.932	---	---	100
1044	atovaquone - PC3	0.676	1	0.932	---	---	100
1045	tiratricol - PC3	-0.577	1	-0.932	---	---	100
1046	doxorubicin - PC3	0.675	1	0.931	---	---	100
1047	simvastatin - HL60	0.675	1	0.931	---	---	100
1048	colchicine - PC3	0.675	1	0.931	---	---	100
1049	thiamphenicol - HL60	-0.575	1	-0.931	---	---	100
1050	sulfabenzamide - PC3	-0.575	1	-0.931	---	---	100
1051	chloropyramine - PC3	0.674	1	0.93	---	---	100
1052	clebopride - HL60	-0.574	1	-0.93	---	---	100
1053	rolipram - PC3	-0.574	1	-0.93	---	---	100
1054	amodiaquine - PC3	-0.573	1	-0.929	---	---	100
1055	mercaptopurine - MCF7	-0.573	1	-0.929	---	---	100
1056	homochlorcyclizine - PC3	0.673	1	0.929	---	---	100
1057	fluphenazine - SKMEL5	-0.573	1	-0.929	---	---	100
1058	ramifenazone - HL60	-0.572	1	-0.928	---	---	100
1059	folic acid - PC3	-0.571	1	-0.928	---	---	100
1060	bephenium hydroxynaphthoate - PC3	-0.57	1	-0.927	---	---	100
1061	ricinine - PC3	0.671	1	0.927	---	---	100
1062	hydroquinine - PC3	-0.569	1	-0.927	---	---	100
1063	aminophylline - PC3	0.671	1	0.927	---	---	100
1064	astemizole - HL60	-0.568	1	-0.927	---	---	100
1065	letrozole - PC3	-0.568	1	-0.926	---	---	100
1066	piribedil - PC3	0.67	1	0.926	---	---	100
1067	pempidine - PC3	0.67	1	0.925	---	---	100
1068	metergoline - PC3	-0.566	1	-0.925	---	---	100
1069	galantamine - HL60	-0.566	1	-0.925	---	---	100
1070	caffeic acid - PC3	0.668	1	0.924	---	---	100
1071	Prestwick-860 - PC3	0.668	1	0.924	---	---	100
1072	STOCK1N-35696 - PC3	-0.565	1	-0.924	---	---	100
1073	amiodarone - HL60	0.667	1	0.924	---	---	100
1074	Prestwick-972 - PC3	0.667	1	0.923	---	---	100
1075	Prestwick-1084 - HL60	-0.564	1	-0.923	---	---	100
1076	dobutamine - PC3	0.666	1	0.923	---	---	100
1077	triflupromazine - HL60	-0.563	1	-0.922	---	---	100
1078	diperodon - MCF7	0.664	1	0.922	---	---	100
1079	alprostadil - HL60	-0.561	1	-0.921	---	---	100
1080	velnacrine - PC3	0.662	1	0.921	---	---	100
1081	nefopam - HL60	0.661	1	0.921	---	---	100
1082	phenylpropanolamine - PC3	-0.559	1	-0.92	---	---	100
1083	benfluorex - HL60	0.66	1	0.92	---	---	100
1084	zomepirac - PC3	0.66	1	0.919	---	---	100
1085	budesonide - HL60	-0.556	1	-0.919	---	---	100
1086	demecarium bromide - HL60	-0.556	1	-0.918	---	---	100
1087	acetohexamide - HL60	-0.556	1	-0.918	---	---	100
1088	aminocaproic acid - PC3	0.658	1	0.918	---	---	100
1089	sirolimus - ssMCF7	0.658	1	0.918	---	---	100
1090	sulfasalazine - PC3	-0.555	1	-0.918	---	---	100
1091	noscapine - HL60	-0.554	1	-0.918	---	---	100
1092	fursultiamine - PC3	0.656	1	0.917	---	---	100
1093	pargyline - PC3	-0.553	1	-0.917	---	---	100
1094	cyclobenzaprine - PC3	-0.553	1	-0.917	---	---	100
1095	captopril - HL60	0.656	1	0.917	---	---	100
1096	monensin - HL60	-0.553	1	-0.917	---	---	100
1097	finasteride - HL60	-0.553	1	-0.916	---	---	100
1098	pizotifen - PC3	0.655	1	0.916	---	---	100
1099	etifenin - PC3	0.655	1	0.916	---	---	100
1100	phenanthridinone - MCF7	-0.552	1	-0.916	---	---	100
1101	moroxydine - HL60	0.654	1	0.915	---	---	100
1102	chrysin - HL60	-0.549	1	-0.915	---	---	100
1103	lysergol - PC3	0.653	1	0.915	---	---	100
1104	dioxybenzone - PC3	-0.547	1	-0.914	---	---	100
1105	tobramycin - PC3	-0.546	1	-0.913	---	---	100
1106	Prestwick-967 - PC3	-0.546	1	-0.913	---	---	100
1107	artemisinin - MCF7	0.651	1	0.913	---	---	100
1108	6-benzylaminopurine - PC3	-0.545	1	-0.913	---	---	100
1109	S-propranolol - HL60	0.651	1	0.913	---	---	100
1110	dequalinium chloride - PC3	0.65	1	0.912	---	---	100
1111	loxapine - HL60	0.648	1	0.911	---	---	100
1112	mephenytoin - PC3	-0.544	1	-0.911	---	---	100
1113	harman - PC3	-0.543	1	-0.911	---	---	100
1114	bergenin - PC3	0.648	1	0.911	---	---	100
1115	physostigmine - PC3	-0.543	1	-0.911	---	---	100
1116	bromperidol - HL60	0.647	1	0.91	---	---	100
1117	selegiline - PC3	-0.541	1	-0.91	---	---	100
1118	torasemide - PC3	-0.54	1	-0.91	---	---	100
1119	pyridoxine - PC3	0.646	1	0.91	---	---	100
1120	suloctidil - HL60	-0.538	1	-0.909	---	---	100
1121	equilin - HL60	-0.538	1	-0.909	---	---	100
1122	chlorcyclizine - HL60	-0.537	1	-0.909	---	---	100
1123	suxibuzone - PC3	0.645	1	0.909	---	---	100
1124	menadione - PC3	0.645	1	0.908	---	---	100
1125	disopyramide - PC3	-0.534	1	-0.908	---	---	100
1126	parthenolide - HL60	-0.534	1	-0.908	---	---	100
1127	pivmecillinam - HL60	-0.534	1	-0.908	---	---	100
1128	methacholine chloride - PC3	-0.533	1	-0.907	---	---	100
1129	(-)-catechin - MCF7	-0.533	1	-0.907	---	---	100
1130	flecainide - HL60	-0.533	1	-0.907	---	---	100
1131	mepenzolate bromide - HL60	-0.532	1	-0.907	---	---	100
1132	cefaclor - PC3	-0.532	1	-0.906	---	---	100
1133	suprofen - HL60	0.642	1	0.906	---	---	100
1134	Prestwick-984 - PC3	0.641	1	0.906	---	---	100
1135	biotin - PC3	-0.53	1	-0.906	---	---	100
1136	reserpine - PC3	-0.529	1	-0.906	---	---	100
1137	antazoline - HL60	0.64	1	0.905	---	---	100
1138	hemicholinium - PC3	-0.528	1	-0.905	---	---	100
1139	metampicillin - HL60	-0.527	1	-0.904	---	---	100
1140	tomatidine - HL60	-0.527	1	-0.904	---	---	100
1141	alprenolol - PC3	-0.526	1	-0.904	---	---	100
1142	dipivefrine - PC3	0.638	1	0.904	---	---	100
1143	ramifenazone - PC3	0.638	1	0.903	---	---	100
1144	ketoconazole - PC3	-0.525	1	-0.903	---	---	100
1145	phenazone - PC3	0.638	1	0.903	---	---	100
1146	desipramine - PC3	-0.524	1	-0.903	---	---	100
1147	felodipine - PC3	-0.524	1	-0.903	---	---	100
1148	phenindione - HL60	-0.523	1	-0.902	---	---	100
1149	monobenzone - HL60	-0.523	1	-0.902	---	---	100
1150	benzbromarone - PC3	-0.522	1	-0.902	---	---	100
1151	retrorsine - PC3	0.634	1	0.901	---	---	100
1152	orciprenaline - PC3	-0.52	1	-0.901	---	---	100
1153	sertaconazole - PC3	0.632	1	0.901	---	---	100
1154	trichlormethiazide - PC3	-0.518	1	-0.9	---	---	100
1155	enilconazole - PC3	-0.518	1	-0.9	---	---	100
1156	bacitracin - HL60	-0.517	1	-0.899	---	---	100
1157	butacaine - HL60	-0.516	1	-0.899	---	---	100
1158	cefalexin - PC3	0.629	1	0.899	---	---	100
1159	cyproterone - HL60	-0.515	1	-0.898	---	---	100
1160	metrizamide - PC3	0.629	1	0.898	---	---	100
1161	lobeline - PC3	-0.515	1	-0.898	---	---	100
1162	yohimbine - PC3	0.629	1	0.898	---	---	100
1163	niridazole - PC3	0.629	1	0.898	---	---	100
1164	pargyline - HL60	0.628	1	0.898	---	---	100
1165	suloctidil - PC3	-0.515	1	-0.897	---	---	100
1166	thiocolchicoside - PC3	-0.515	1	-0.897	---	---	100
1167	solanine - PC3	0.628	1	0.896	---	---	100
1168	telenzepine - PC3	-0.513	1	-0.896	---	---	100
1169	benzthiazide - PC3	0.627	1	0.896	---	---	100
1170	hesperidin - HL60	-0.512	1	-0.896	---	---	100
1171	tranylcypromine - HL60	0.627	1	0.896	---	---	100
1172	lycorine - HL60	-0.511	1	-0.896	---	---	100
1173	mephenytoin - HL60	-0.51	1	-0.895	---	---	100
1174	N-acetylmuramic acid - PC3	-0.51	1	-0.895	---	---	100
1175	bezafibrate - PC3	0.626	1	0.895	---	---	100
1176	pirenperone - PC3	-0.509	1	-0.895	---	---	100
1177	podophyllotoxin - PC3	-0.509	1	-0.895	---	---	100
1178	cefotetan - HL60	0.625	1	0.895	---	---	100
1179	dl-alpha tocopherol - PC3	0.625	1	0.894	---	---	100
1180	zidovudine - PC3	-0.508	1	-0.894	---	---	100
1181	staurosporine - SKMEL5	-0.507	1	-0.894	---	---	100
1182	naloxone - HL60	-0.506	1	-0.894	---	---	100
1183	Prestwick-1084 - PC3	0.624	1	0.893	---	---	100
1184	niridazole - HL60	-0.506	1	-0.893	---	---	100
1185	theophylline - PC3	0.624	1	0.893	---	---	100
1186	puromycin - PC3	0.624	1	0.893	---	---	100
1187	lynestrenol - HL60	-0.504	1	-0.892	---	---	100
1188	boldine - HL60	-0.504	1	-0.892	---	---	100
1189	mepacrine - MCF7	0.623	1	0.892	---	---	100
1190	alfadolone - HL60	0.623	1	0.891	---	---	100
1191	bemegride - PC3	0.621	1	0.891	---	---	100
1192	levodopa - HL60	-0.501	1	-0.891	---	---	100
1193	lidoflazine - PC3	-0.5	1	-0.89	---	---	100
1194	pentetrazol - PC3	0.621	1	0.89	---	---	100
1195	anisomycin - HL60	-0.499	1	-0.889	---	---	100
1196	sulfinpyrazone - HL60	0.62	1	0.889	---	---	100
1197	nizatidine - HL60	-0.498	1	-0.889	---	---	100
1198	harmalol - PC3	-0.498	1	-0.889	---	---	100
1199	pyridoxine - HL60	0.62	1	0.889	---	---	100
1200	meclocycline - PC3	-0.496	1	-0.888	---	---	100
1201	quinpirole - HL60	-0.496	1	-0.888	---	---	100
1202	NS-398 - PC3	-0.494	1	-0.888	---	---	100
1203	iobenguane - HL60	0.618	1	0.888	---	---	100
1204	thioperamide - HL60	-0.494	1	-0.887	---	---	100
1205	naringin - PC3	0.618	1	0.887	---	---	100
1206	nipecotic acid - PC3	0.618	1	0.887	---	---	100
1207	conessine - PC3	0.617	1	0.886	---	---	100
1208	protriptyline - PC3	0.616	1	0.886	---	---	100
1209	clorsulon - HL60	-0.491	1	-0.886	---	---	100
1210	mercaptopurine - PC3	0.616	1	0.886	---	---	100
1211	picotamide - HL60	-0.49	1	-0.885	---	---	100
1212	BCB000039 - MCF7	0.615	1	0.885	---	---	100
1213	leflunomide - PC3	-0.49	1	-0.885	---	---	100
1214	aminohippuric acid - PC3	0.615	1	0.885	---	---	100
1215	bambuterol - PC3	-0.49	1	-0.885	---	---	100
1216	meropenem - PC3	-0.489	1	-0.885	---	---	100
1217	methylbenzethonium chloride - HL60	-0.488	1	-0.885	---	---	100
1218	butirosin - PC3	0.615	1	0.884	---	---	100
1219	pinacidil - PC3	-0.488	1	-0.884	---	---	100
1220	tridihexethyl - HL60	0.615	1	0.884	---	---	100
1221	zoxazolamine - HL60	-0.488	1	-0.884	---	---	100
1222	progesterone - PC3	0.615	1	0.884	---	---	100
1223	latamoxef - MCF7	-0.487	1	-0.884	---	---	100
1224	thioproperazine - HL60	-0.486	1	-0.884	---	---	100
1225	pepstatin - PC3	-0.486	1	-0.883	---	---	100
1226	5162773 - MCF7	0.613	1	0.883	---	---	100
1227	cytisine - PC3	-0.485	1	-0.883	---	---	100
1228	probenecid - PC3	0.613	1	0.883	---	---	100
1229	vidarabine - PC3	0.612	1	0.883	---	---	100
1230	cefotetan - PC3	-0.484	1	-0.882	---	---	100
1231	labetalol - PC3	-0.484	1	-0.882	---	---	100
1232	H-89 - MCF7	-0.484	1	-0.882	---	---	100
1233	tyrphostin AG-825 - MCF7	0.612	1	0.882	---	---	100
1234	hydrocortisone - PC3	-0.483	1	-0.882	---	---	100
1235	alimemazine - HL60	0.611	1	0.881	---	---	100
1236	ambroxol - HL60	-0.483	1	-0.881	---	---	100
1237	mebhydrolin - PC3	-0.482	1	-0.881	---	---	100
1238	oxyphenbutazone - PC3	-0.482	1	-0.881	---	---	100
1239	zimeldine - HL60	0.609	1	0.881	---	---	100
1240	oxyphenbutazone - HL60	-0.481	1	-0.88	---	---	100
1241	fluvoxamine - PC3	0.609	1	0.88	---	---	100
1242	cefotiam - PC3	-0.48	1	-0.88	---	---	100
1243	flumequine - HL60	0.609	1	0.88	---	---	100
1244	(+)-chelidonine - HL60	-0.479	1	-0.88	---	---	100
1245	ketoprofen - HL60	0.609	1	0.88	---	---	100
1246	dobutamine - HL60	-0.479	1	-0.88	---	---	100
1247	hycanthone - PC3	0.609	1	0.88	---	---	100
1248	buspirone - PC3	-0.479	1	-0.879	---	---	100
1249	coralyne - PC3	0.608	1	0.879	---	---	100
1250	picrotoxinin - PC3	-0.479	1	-0.879	---	---	100
1251	liothyronine - PC3	0.608	1	0.879	---	---	100
1252	tribenoside - PC3	-0.478	1	-0.879	---	---	100
1253	methapyrilene - HL60	0.608	1	0.879	---	---	100
1254	oxybutynin - HL60	0.608	1	0.879	---	---	100
1255	buflomedil - HL60	-0.477	1	-0.878	---	---	100
1256	ondansetron - PC3	-0.477	1	-0.878	---	---	100
1257	methanthelinium bromide - PC3	0.607	1	0.878	---	---	100
1258	delsoline - PC3	0.607	1	0.878	---	---	100
1259	seneciphylline - HL60	-0.475	1	-0.878	---	---	100
1260	Prestwick-691 - PC3	-0.472	1	-0.877	---	---	100
1261	thiamine - HL60	-0.472	1	-0.877	---	---	100
1262	Prestwick-857 - PC3	-0.47	1	-0.876	---	---	100
1263	Prestwick-642 - HL60	-0.469	1	-0.876	---	---	100
1264	ribavirin - HL60	-0.469	1	-0.876	---	---	100
1265	denatonium benzoate - PC3	0.604	1	0.876	---	---	100
1266	nifedipine - HL60	-0.469	1	-0.876	---	---	100
1267	gelsemine - HL60	-0.469	1	-0.875	---	---	100
1268	oxytetracycline - HL60	0.604	1	0.875	---	---	100
1269	cefalotin - PC3	-0.469	1	-0.875	---	---	100
1270	adrenosterone - PC3	0.603	1	0.875	---	---	100
1271	natamycin - HL60	-0.469	1	-0.875	---	---	100
1272	mometasone - HL60	-0.469	1	-0.875	---	---	100
1273	fipexide - PC3	0.603	1	0.875	---	---	100
1274	megestrol - PC3	0.602	1	0.874	---	---	100
1275	mesoridazine - PC3	0.602	1	0.874	---	---	100
1276	benperidol - HL60	-0.465	1	-0.874	---	---	100
1277	biperiden - PC3	-0.464	1	-0.874	---	---	100
1278	terazosin - PC3	-0.464	1	-0.873	---	---	100
1279	isometheptene - PC3	-0.462	1	-0.873	---	---	100
1280	splitomicin - PC3	-0.462	1	-0.873	---	---	100
1281	harmine - PC3	0.601	1	0.873	---	---	100
1282	khellin - HL60	-0.462	1	-0.873	---	---	100
1283	naltrexone - HL60	0.6	1	0.872	---	---	100
1284	7-aminocephalosporanic acid - HL60	0.6	1	0.872	---	---	100
1285	diflorasone - PC3	-0.461	1	-0.872	---	---	100
1286	ethisterone - HL60	0.599	1	0.872	---	---	100
1287	etamsylate - PC3	0.599	1	0.872	---	---	100
1288	quinisocaine - PC3	0.598	1	0.871	---	---	100
1289	oxybenzone - HL60	-0.457	1	-0.871	---	---	100
1290	nisoxetine - PC3	-0.457	1	-0.87	---	---	100
1291	nifurtimox - HL60	-0.453	1	-0.87	---	---	100
1292	atropine methonitrate - PC3	0.597	1	0.87	---	---	100
1293	colistin - PC3	-0.452	1	-0.87	---	---	100
1294	chenodeoxycholic acid - HL60	-0.452	1	-0.869	---	---	100
1295	ascorbic acid - HL60	-0.451	1	-0.869	---	---	100
1296	doxazosin - PC3	0.597	1	0.869	---	---	100
1297	streptomycin - PC3	-0.451	1	-0.869	---	---	100
1298	carteolol - HL60	-0.448	1	-0.868	---	---	100
1299	verteporfin - HL60	-0.446	1	-0.868	---	---	100
1300	zardaverine - PC3	-0.444	1	-0.868	---	---	100
1301	propofol - PC3	0.596	1	0.868	---	---	100
1302	ganciclovir - PC3	0.595	1	0.867	---	---	100
1303	cimetidine - HL60	-0.438	1	-0.867	---	---	100
1304	midodrine - HL60	-0.437	1	-0.867	---	---	100
1305	norcyclobenzaprine - PC3	0.595	1	0.867	---	---	100
1306	carbenoxolone - PC3	0.595	1	0.867	---	---	100
1307	etynodiol - HL60	0.595	1	0.866	---	---	100
1308	clemizole - HL60	-0.432	1	-0.866	---	---	100
1309	dimethyloxalylglycine - PC3	0.594	1	0.866	---	---	100
1310	piretanide - HL60	-0.431	1	-0.866	---	---	100
1311	flucloxacillin - PC3	-0.429	1	-0.866	---	---	100
1312	oxybutynin - PC3	0.594	1	0.866	---	---	100
1313	spectinomycin - HL60	0.593	1	0.865	---	---	100
1314	ifosfamide - PC3	-0.428	1	-0.865	---	---	100
1315	netilmicin - PC3	0.593	1	0.865	---	---	100
1316	abamectin - PC3	0.593	1	0.865	---	---	100
1317	nizatidine - PC3	0.593	1	0.865	---	---	100
1318	terazosin - HL60	-0.423	1	-0.865	---	---	100
1319	epiandrosterone - HL60	0.592	1	0.864	---	---	100
1320	protoveratrine A - HL60	-0.422	1	-0.864	---	---	100
1321	cyclizine - PC3	-0.422	1	-0.864	---	---	100
1322	Prestwick-682 - PC3	-0.42	1	-0.864	---	---	100
1323	molindone - PC3	0.591	1	0.864	---	---	100
1324	oxetacaine - HL60	-0.417	1	-0.864	---	---	100
1325	vinpocetine - PC3	0.591	1	0.864	---	---	100
1326	ramipril - HL60	-0.417	1	-0.864	---	---	100
1327	valproic acid - SKMEL5	0.589	1	0.863	---	---	100
1328	danazol - HL60	-0.41	1	-0.863	---	---	100
1329	15-delta prostaglandin J2 - SKMEL5	0.589	1	0.863	---	---	100
1330	salsolidin - PC3	-0.409	1	-0.863	---	---	100
1331	alpha-yohimbine - PC3	-0.409	1	-0.863	---	---	100
1332	alsterpaullone - MCF7	0.589	1	0.863	---	---	100
1333	harmaline - PC3	-0.401	1	-0.862	---	---	100
1334	eldeline - HL60	-0.398	1	-0.862	---	---	100
1335	piromidic acid - PC3	0.588	1	0.862	---	---	100
1336	abamectin - HL60	-0.395	1	-0.862	---	---	100
1337	gossypol - HL60	-0.387	1	-0.861	---	---	100
1338	benzocaine - HL60	-0.383	1	-0.861	---	---	100
1339	alfaxalone - HL60	0.587	1	0.86	---	---	100
1340	doxycycline - PC3	-0.381	1	-0.86	---	---	100
1341	betaxolol - PC3	0.587	1	0.86	---	---	100
1342	karakoline - HL60	-0.381	1	-0.86	---	---	100
1343	bucladesine - PC3	-0.38	1	-0.86	---	---	100
1344	cefmetazole - PC3	0.586	1	0.86	---	---	100
1345	tetrandrine - PC3	-0.374	1	-0.859	---	---	100
1346	fluoxetine - PC3	-0.371	1	-0.859	---	---	100
1347	gemfibrozil - HL60	0.585	1	0.859	---	---	100
1348	seneciphylline - PC3	-0.37	1	-0.859	---	---	100
1349	copper sulfate - ssMCF7	-0.358	1	-0.859	---	---	100
1350	monorden - SKMEL5	-0.351	1	-0.858	---	---	100
1351	etoposide - HL60	0.585	1	0.858	---	---	100
1352	tetraethylenepentamine - HL60	-0.342	1	-0.858	---	---	100
1353	gefitinib - HL60	-0.334	1	-0.858	---	---	100
1354	amoxicillin - HL60	0.583	1	0.857	---	---	100
1355	enilconazole - HL60	0.583	1	0.857	---	---	100
1356	esculetin - HL60	0.583	1	0.857	---	---	100
1357	aminocaproic acid - HL60	0.583	1	0.857	---	---	100
1358	streptozocin - HL60	0	1	-0.857	---	---	0
1359	brompheniramine - PC3	0	1	-0.857	---	---	0
1360	sulfabenzamide - HL60	0	1	-0.856	---	---	0
1361	clotrimazole - HL60	0.581	1	0.856	---	---	100
1362	Prestwick-920 - HL60	0.58	1	0.855	---	---	100
1363	lovastatin - HL60	0.58	1	0.855	---	---	100
1364	lobelanidine - PC3	0.579	1	0.855	---	---	100
1365	ampicillin - PC3	0.579	1	0.855	---	---	100
1366	flufenamic acid - HL60	0.579	1	0.854	---	---	100
1367	chlortalidone - PC3	0	1	-0.854	---	---	0
1368	androsterone - PC3	0	1	-0.853	---	---	0
1369	STOCK1N-35696 - MCF7	0.578	1	0.853	---	---	100
1370	felbinac - PC3	0	1	-0.853	---	---	0
1371	verapamil - HL60	0.576	1	0.853	---	---	100
1372	sulmazole - PC3	0.576	1	0.852	---	---	100
1373	isoflupredone - HL60	0	1	-0.852	---	---	0
1374	mepacrine - HL60	0.575	1	0.852	---	---	100
1375	bepridil - HL60	0.575	1	0.852	---	---	100
1376	vancomycin - PC3	0	1	-0.851	---	---	0
1377	raubasine - PC3	0	1	-0.851	---	---	0
1378	estropipate - PC3	0	1	-0.851	---	---	0
1379	meptazinol - PC3	0.573	1	0.85	---	---	100
1380	naftifine - PC3	0	1	-0.849	---	---	0
1381	methanthelinium bromide - HL60	0	1	-0.849	---	---	0
1382	AR-A014418 - MCF7	0.572	1	0.849	---	---	100
1383	cefmetazole - HL60	0	1	-0.849	---	---	0
1384	sulfanilamide - PC3	0.571	1	0.849	---	---	100
1385	benzydamine - HL60	0.571	1	0.849	---	---	100
1386	methyldopate - PC3	0	1	-0.848	---	---	0
1387	dihydroergocristine - HL60	0.57	1	0.848	---	---	100
1388	bethanechol - PC3	0	1	-0.848	---	---	0
1389	Prestwick-692 - PC3	0	1	-0.847	---	---	0
1390	propantheline bromide - PC3	0.568	1	0.847	---	---	100
1391	iohexol - PC3	0	1	-0.846	---	---	0
1392	trimipramine - HL60	0.567	1	0.846	---	---	100
1393	yohimbic acid - MCF7	0	1	-0.846	---	---	0
1394	vinburnine - PC3	0	1	-0.845	---	---	0
1395	cyclizine - HL60	0.565	1	0.845	---	---	100
1396	loracarbef - HL60	0	1	-0.844	---	---	0
1397	fulvestrant - ssMCF7	0.563	1	0.843	---	---	100
1398	lactobionic acid - PC3	0.563	1	0.843	---	---	100
1399	nefopam - PC3	0	1	-0.843	---	---	0
1400	diethylstilbestrol - HL60	0	1	-0.843	---	---	0
1401	stachydrine - HL60	0.563	1	0.843	---	---	100
1402	benzbromarone - MCF7	0	1	-0.842	---	---	0
1403	nalbuphine - HL60	0.563	1	0.842	---	---	100
1404	16,16-dimethylprostaglandin E2 - MCF7	0.562	1	0.842	---	---	100
1405	cromoglicic acid - MCF7	0.562	1	0.842	---	---	100
1406	iopromide - PC3	0	1	-0.841	---	---	0
1407	norfloxacin - HL60	0.56	1	0.841	---	---	100
1408	azapropazone - PC3	0	1	-0.84	---	---	0
1409	econazole - HL60	0.558	1	0.84	---	---	100
1410	butein - PC3	0.558	1	0.84	---	---	100
1411	atracurium besilate - PC3	0	1	-0.84	---	---	0
1412	4,5-dianilinophthalimide - PC3	0.558	1	0.84	---	---	100
1413	5186223 - MCF7	0	1	-0.84	---	---	0
1414	flunarizine - PC3	0.557	1	0.839	---	---	100
1415	imipramine - PC3	0.557	1	0.839	---	---	100
1416	prazosin - PC3	0	1	-0.839	---	---	0
1417	carbarsone - HL60	0	1	-0.839	---	---	0
1418	kawain - HL60	0.556	1	0.839	---	---	100
1419	doxepin - MCF7	0.556	1	0.838	---	---	100
1420	laudanosine - PC3	0	1	-0.838	---	---	0
1421	carisoprodol - PC3	0.555	1	0.838	---	---	100
1422	propafenone - PC3	0.555	1	0.838	---	---	100
1423	harmol - HL60	0.555	1	0.838	---	---	100
1424	isoflupredone - PC3	0	1	-0.837	---	---	0
1425	isosorbide - PC3	0	1	-0.837	---	---	0
1426	indapamide - HL60	0.555	1	0.837	---	---	100
1427	trimethobenzamide - HL60	0	1	-0.837	---	---	0
1428	phenazopyridine - HL60	0.555	1	0.837	---	---	100
1429	DL-PPMP - MCF7	0	1	-0.836	---	---	0
1430	benperidol - PC3	0.554	1	0.836	---	---	100
1431	arecoline - HL60	0.553	1	0.836	---	---	100
1432	saquinavir - HL60	0	1	-0.835	---	---	0
1433	acetazolamide - PC3	0	1	-0.835	---	---	0
1434	alimemazine - PC3	0.552	1	0.835	---	---	100
1435	gabapentin - HL60	0.551	1	0.834	---	---	100
1436	tamoxifen - HL60	0.55	1	0.834	---	---	100
1437	tolfenamic acid - HL60	0.549	1	0.833	---	---	100
1438	mepyramine - PC3	0.548	1	0.833	---	---	100
1439	hydroxyachillin - HL60	0	1	-0.833	---	---	0
1440	ondansetron - HL60	0	1	-0.832	---	---	0
1441	lomefloxacin - HL60	0.548	1	0.832	---	---	100
1442	thalidomide - HL60	0.548	1	0.832	---	---	100
1443	amphotericin B - HL60	0.546	1	0.832	---	---	100
1444	viomycin - PC3	0	1	-0.832	---	---	0
1445	10-methoxyharmalan - PC3	0	1	-0.831	---	---	0
1446	praziquantel - HL60	0.546	1	0.831	---	---	100
1447	isoflupredone - MCF7	0	1	-0.831	---	---	0
1448	bambuterol - HL60	0.544	1	0.831	---	---	100
1449	iocetamic acid - PC3	0	1	-0.831	---	---	0
1450	hymecromone - PC3	0.544	1	0.83	---	---	100
1451	metformin - HL60	0	1	-0.83	---	---	0
1452	alexidine - HL60	0	1	-0.829	---	---	0
1453	tetramisole - PC3	0.543	1	0.829	---	---	100
1454	vinblastine - PC3	0	1	-0.829	---	---	0
1455	rifampicin - PC3	0	1	-0.829	---	---	0
1456	sodium phenylbutyrate - PC3	0.542	1	0.829	---	---	100
1457	Chicago Sky Blue 6B - HL60	0	1	-0.829	---	---	0
1458	indoprofen - HL60	0.54	1	0.828	---	---	100
1459	alfadolone - PC3	0.54	1	0.828	---	---	100
1460	amitriptyline - PC3	0	2	-0.828	---	---	0
1461	alpha-estradiol - ssMCF7	0.54	1	0.828	---	---	100
1462	betahistine - PC3	0.539	1	0.827	---	---	100
1463	fluoxetine - HL60	0.538	1	0.827	---	---	100
1464	enoxacin - HL60	0	1	-0.827	---	---	0
1465	desoxycortone - PC3	0.538	1	0.826	---	---	100
1466	betulin - HL60	0	1	-0.826	---	---	0
1467	phenylpropanolamine - HL60	0.538	1	0.825	---	---	100
1468	(-)-MK-801 - PC3	0.538	1	0.825	---	---	100
1469	adenosine phosphate - PC3	0	1	-0.825	---	---	0
1470	benzathine benzylpenicillin - MCF7	0	2	-0.825	---	---	0
1471	spiperone - PC3	0.537	1	0.825	---	---	100
1472	oxedrine - PC3	0.537	1	0.824	---	---	100
1473	lithocholic acid - HL60	0	1	-0.824	---	---	0
1474	serotonin - PC3	0.535	1	0.824	---	---	100
1475	ritodrine - PC3	0	1	-0.824	---	---	0
1476	colecalciferol - PC3	0.534	1	0.823	---	---	100
1477	vitexin - PC3	0	1	-0.823	---	---	0
1478	lasalocid - PC3	0	1	-0.822	---	---	0
1479	nadolol - PC3	0	1	-0.822	---	---	0
1480	prednisolone - PC3	0.534	1	0.822	---	---	100
1481	Prestwick-642 - PC3	0.534	1	0.822	---	---	100
1482	chlorphenamine - HL60	0	1	-0.822	---	---	0
1483	tetrahydroalstonine - HL60	0.533	1	0.822	---	---	100
1484	amodiaquine - HL60	0.532	1	0.821	---	---	100
1485	suprofen - PC3	0	1	-0.821	---	---	0
1486	meglumine - PC3	0.532	1	0.821	---	---	100
1487	calcium folinate - HL60	0	1	-0.821	---	---	0
1488	trichostatin A - ssMCF7	0.532	1	0.82	---	---	100
1489	tiaprofenic acid - HL60	0.531	1	0.82	---	---	100
1490	fluticasone - MCF7	0	2	-0.82	---	---	0
1491	sulfasalazine - HL60	0.53	1	0.819	---	---	100
1492	2-aminobenzenesulfonamide - PC3	0	1	-0.819	---	---	0
1493	furosemide - PC3	0.53	1	0.819	---	---	100
1494	fusidic acid - HL60	0.528	1	0.818	---	---	100
1495	idazoxan - HL60	0	1	-0.818	---	---	0
1496	metrifonate - HL60	0.527	1	0.818	---	---	100
1497	rilmenidine - PC3	0	1	-0.818	---	---	0
1498	probucol - PC3	0.527	1	0.818	---	---	100
1499	scopolamine N-oxide - HL60	0.526	1	0.817	---	---	100
1500	clorsulon - PC3	0	1	-0.817	---	---	0
1501	dydrogesterone - PC3	0	1	-0.817	---	---	0
1502	paracetamol - PC3	0.525	1	0.817	---	---	100
1503	lobelanidine - HL60	0.525	1	0.816	---	---	100
1504	butoconazole - PC3	0.523	1	0.815	---	---	100
1505	meclofenamic acid - PC3	0	2	-0.815	---	---	0
1506	nadolol - MCF7	0	2	-0.815	---	---	0
1507	pentolonium - HL60	0	1	-0.814	---	---	0
1508	diloxanide - HL60	0	1	-0.814	---	---	0
1509	scoulerine - HL60	0.521	1	0.814	---	---	100
1510	ofloxacin - HL60	0.52	1	0.813	---	---	100
1511	primidone - HL60	0	1	-0.813	---	---	0
1512	canavanine - PC3	0.52	1	0.813	---	---	100
1513	spiradoline - MCF7	0	2	-0.813	---	---	0
1514	equilin - PC3	0.518	1	0.812	---	---	100
1515	pentetrazol - HL60	0.518	1	0.812	---	---	100
1516	acetazolamide - HL60	0.517	1	0.812	---	---	100
1517	clofazimine - PC3	0	1	-0.812	---	---	0
1518	paromomycin - PC3	0	1	-0.812	---	---	0
1519	gallamine triethiodide - HL60	0.516	1	0.812	---	---	100
1520	methoxamine - MCF7	0	2	-0.811	---	---	0
1521	cisapride - PC3	0.516	1	0.811	---	---	100
1522	Prestwick-675 - HL60	0.516	1	0.811	---	---	100
1523	PF-00875133-00 - PC3	0	1	-0.811	---	---	0
1524	dapsone - MCF7	0	2	-0.811	---	---	0
1525	ceforanide - PC3	0.515	1	0.811	---	---	100
1526	pancuronium bromide - PC3	0.514	1	0.81	---	---	100
1527	(+/-)-catechin - HL60	0	1	-0.81	---	---	0
1528	albendazole - HL60	0.514	1	0.81	---	---	100
1529	glycocholic acid - PC3	0.514	1	0.809	---	---	100
1530	amikacin - HL60	0.513	1	0.809	---	---	100
1531	sulfadimethoxine - MCF7	0	2	-0.809	---	---	0
1532	Prestwick-1103 - PC3	0	1	-0.808	---	---	0
1533	ribostamycin - PC3	0.509	1	0.808	---	---	100
1534	thiamphenicol - MCF7	0	2	-0.808	---	---	0
1535	nalidixic acid - HL60	0.508	1	0.808	---	---	100
1536	nadolol - HL60	0.507	1	0.807	---	---	100
1537	praziquantel - PC3	0.506	1	0.807	---	---	100
1538	dihydrostreptomycin - HL60	0.506	1	0.807	---	---	100
1539	5186324 - MCF7	0	1	-0.807	---	---	0
1540	artemisinin - HL60	0.504	1	0.806	---	---	100
1541	iopamidol - MCF7	0	2	-0.806	---	---	0
1542	fusidic acid - PC3	0.503	1	0.805	---	---	100
1543	heptaminol - HL60	0	1	-0.805	---	---	0
1544	spiperone - HL60	0.503	1	0.805	---	---	100
1545	diloxanide - MCF7	0	2	-0.805	---	---	0
1546	thiocolchicoside - HL60	0.503	1	0.805	---	---	100
1547	phenazone - HL60	0	1	-0.805	---	---	0
1548	10-methoxyharmalan - HL60	0.502	1	0.805	---	---	100
1549	antimycin A - HL60	0.501	1	0.804	---	---	100
1550	vigabatrin - MCF7	0	1	-0.804	---	---	0
1551	droperidol - PC3	0.5	1	0.803	---	---	100
1552	atractyloside - PC3	0	2	-0.803	---	---	0
1553	amantadine - HL60	0.5	1	0.803	---	---	100
1554	methyldopate - MCF7	0	2	-0.802	---	---	0
1555	guanadrel - MCF7	0	2	-0.802	---	---	0
1556	bisoprolol - HL60	0.497	1	0.802	---	---	100
1557	captopril - MCF7	0	2	-0.802	---	---	0
1558	cefsulodin - HL60	0.497	1	0.801	---	---	100
1559	canadine - MCF7	0	2	-0.801	---	---	0
1560	galantamine - PC3	0.496	1	0.801	---	---	100
1561	raubasine - HL60	0.496	1	0.801	---	---	100
1562	(-)-isoprenaline - PC3	0.496	1	0.801	---	---	100
1563	aciclovir - HL60	0	1	-0.801	---	---	0
1564	SR-95531 - PC3	0	1	-0.8	---	---	0
1565	levocabastine - PC3	0	1	-0.8	---	---	0
1566	ceforanide - HL60	0.495	1	0.799	---	---	100
1567	etilefrine - PC3	0	1	-0.799	---	---	0
1568	chloropyramine - HL60	0	1	-0.799	---	---	0
1569	clorgiline - PC3	0.495	1	0.799	---	---	100
1570	hyoscyamine - HL60	0.494	1	0.799	---	---	100
1571	mycophenolic acid - PC3	0	1	-0.799	---	---	0
1572	oxolamine - PC3	0	1	-0.798	---	---	0
1573	folic acid - MCF7	0	2	-0.798	---	---	0
1574	mevalolactone - PC3	0.49	1	0.798	---	---	100
1575	tyrphostin AG-1478 - MCF7	0	1	-0.797	---	---	0
1576	phensuximide - HL60	0.489	1	0.797	---	---	100
1577	betulinic acid - PC3	0.489	1	0.797	---	---	100
1578	prednisone - HL60	0	1	-0.797	---	---	0
1579	tolfenamic acid - MCF7	0.489	1	0.796	---	---	100
1580	mesoridazine - HL60	0.489	1	0.796	---	---	100
1581	bromopride - HL60	0.488	1	0.796	---	---	100
1582	atractyloside - HL60	0	1	-0.795	---	---	0
1583	(+)-isoprenaline - PC3	0.487	1	0.795	---	---	100
1584	PF-00539745-00 - MCF7	0	1	-0.795	---	---	0
1585	meclofenamic acid - MCF7	0	2	-0.795	---	---	0
1586	piroxicam - PC3	0.485	1	0.795	---	---	100
1587	Prestwick-559 - HL60	0.485	1	0.794	---	---	100
1588	amiprilose - PC3	0	1	-0.794	---	---	0
1589	ethionamide - MCF7	0	1	-0.794	---	---	0
1590	heptaminol - MCF7	0	2	-0.794	---	---	0
1591	fluorometholone - HL60	0.484	1	0.794	---	---	100
1592	levobunolol - PC3	0	1	-0.794	---	---	0
1593	tranexamic acid - MCF7	0	2	-0.794	---	---	0
1594	isosorbide - HL60	0.483	1	0.794	---	---	100
1595	5149715 - MCF7	0	1	-0.793	---	---	0
1596	nadide - PC3	0.483	1	0.793	---	---	100
1597	mianserin - HL60	0.483	1	0.793	---	---	100
1598	pyrithyldione - MCF7	0	2	-0.793	---	---	0
1599	acacetin - HL60	0.483	1	0.793	---	---	100
1600	ethionamide - PC3	0.481	1	0.792	---	---	100
1601	rifabutin - PC3	0	1	-0.792	---	---	0
1602	nomifensine - HL60	0.48	1	0.792	---	---	100
1603	sulfadoxine - PC3	0.479	1	0.792	---	---	100
1604	ursodeoxycholic acid - HL60	0.478	1	0.791	---	---	100
1605	clonidine - PC3	0	1	-0.791	---	---	0
1606	dextromethorphan - PC3	0.474	1	0.79	---	---	100
1607	chlormezanone - HL60	0.473	1	0.79	---	---	100
1608	tanespimycin - ssMCF7	0.473	1	0.789	---	---	100
1609	ribavirin - PC3	0.472	1	0.789	---	---	100
1610	benzbromarone - HL60	0.471	1	0.789	---	---	100
1611	pyrithyldione - PC3	0	1	-0.789	---	---	0
1612	nimesulide - HL60	0.471	1	0.789	---	---	100
1613	mafenide - HL60	0	1	-0.789	---	---	0
1614	Prestwick-1083 - PC3	0	1	-0.788	---	---	0
1615	amitriptyline - HL60	0	1	-0.788	---	---	0
1616	imidurea - PC3	0.469	1	0.788	---	---	100
1617	mebhydrolin - HL60	0	1	-0.788	---	---	0
1618	streptozocin - PC3	0.468	1	0.788	---	---	100
1619	nicergoline - HL60	0.468	1	0.788	---	---	100
1620	benserazide - PC3	0.468	1	0.788	---	---	100
1621	homatropine - HL60	0	1	-0.787	---	---	0
1622	diprophylline - HL60	0	1	-0.787	---	---	0
1623	nitrendipine - PC3	0.466	1	0.787	---	---	100
1624	betulinic acid - HL60	0	1	-0.787	---	---	0
1625	meclofenamic acid - HL60	0.466	1	0.787	---	---	100
1626	oxybenzone - PC3	0	1	-0.787	---	---	0
1627	gelsemine - PC3	0	1	-0.786	---	---	0
1628	hexestrol - PC3	0.466	1	0.786	---	---	100
1629	bisoprolol - PC3	0.465	1	0.786	---	---	100
1630	parthenolide - PC3	0.465	1	0.786	---	---	100
1631	Prestwick-664 - HL60	0.465	1	0.785	---	---	100
1632	glimepiride - PC3	0	1	-0.785	---	---	0
1633	ticlopidine - HL60	0.465	1	0.785	---	---	100
1634	convolamine - PC3	0.464	1	0.785	---	---	100
1635	chlorhexidine - HL60	0	1	-0.785	---	---	0
1636	pentamidine - PC3	0.462	1	0.785	---	---	100
1637	prilocaine - HL60	0.461	1	0.784	---	---	100
1638	etiocholanolone - HL60	0	1	-0.784	---	---	0
1639	ronidazole - PC3	0.459	1	0.784	---	---	100
1640	chloramphenicol - MCF7	0.459	1	0.783	---	---	100
1641	hydroxyachillin - PC3	0.459	1	0.783	---	---	100
1642	flupentixol - PC3	0.459	1	0.783	---	---	100
1643	nicardipine - HL60	0	1	-0.783	---	---	0
1644	atropine methonitrate - HL60	0	1	-0.783	---	---	0
1645	clebopride - PC3	0	1	-0.783	---	---	0
1646	aconitine - PC3	0	1	-0.782	---	---	0
1647	trifluridine - HL60	0.457	1	0.782	---	---	100
1648	chloroquine - HL60	0.457	1	0.782	---	---	100
1649	proxyphylline - HL60	0.456	1	0.782	---	---	100
1650	metformin - PC3	0	2	-0.782	---	---	0
1651	napelline - PC3	0.455	1	0.781	---	---	100
1652	azathioprine - PC3	0	2	-0.781	---	---	0
1653	tetraethylenepentamine - ssMCF7	0.454	1	0.781	---	---	100
1654	atropine - PC3	0.454	1	0.78	---	---	100
1655	gabexate - MCF7	0	2	-0.78	---	---	0
1656	demecarium bromide - PC3	0.454	1	0.78	---	---	100
1657	practolol - HL60	0.452	1	0.78	---	---	100
1658	cicloheximide - HL60	0.451	1	0.78	---	---	100
1659	triflupromazine - PC3	0	1	-0.779	---	---	0
1660	Prestwick-984 - HL60	0	1	-0.779	---	---	0
1661	isoxicam - PC3	0	2	-0.779	---	---	0
1662	diphenhydramine - MCF7	0	2	-0.779	---	---	0
1663	pilocarpine - HL60	0.448	1	0.779	---	---	100
1664	diperodon - HL60	0	1	-0.779	---	---	0
1665	SR-95639A - PC3	0.447	1	0.778	---	---	100
1666	Prestwick-1082 - PC3	0	1	-0.778	---	---	0
1667	azathioprine - HL60	0.445	1	0.778	---	---	100
1668	bretylium tosilate - PC3	0.445	1	0.778	---	---	100
1669	propranolol - PC3	0	1	-0.778	---	---	0
1670	bupivacaine - HL60	0.444	1	0.778	---	---	100
1671	acemetacin - HL60	0	1	-0.778	---	---	0
1672	oxamniquine - PC3	0.443	1	0.778	---	---	100
1673	leflunomide - HL60	0.442	1	0.777	---	---	100
1674	6-azathymine - PC3	0.442	1	0.777	---	---	100
1675	ajmaline - HL60	0.442	1	0.777	---	---	100
1676	carisoprodol - HL60	0	1	-0.777	---	---	0
1677	streptomycin - MCF7	0	2	-0.776	---	---	0
1678	bretylium tosilate - HL60	0.441	1	0.776	---	---	100
1679	adiphenine - HL60	0	1	-0.776	---	---	0
1680	thiethylperazine - HL60	0.436	1	0.776	---	---	100
1681	ginkgolide A - PC3	0.435	1	0.776	---	---	100
1682	Prestwick-685 - HL60	0.435	1	0.775	---	---	100
1683	calycanthine - PC3	0	1	-0.775	---	---	0
1684	pseudopelletierine - PC3	0.435	1	0.775	---	---	100
1685	piperacetazine - PC3	0.434	1	0.775	---	---	100
1686	pipemidic acid - MCF7	0	1	-0.775	---	---	0
1687	troglitazone - SKMEL5	0.431	1	0.774	---	---	100
1688	chlorzoxazone - HL60	0.428	1	0.773	---	---	100
1689	atropine oxide - HL60	0	1	-0.773	---	---	0
1690	benserazide - SKMEL5	0.427	1	0.773	---	---	100
1691	heliotrine - HL60	0.425	1	0.773	---	---	100
1692	metrizamide - HL60	0	1	-0.773	---	---	0
1693	cyclobenzaprine - HL60	0	1	-0.773	---	---	0
1694	raloxifene - PC3	0.425	1	0.773	---	---	100
1695	nortriptyline - HL60	0.425	1	0.773	---	---	100
1696	tropine - HL60	0	1	-0.773	---	---	0
1697	benfotiamine - HL60	0.424	1	0.772	---	---	100
1698	sulfamerazine - HL60	0	1	-0.772	---	---	0
1699	thioperamide - MCF7	0	3	-0.772	---	---	0
1700	flucytosine - HL60	0.421	1	0.772	---	---	100
1701	nimodipine - PC3	0	1	-0.771	---	---	0
1702	gibberellic acid - PC3	0.418	1	0.771	---	---	100
1703	phenyl biguanide - MCF7	0.414	1	0.771	---	---	100
1704	calcium pantothenate - PC3	0.411	1	0.77	---	---	100
1705	cefapirin - PC3	0	1	-0.77	---	---	0
1706	resveratrol - HL60	0.411	1	0.77	---	---	100
1707	cinoxacin - PC3	0.411	1	0.77	---	---	100
1708	propidium iodide - HL60	0	1	-0.77	---	---	0
1709	ciprofibrate - PC3	0.41	1	0.769	---	---	100
1710	SC-58125 - SKMEL5	0.408	1	0.769	---	---	100
1711	ketotifen - PC3	0	1	-0.769	---	---	0
1712	sulmazole - MCF7	0	1	-0.769	---	---	0
1713	guanabenz - PC3	0	2	-0.768	---	---	0
1714	ciclopirox - HL60	0.401	1	0.768	---	---	100
1715	isotretinoin - HL60	0.399	1	0.768	---	---	100
1716	thapsigargin - PC3	0	1	-0.768	---	---	0
1717	L-methionine sulfoximine - PC3	0.399	1	0.768	---	---	100
1718	harpagoside - PC3	0	1	-0.768	---	---	0
1719	moroxydine - MCF7	0	2	-0.768	---	---	0
1720	harmaline - HL60	0.388	1	0.767	---	---	100
1721	levobunolol - HL60	0	1	-0.767	---	---	0
1722	iodixanol - HL60	0	1	-0.767	---	---	0
1723	cefotiam - MCF7	0	2	-0.766	---	---	0
1724	nitrofural - PC3	0.382	1	0.766	---	---	100
1725	canadine - HL60	0	1	-0.766	---	---	0
1726	1,5-isoquinolinediol - HL60	0.375	1	0.766	---	---	100
1727	tocainide - MCF7	0	2	-0.765	---	---	0
1728	epiandrosterone - PC3	0.355	1	0.765	---	---	100
1729	dosulepin - HL60	0.346	1	0.765	---	---	100
1730	isometheptene - HL60	0	1	-0.765	---	---	0
1731	Prestwick-857 - HL60	0	1	-0.764	---	---	0
1732	fasudil - PC3	0.326	1	0.764	---	---	100
1733	valproic acid - ssMCF7	0.303	1	0.764	---	---	100
1734	N-phenylanthranilic acid - MCF7	0.275	1	0.763	---	---	100
1735	8-azaguanine - PC3	0	1	0.763	---	---	0
1736	desipramine - HL60	0	1	-0.763	---	---	0
1737	lansoprazole - PC3	0	1	0.763	---	---	0
1738	ozagrel - PC3	0	1	0.763	---	---	0
1739	acetohexamide - PC3	0	1	0.762	---	---	0
1740	metampicillin - PC3	0	2	-0.762	---	---	0
1741	Prestwick-864 - PC3	0	1	-0.761	---	---	0
1742	lasalocid - MCF7	0	2	-0.761	---	---	0
1743	corticosterone - HL60	0	1	-0.76	---	---	0
1744	disopyramide - HL60	0	1	-0.76	---	---	0
1745	biperiden - HL60	0	1	-0.76	---	---	0
1746	piperlongumine - MCF7	0	1	0.76	---	---	0
1747	halofantrine - HL60	0	1	-0.759	---	---	0
1748	zaprinast - PC3	0	1	-0.758	---	---	0
1749	tiaprofenic acid - PC3	0	1	0.757	---	---	0
1750	pergolide - PC3	0	1	-0.756	---	---	0
1751	(+)-chelidonine - PC3	0	1	-0.756	---	---	0
1752	merbromin - MCF7	0	2	-0.756	---	---	0
1753	bicuculline - PC3	0	1	-0.756	---	---	0
1754	epitiostanol - HL60	0	1	0.756	---	---	0
1755	levomepromazine - MCF7	0	2	-0.756	---	---	0
1756	sulfacetamide - MCF7	0	1	0.755	---	---	0
1757	zaprinast - HL60	0	1	-0.755	---	---	0
1758	5194442 - MCF7	0	2	-0.755	---	---	0
1759	carbachol - HL60	0	1	0.755	---	---	0
1760	terbutaline - PC3	0	1	-0.755	---	---	0
1761	ketotifen - MCF7	0	2	-0.755	---	---	0
1762	zalcitabine - MCF7	0	2	-0.754	---	---	0
1763	lymecycline - PC3	0	1	0.754	---	---	0
1764	levopropoxyphene - HL60	0	1	-0.753	---	---	0
1765	beclometasone - HL60	0	1	0.752	---	---	0
1766	pimozide - PC3	0	1	-0.752	---	---	0
1767	loxapine - PC3	0	1	-0.752	---	---	0
1768	cytisine - HL60	0	1	-0.752	---	---	0
1769	propylthiouracil - HL60	0	1	0.752	---	---	0
1770	esculin - PC3	0	1	-0.751	---	---	0
1771	mifepristone - HL60	0	1	-0.751	---	---	0
1772	3-acetamidocoumarin - PC3	0	1	-0.751	---	---	0
1773	benfotiamine - PC3	0	1	0.751	---	---	0
1774	clidinium bromide - PC3	0	1	-0.751	---	---	0
1775	naringenin - PC3	0	1	-0.75	---	---	0
1776	sulmazole - HL60	0	1	-0.75	---	---	0
1777	alexidine - PC3	0	2	0.75	---	---	0
1778	alverine - MCF7	0	1	-0.75	---	---	0
1779	crotamiton - PC3	0	1	-0.75	---	---	0
1780	ifenprodil - PC3	0	1	0.75	---	---	0
1781	bumetanide - MCF7	0	2	-0.75	---	---	0
1782	ethisterone - PC3	0	2	-0.749	---	---	0
1783	rimexolone - HL60	0	1	0.749	---	---	0
1784	tolazoline - HL60	0	1	-0.749	---	---	0
1785	etilefrine - HL60	0	1	0.748	---	---	0
1786	hydrastinine - HL60	0	1	-0.748	---	---	0
1787	prenylamine - PC3	0	1	0.748	---	---	0
1788	ampyrone - MCF7	0	2	-0.747	---	---	0
1789	lumicolchicine - MCF7	0	1	0.747	---	---	0
1790	troleandomycin - MCF7	0	1	0.746	---	---	0
1791	ebselen - PC3	0	1	0.746	---	---	0
1792	carbenoxolone - HL60	0	1	-0.746	---	---	0
1793	tiletamine - PC3	0	1	-0.746	---	---	0
1794	apigenin - MCF7	0	2	0.746	---	---	0
1795	CP-319743 - PC3	0	2	-0.745	---	---	0
1796	chlorogenic acid - HL60	0	1	-0.745	---	---	0
1797	methyldopa - PC3	0	1	-0.745	---	---	0
1798	metoprolol - PC3	0	1	-0.745	---	---	0
1799	procainamide - HL60	0	1	-0.744	---	---	0
1800	Prestwick-972 - HL60	0	1	-0.744	---	---	0
1801	camptothecin - MCF7	0	2	0.744	---	---	0
1802	chenodeoxycholic acid - MCF7	0	2	-0.744	---	---	0
1803	maprotiline - MCF7	0	2	-0.743	---	---	0
1804	clonidine - HL60	0	1	0.743	---	---	0
1805	hymecromone - HL60	0	1	-0.743	---	---	0
1806	naftopidil - HL60	0	1	0.743	---	---	0
1807	mebeverine - PC3	0	1	-0.742	---	---	0
1808	iopanoic acid - MCF7	0	2	-0.742	---	---	0
1809	sisomicin - PC3	0	1	-0.742	---	---	0
1810	oxytetracycline - MCF7	0	1	0.741	---	---	0
1811	cyclic adenosine monophosphate - PC3	0	1	-0.741	---	---	0
1812	piribedil - HL60	0	1	0.741	---	---	0
1813	arecoline - PC3	0	1	-0.741	---	---	0
1814	pizotifen - HL60	0	1	-0.74	---	---	0
1815	tropicamide - HL60	0	1	0.74	---	---	0
1816	primaquine - HL60	0	1	-0.74	---	---	0
1817	sulfaquinoxaline - MCF7	0	2	-0.74	---	---	0
1818	nilutamide - HL60	0	1	-0.739	---	---	0
1819	pridinol - PC3	0	1	0.738	---	---	0
1820	tolazamide - MCF7	0	1	-0.738	---	---	0
1821	sanguinarine - MCF7	0	1	0.738	---	---	0
1822	adiphenine - MCF7	0	2	-0.738	---	---	0
1823	pentoxifylline - PC3	0	2	-0.738	---	---	0
1824	ethotoin - MCF7	0.168	3	0.738	---	---	33
1825	pheniramine - HL60	0	1	-0.737	---	---	0
1826	indoprofen - MCF7	0	2	-0.737	---	---	0
1827	sulfamerazine - PC3	0	1	-0.737	---	---	0
1828	articaine - PC3	0	1	-0.736	---	---	0
1829	tranexamic acid - HL60	0	1	-0.736	---	---	0
1830	tolmetin - HL60	0	1	-0.736	---	---	0
1831	Prestwick-967 - HL60	0	1	0.736	---	---	0
1832	meclofenoxate - HL60	0	1	0.735	---	---	0
1833	bretylium tosilate - MCF7	0	2	-0.735	---	---	0
1834	mepyramine - HL60	0	1	-0.735	---	---	0
1835	pirinixic acid - PC3	0	2	-0.735	---	---	0
1836	sulfamonomethoxine - PC3	0	1	-0.734	---	---	0
1837	ethosuximide - HL60	0	1	0.734	---	---	0
1838	tiletamine - HL60	0	1	-0.734	---	---	0
1839	pindolol - HL60	0	1	-0.733	---	---	0
1840	tetroquinone - HL60	0	1	-0.733	---	---	0
1841	betamethasone - MCF7	0	1	0.733	---	---	0
1842	nitrofural - HL60	0	1	-0.732	---	---	0
1843	terconazole - PC3	0	1	-0.732	---	---	0
1844	epivincamine - HL60	0	1	0.73	---	---	0
1845	clidinium bromide - MCF7	0	2	-0.73	---	---	0
1846	0225151-0000 - MCF7	0	1	0.73	---	---	0
1847	iobenguane - PC3	0	1	0.73	---	---	0
1848	lansoprazole - MCF7	0	2	-0.729	---	---	0
1849	PHA-00767505E - PC3	0	2	-0.729	---	---	0
1850	cloxacillin - MCF7	0	2	-0.728	---	---	0
1851	5114445 - MCF7	0	1	0.728	---	---	0
1852	isotretinoin - PC3	0	1	-0.728	---	---	0
1853	labetalol - HL60	0	1	0.728	---	---	0
1854	dl-alpha tocopherol - HL60	0	1	-0.728	---	---	0
1855	cefixime - HL60	0	1	-0.727	---	---	0
1856	wortmannin - ssMCF7	0	1	0.728	---	---	0
1857	chlorogenic acid - PC3	0	1	-0.727	---	---	0
1858	phthalylsulfathiazole - PC3	0	1	0.727	---	---	0
1859	sulfametoxydiazine - HL60	0	1	0.727	---	---	0
1860	hydrastinine - MCF7	0	2	-0.727	---	---	0
1861	betahistine - HL60	0	1	0.727	---	---	0
1862	tanespimycin - SKMEL5	0	1	-0.727	---	---	0
1863	BAS-012416453 - PC3	0	1	0.726	---	---	0
1864	tolmetin - PC3	0	1	0.726	---	---	0
1865	benzylpenicillin - PC3	0	1	-0.726	---	---	0
1866	alfuzosin - PC3	0	1	0.726	---	---	0
1867	guanabenz - HL60	0	1	-0.725	---	---	0
1868	neostigmine bromide - MCF7	0	2	-0.724	---	---	0
1869	disulfiram - HL60	0	1	-0.724	---	---	0
1870	vincamine - MCF7	0	3	-0.724	---	---	0
1871	drofenine - PC3	0	1	0.723	---	---	0
1872	sulfafurazole - PC3	0	1	-0.723	---	---	0
1873	fenbufen - HL60	0	1	-0.723	---	---	0
1874	dinoprostone - PC3	0	2	-0.723	---	---	0
1875	pyridoxine - MCF7	0	2	0.723	---	---	0
1876	monensin - PC3	0	2	-0.722	---	---	0
1877	SB-203580 - MCF7	-0.213	3	-0.722	---	---	33
1878	harman - HL60	0	1	-0.722	---	---	0
1879	naftopidil - MCF7	0	1	-0.722	---	---	0
1880	triflusal - MCF7	0	2	0.722	---	---	0
1881	diflorasone - MCF7	0	2	0.721	---	---	0
1882	sulfadimidine - HL60	0	1	0.721	---	---	0
1883	galantamine - MCF7	0	2	0.721	---	---	0
1884	diperodon - PC3	0	1	-0.721	---	---	0
1885	artemisinin - PC3	0	1	0.72	---	---	0
1886	gliclazide - PC3	0	1	0.72	---	---	0
1887	genistein - PC3	0	3	-0.72	---	---	0
1888	ketorolac - PC3	0	1	0.72	---	---	0
1889	dehydrocholic acid - PC3	0	2	-0.72	---	---	0
1890	guanfacine - PC3	0	1	0.719	---	---	0
1891	rilmenidine - HL60	0	1	-0.719	---	---	0
1892	cyclic adenosine monophosphate - HL60	0	1	-0.719	---	---	0
1893	torasemide - HL60	0	1	0.719	---	---	0
1894	loracarbef - PC3	0	1	0.718	---	---	0
1895	harmol - MCF7	0	2	-0.717	---	---	0
1896	lomustine - MCF7	0	2	-0.717	---	---	0
1897	chlorzoxazone - PC3	0	1	0.716	---	---	0
1898	dimenhydrinate - PC3	0	1	-0.716	---	---	0
1899	trihexyphenidyl - PC3	0	1	-0.715	---	---	0
1900	apomorphine - HL60	0	1	-0.715	---	---	0
1901	salsolidin - HL60	0	1	0.715	---	---	0
1902	proguanil - HL60	0	1	-0.715	---	---	0
1903	proxyphylline - PC3	0	1	0.715	---	---	0
1904	nystatin - HL60	0	1	-0.715	---	---	0
1905	sulfametoxydiazine - MCF7	0	2	0.714	---	---	0
1906	ellipticine - MCF7	0	2	0.714	---	---	0
1907	protoveratrine A - MCF7	0	2	0.714	---	---	0
1908	memantine - HL60	0	1	0.714	---	---	0
1909	aceclofenac - MCF7	0	2	-0.713	---	---	0
1910	racecadotril - MCF7	0	2	-0.713	---	---	0
1911	ipratropium bromide - MCF7	0	1	0.713	---	---	0
1912	pergolide - MCF7	0	2	-0.712	---	---	0
1913	norethisterone - PC3	0	1	0.712	---	---	0
1914	cefamandole - MCF7	0	2	-0.712	---	---	0
1915	reserpine - MCF7	0	1	0.712	---	---	0
1916	chlorphenesin - HL60	0	1	-0.711	---	---	0
1917	chlortetracycline - PC3	0	2	-0.711	---	---	0
1918	vigabatrin - PC3	0	1	-0.711	---	---	0
1919	propranolol - HL60	0	1	-0.711	---	---	0
1920	terazosin - MCF7	0	2	-0.71	---	---	0
1921	foliosidine - HL60	0	1	-0.71	---	---	0
1922	moracizine - PC3	0	1	0.71	---	---	0
1923	zuclopenthixol - HL60	0	1	0.71	---	---	0
1924	chloropyrazine - PC3	0	1	-0.71	---	---	0
1925	tolbutamide - HL60	0	1	0.71	---	---	0
1926	propoxycaine - HL60	0	1	-0.709	---	---	0
1927	rimexolone - PC3	0	1	0.709	---	---	0
1928	glycopyrronium bromide - HL60	0	1	-0.709	---	---	0
1929	syrosingopine - HL60	0	1	0.709	---	---	0
1930	Prestwick-1082 - MCF7	0	2	-0.709	---	---	0
1931	azapropazone - MCF7	0	1	-0.709	---	---	0
1932	carbachol - MCF7	0	2	0.708	---	---	0
1933	ascorbic acid - MCF7	0	2	-0.708	---	---	0
1934	methylprednisolone - HL60	0	1	0.708	---	---	0
1935	tracazolate - HL60	0	1	0.708	---	---	0
1936	lymecycline - HL60	0	1	0.707	---	---	0
1937	minoxidil - HL60	0	1	-0.706	---	---	0
1938	epivincamine - PC3	0	1	-0.706	---	---	0
1939	roxarsone - PC3	0	1	0.706	---	---	0
1940	oxamniquine - HL60	0	1	0.706	---	---	0
1941	baclofen - MCF7	0	2	-0.706	---	---	0
1942	benperidol - MCF7	0	2	0.706	---	---	0
1943	sulfadimethoxine - HL60	0	1	-0.705	---	---	0
1944	practolol - PC3	0	1	0.705	---	---	0
1945	levamisole - PC3	0	1	0.704	---	---	0
1946	megestrol - HL60	0	1	-0.704	---	---	0
1947	amiodarone - PC3	0	1	0.704	---	---	0
1948	dinoprost - PC3	0	1	-0.704	---	---	0
1949	ergocalciferol - HL60	0	1	-0.703	---	---	0
1950	pentetic acid - HL60	0	1	-0.703	---	---	0
1951	chlorprothixene - PC3	0	1	0.702	---	---	0
1952	topiramate - MCF7	0	1	-0.702	---	---	0
1953	estropipate - MCF7	0	2	-0.702	---	---	0
1954	cefoperazone - MCF7	0	1	-0.702	---	---	0
1955	diethylstilbestrol - MCF7	-0.133	3	-0.701	---	---	33
1956	CP-645525-01 - PC3	0	1	0.701	---	---	0
1957	tetrandrine - HL60	0	1	-0.701	---	---	0
1958	letrozole - HL60	0	1	0.701	---	---	0
1959	mevalolactone - HL60	0	1	0.701	---	---	0
1960	ikarugamycin - MCF7	-0.206	3	-0.701	---	---	33
1961	imipenem - HL60	0	1	0.701	---	---	0
1962	monocrotaline - MCF7	0	2	0.701	---	---	0
1963	tranexamic acid - PC3	0	2	-0.701	---	---	0
1964	phenazopyridine - PC3	0	1	-0.7	---	---	0
1965	sertaconazole - HL60	0	1	-0.7	---	---	0
1966	heptaminol - PC3	0	2	-0.7	---	---	0
1967	levopropoxyphene - PC3	0	1	0.7	---	---	0
1968	homochlorcyclizine - HL60	0	1	-0.699	---	---	0
1969	oxybuprocaine - HL60	0	1	-0.699	---	---	0
1970	sulconazole - HL60	0	1	0.699	---	---	0
1971	scopolamine - HL60	0	1	-0.699	---	---	0
1972	Chicago Sky Blue 6B - PC3	0	1	-0.699	---	---	0
1973	etofenamate - PC3	0	1	0.698	---	---	0
1974	netilmicin - HL60	0	1	-0.698	---	---	0
1975	6-azathymine - MCF7	0	2	0.698	---	---	0
1976	cefaclor - MCF7	0	2	-0.698	---	---	0
1977	clomipramine - PC3	0	1	0.698	---	---	0
1978	myricetin - PC3	0	1	0.698	---	---	0
1979	benzthiazide - HL60	0	1	-0.698	---	---	0
1980	3-hydroxy-DL-kynurenine - HL60	0	1	-0.697	---	---	0
1981	pivampicillin - PC3	0	1	0.697	---	---	0
1982	danazol - PC3	0	1	-0.697	---	---	0
1983	cetirizine - HL60	0	1	0.697	---	---	0
1984	tolnaftate - PC3	0	2	-0.696	---	---	0
1985	chlorphenesin - PC3	0	1	-0.696	---	---	0
1986	glibenclamide - MCF7	0	2	0.695	---	---	0
1987	reserpine - HL60	0	1	0.695	---	---	0
1988	thioguanosine - MCF7	0	2	0.695	---	---	0
1989	sulfaguanidine - HL60	0	1	-0.695	---	---	0
1990	hydroflumethiazide - PC3	0	2	-0.695	---	---	0
1991	morantel - HL60	0	1	0.695	---	---	0
1992	clofilium tosylate - PC3	0	1	-0.695	---	---	0
1993	xylometazoline - PC3	0	1	0.695	---	---	0
1994	raloxifene - ssMCF7	0	1	-0.694	---	---	0
1995	amoxicillin - PC3	0	1	0.694	---	---	0
1996	diphenhydramine - HL60	0	1	-0.694	---	---	0
1997	dacarbazine - PC3	0	1	-0.693	---	---	0
1998	bepridil - PC3	0	1	0.693	---	---	0
1999	procyclidine - HL60	0	1	-0.693	---	---	0
[truncated: 1,588 more rows]

## Sheet: by atc code
Rank	atc code	mean	n	Enrichment	p	Specificity	Percent non-null
1	M03CA	-0.382	6	-0.687	0.00226	0.0064	66
2	B03BB	-0.302	4	-0.798	0.00328	0.0221	50
3	N02BE	0.428	8	0.55	0.00822	0	75
4	L01CA	-0.354	3	-0.83	0.00988	0.0763	66
5	N05AL	0.373	14	0.416	0.01074	0	57
6	D08AC	-0.316	5	-0.632	0.01724	0.0451	60
7	R02AA	-0.316	5	-0.632	0.01724	0.0451	60
8	P02BB	0.328	5	0.626	0.02111	0	60
9	B02BX	0.442	4	0.681	0.02238	0.0273	75
10	P01BX	-0.312	3	-0.76	0.02852	0.058	66
11	M03BB	0.143	8	0.466	0.03969	0.0158	50
12	P01BE	0.385	3	0.721	0.04293	0.048	66
13	L04AX	0.281	22	0.279	0.05265	0.0903	50
14	L01BA	0.417	8	0.446	0.05638	0.2048	62
15	N05AE	0.456	4	0.614	0.0566	0.05	75
16	N03AB	-0.17	10	-0.396	0.06284	0.0406	50
17	J01EC	0.306	10	0.387	0.07482	0.0184	50
18	A04AA	-0.255	4	-0.583	0.08283	0.1955	50
19	M01AA	-0.241	4	-0.575	0.09037	0.1177	50
20	J01XC	0.396	4	0.556	0.10756	0.0654	75
21	L01XE	-0.335	3	-0.625	0.10985	0.097	66
22	C03BD	0.382	4	0.511	0.16525	0.0897	50
23	P01BB	0.466	3	0.58	0.17216	0.1977	66
24	N02AF	0.337	5	0.458	0.1808	0.0938	60
25	N04BB	-0.257	4	-0.501	0.18433	0.3595	50
26	C10AX	0.175	10	0.308	0.24235	0.2129	50
27	C02KD	0.33	4	0.466	0.2486	0.2698	50
28	J05AX	0.349	5	0.414	0.2755	0.331	60
29	P02BA	0.123	8	0.331	0.27644	0.2366	50
30	N06DX	-0.151	4	-0.452	0.28554	0.3758	50
31	G03XC	0.286	7	0.338	0.32203	0.519	57
32	M09AA	-0.319	4	-0.427	0.35274	0.4114	50
33	A08AB	0.391	5	0.381	0.366	0.3623	60
34	B02BA	0.322	2	0.536	0.4297	0.6978	50
35	G03HA	-0.284	4	-0.398	0.43938	0.6417	50
36	C05AX	-0.096	4	-0.379	0.50196	0.4309	50
37	C05CX	-0.096	4	-0.379	0.50196	0.4309	50
38	J01FF	0.231	8	0.268	0.53105	0.6179	50
39	P01CX	0.32	4	0.351	0.59693	0.6027	50
40	L01CB	0.289	4	0.35	0.5988	0.8256	50
41	A07EB	0.281	2	0.461	0.64146	0.6183	50
42	R03BC	0.281	2	0.461	0.64146	0.6183	50
43	A05AX	0.313	4	0.331	0.6659	0.7397	50
44	L02AB	0.279	4	0.311	0.73069	0.8606	50
45	D08AF	0.252	4	0.266	0.86503	0.915	50
46	D06BX	-0.218	5	-0.667	---	---	40
47	G04CB	-0.232	6	-0.638	---	---	33
48	M03AA	0	2	0.625	---	---	0
49	J01XX	0.148	4	0.622	---	---	25
50	R05CB	-0.121	4	-0.62	---	---	25
51	N05CE	0	4	-0.594	---	---	0
52	C01EA	-0.181	7	-0.592	---	---	42
53	P02DA	0.098	5	0.564	---	---	20
54	P01AC	0	4	-0.563	---	---	0
55	A06AB	0.17	4	0.559	---	---	25
56	A06AG	0.17	4	0.559	---	---	25
57	V03AF	-0.136	5	-0.55	---	---	20
58	C01CX	-0.201	3	-0.549	---	---	33
59	J01GA	-0.113	4	-0.538	---	---	25
60	V04CD	0.141	4	0.535	---	---	25
61	J02AX	0.105	4	0.535	---	---	25
62	P02CF	0.23	5	0.533	---	---	40
63	G01AD	-0.113	4	-0.532	---	---	25
64	A07XA	0	4	-0.53	---	---	0
65	J01XA	0	4	-0.527	---	---	0
66	H03BA	0.196	4	0.522	---	---	25
67	G03DA	0.154	4	0.517	---	---	25
68	C04AA	-0.1	5	-0.515	---	---	20
69	G02AB	0.155	4	0.51	---	---	25
70	L02AA	0.007	6	-0.503	---	---	16
71	A03AX	-0.146	8	-0.5	---	---	37
72	N07AA	0	4	-0.498	---	---	0
73	G03GB	0.17	4	0.495	---	---	25
74	C03DA	0	5	-0.49	---	---	0
75	L01DB	0.263	10	0.489	---	---	40
76	A07DA	0.181	6	0.467	---	---	33
77	G03BA	-0.134	5	-0.466	---	---	20
78	D08AH	-0.011	5	0.466	---	---	20
79	G01AC	-0.011	5	0.466	---	---	20
80	P01AA	-0.011	5	0.466	---	---	20
81	J04AC	0.007	5	-0.466	---	---	20
82	C07AG	0.023	4	0.465	---	---	25
83	V03AC	0.234	8	0.463	---	---	37
84	C01AB	0.225	3	0.457	---	---	33
85	C02DA	-0.126	5	-0.456	---	---	20
86	V03AH	-0.126	5	-0.456	---	---	20
87	C03CC	0	3	0.455	---	---	0
88	C04AD	0.036	5	-0.454	---	---	20
89	G03XA	-0.102	4	-0.448	---	---	25
90	J01DE	-0.126	4	-0.446	---	---	25
91	N03AC	-0.178	4	-0.44	---	---	25
92	D06BB	-0.177	15	-0.439	---	---	33
93	A10BX	0	4	0.429	---	---	0
94	A14AA	-0.148	4	-0.428	---	---	25
95	J01CF	-0.14	12	-0.424	---	---	25
96	N03AA	-0.158	4	-0.422	---	---	25
97	N04BD	0.041	4	0.421	---	---	25
98	N05BB	-0.236	5	-0.421	---	---	40
99	C08EX	-0.138	7	-0.413	---	---	28
100	R01AX	0	3	0.412	---	---	0
101	R03BB	0	3	0.412	---	---	0
102	P01AX	0.208	9	0.41	---	---	33
103	N05CH	0.048	4	-0.408	---	---	25
104	N04BA	-0.193	5	-0.407	---	---	40
105	P02CB	0	4	-0.406	---	---	0
106	J01XB	0.001	4	-0.406	---	---	25
107	C04AC	0	4	-0.399	---	---	0
108	C10AD	0	4	-0.399	---	---	0
109	L01XB	0.176	3	0.397	---	---	33
110	J01CE	-0.133	12	-0.396	---	---	25
111	G01AX	-0.121	8	-0.396	---	---	25
112	N07CA	0.196	12	0.394	---	---	41
113	C02DG	-0.122	4	-0.388	---	---	25
114	V08AB	-0.07	26	-0.386	---	---	19
115	G04BD	0.178	8	0.386	---	---	37
116	L01AD	-0.018	15	-0.385	---	---	20
117	D01BA	0.106	5	0.381	---	---	20
118	J05AE	0	4	-0.378	---	---	0
119	M05BA	0.214	4	0.376	---	---	25
120	N07BA	-0.162	4	-0.375	---	---	25
121	A03BA	0.271	9	0.374	---	---	44
122	H03BB	-0.193	9	-0.373	---	---	33
123	C01BG	-0.133	4	-0.372	---	---	25
124	N05BE	-0.12	4	-0.368	---	---	25
125	N06AX	0.178	18	0.367	---	---	38
126	D01AE	-0.04	21	-0.362	---	---	14
127	N03AX	0.227	5	0.361	---	---	40
128	C02AA	0.019	6	0.36	---	---	16
129	M02AX	0.139	5	-0.36	---	---	0
130	R07AB	0.262	12	0.359	---	---	41
131	P02BX	0.031	4	0.357	---	---	25
132	S01ED	-0.138	16	-0.355	---	---	31
133	A07AC	0	5	-0.355	---	---	0
134	N06BX	0.152	17	0.353	---	---	29
135	C02DC	-0.114	5	-0.352	---	---	20
136	J01EA	0.097	5	0.352	---	---	40
137	C02BB	0.181	3	-0.351	---	---	0
138	V04CH	0.154	4	0.348	---	---	25
139	S01EX	-0.207	3	-0.342	---	---	33
140	G03CB	0.005	9	-0.336	---	---	11
141	A07AX	0.009	4	-0.335	---	---	25
142	J04BA	0.038	10	-0.335	---	---	0
143	A01AD	0.19	17	0.334	---	---	35
144	S01XA	-0.149	8	-0.334	---	---	25
145	G02CA	0	7	-0.332	---	---	0
146	N05AX	0	3	-0.331	---	---	0
147	G02AD	0.183	8	-0.329	---	---	0
148	L01AX	0	4	0.327	---	---	0
149	L02BG	-0.094	5	-0.326	---	---	40
150	B02AA	0.155	8	-0.326	---	---	0
151	C02CC	-0.198	7	-0.323	---	---	28
152	R01AA	0.115	16	0.321	---	---	25
153	R01AB	0.115	16	0.321	---	---	25
154	P02CX	-0.091	6	0.321	---	---	0
155	A16AX	0.164	7	-0.32	---	---	0
156	P02CA	0.253	16	0.319	---	---	43
157	S02DA	0.09	5	-0.316	---	---	0
158	R06AC	0.278	12	0.314	---	---	41
159	M03BA	0.127	7	0.314	---	---	42
160	V04CG	0.218	5	0.309	---	---	40
161	G02CB	0.044	14	-0.307	---	---	7
162	G02CC	0.072	13	-0.307	---	---	23
163	C01AA	-0.086	10	0.306	---	---	0
164	D07XC	-0.06	7	-0.306	---	---	28
165	P03AA	0.155	5	-0.304	---	---	0
166	L01BB	0.014	3	-0.304	---	---	33
167	R01BA	-0.005	4	0.304	---	---	25
168	L01AA	0.131	7	0.301	---	---	42
169	G01AG	0	4	-0.299	---	---	0
170	A11CC	0.236	8	0.296	---	---	37
171	P02CE	-0.172	4	-0.296	---	---	25
172	C08DB	0.028	5	0.296	---	---	40
173	G04CA	-0.164	9	-0.295	---	---	33
174	G03XB	0.173	4	0.294	---	---	25
175	S01LA	-0.149	3	-0.293	---	---	33
176	N02BA	0.153	18	0.291	---	---	27
177	N07XX	0.142	5	0.291	---	---	20
178	J01XE	0.121	5	0.29	---	---	20
179	R02AD	0.091	13	-0.286	---	---	7
180	C07AA	-0.094	36	-0.284	---	---	25
181	J02AB	-0.058	9	-0.284	---	---	11
182	D05AD	0.082	7	0.283	---	---	14
183	D05BA	0.082	7	0.283	---	---	14
184	C03CA	-0.1	16	-0.282	---	---	31
185	S03AA	-0.137	28	-0.282	---	---	39
186	N04AA	-0.065	20	-0.281	---	---	20
187	N02BG	0.181	9	0.28	---	---	33
188	P01BC	0.154	5	0.279	---	---	20
189	A04AD	-0.165	4	-0.279	---	---	25
190	N05CM	-0.165	4	-0.279	---	---	25
191	G04BX	0.139	4	0.279	---	---	25
192	C01BD	0.189	9	0.278	---	---	44
193	J05AF	-0.139	8	-0.278	---	---	25
194	C02KC	0.019	4	0.276	---	---	25
195	N01BX	0.244	8	0.273	---	---	37
196	D10BA	0.1	4	-0.273	---	---	0
197	A11DA	0.053	8	0.264	---	---	25
198	D03AX	-0.041	8	0.264	---	---	12
199	P01BA	-0.066	12	-0.263	---	---	33
200	N01AX	0.106	14	0.261	---	---	35
201	N05AH	-0.043	21	-0.259	---	---	23
202	S03BA	-0.039	16	-0.258	---	---	25
203	J01MA	0.196	25	0.258	---	---	44
204	A05BA	0.164	6	0.257	---	---	33
205	R02AB	-0.061	8	-0.254	---	---	37
206	L04AD	-0.097	9	-0.254	---	---	33
207	J01BA	0.084	9	-0.253	---	---	11
208	A01AB	-0.044	53	-0.252	---	---	22
209	D07AD	0.15	8	0.252	---	---	37
210	R01AC	0.102	12	0.251	---	---	33
211	S01EA	0.225	8	0.25	---	---	37
212	G03DB	-0.023	11	-0.25	---	---	18
213	S01GA	0.128	20	0.246	---	---	30
214	J01DC	-0.003	35	-0.246	---	---	14
215	C01CE	-0.081	13	-0.245	---	---	38
216	D07XA	0.102	8	0.245	---	---	37
217	R06AA	0.016	23	-0.245	---	---	13
218	L01CD	0.053	6	0.245	---	---	33
219	J01DH	0.02	4	0.243	---	---	25
220	B03BA	0.212	4	0.243	---	---	25
221	A10BG	0.052	41	-0.242	---	---	9
222	C01CA	-0.037	35	-0.242	---	---	25
223	A03AD	-0.161	4	-0.241	---	---	25
224	A02BC	0.165	8	0.241	---	---	25
225	R06AB	0.048	13	-0.24	---	---	7
226	R03DA	0.133	21	0.239	---	---	38
227	G03AC	0.033	19	0.239	---	---	15
228	M01AG	0.212	20	0.239	---	---	45
229	J01DF	0.237	5	0.238	---	---	40
230	A01AC	-0.05	16	-0.238	---	---	31
231	M01AH	-0.062	14	-0.238	---	---	21
232	N06AB	0.209	21	0.236	---	---	42
233	N05AG	0.002	8	-0.235	---	---	12
234	C02DB	0.019	6	-0.234	---	---	33
235	A07AA	0.016	32	-0.231	---	---	15
236	N07AX	-0.045	4	-0.231	---	---	25
237	V08AC	0.036	12	-0.23	---	---	0
238	A11HA	-0.078	11	-0.23	---	---	18
239	C09AA	-0.019	16	-0.229	---	---	25
240	D11AX	-0.08	29	-0.229	---	---	24
241	N03AF	-0.032	8	-0.229	---	---	25
242	J04AK	0.07	9	0.229	---	---	22
243	P01CC	0.07	8	0.229	---	---	25
244	N03AD	0.06	8	0.228	---	---	25
245	P01BD	0.257	5	0.228	---	---	40
246	C01EB	0.124	12	0.227	---	---	25
247	B01AC	0.061	35	0.227	---	---	25
248	C04AB	-0.006	12	-0.227	---	---	16
249	V04CA	0.033	7	-0.224	---	---	14
250	C08EA	-0.1	7	-0.224	---	---	28
251	N02CA	0.069	10	-0.221	---	---	10
252	N06DA	-0.037	8	0.221	---	---	25
253	R03AB	0.029	4	-0.22	---	---	25
254	R03CB	0.029	4	-0.22	---	---	25
255	R03BX	0.02	5	0.219	---	---	20
256	R03DX	0.02	5	0.219	---	---	20
257	C10AA	0.051	12	-0.219	---	---	8
258	C07AB	0.165	21	0.216	---	---	38
259	A03FA	-0.026	24	-0.216	---	---	29
260	G01AA	0.189	19	0.216	---	---	42
261	M04AC	0.107	6	0.216	---	---	33
262	R06AD	-0.039	12	-0.214	---	---	25
263	P02CC	-0.065	9	-0.213	---	---	22
264	S02BA	-0.021	19	-0.212	---	---	26
265	S01AB	-0.04	13	-0.209	---	---	23
266	N02CX	0.082	8	0.209	---	---	12
267	N07AB	0.001	8	0.208	---	---	12
268	A10BA	-0.04	17	-0.208	---	---	17
269	G04BE	-0.049	28	-0.208	---	---	28
270	A03AB	0.216	13	0.208	---	---	30
271	J04AD	0.16	3	-0.208	---	---	0
272	D06AA	-0.028	19	-0.207	---	---	10
273	D01AC	0.077	35	0.206	---	---	20
274	N07BB	0.11	10	-0.204	---	---	20
275	M01AC	0.067	8	0.204	---	---	25
276	N06AF	0.064	25	-0.201	---	---	20
277	R03CC	-0.098	25	-0.198	---	---	32
278	B05CA	-0.006	18	-0.197	---	---	22
279	M04AB	0.107	11	0.196	---	---	27
280	A03AA	-0.011	12	-0.195	---	---	16
281	C02AC	-0.01	16	-0.195	---	---	6
282	R05DA	0.053	8	-0.193	---	---	12
283	N05AF	0.007	12	0.192	---	---	16
284	C10AB	0.095	18	0.192	---	---	22
285	L02BB	0.137	9	-0.192	---	---	11
286	A07AB	0.099	14	0.191	---	---	21
287	R06AE	-0.033	19	0.191	---	---	21
288	G03DC	0.027	19	-0.191	---	---	15
289	J01DB	0.09	22	0.188	---	---	22
290	N03AG	0.245	60	0.187	---	---	41
291	C08DA	0.089	6	0.186	---	---	33
292	N05AC	0.096	24	0.184	---	---	29
293	S01HA	0.065	26	0.183	---	---	15
294	C01BB	0.09	15	-0.183	---	---	6
295	M01AE	0.145	54	0.183	---	---	33
296	J01CA	-0.049	41	-0.182	---	---	17
297	S01GX	0.048	12	-0.181	---	---	8
298	J01DD	0.052	22	-0.18	---	---	13
299	H02AA	0.112	12	-0.179	---	---	8
300	N06AA	0.143	46	0.178	---	---	30
301	S01AX	0.118	30	0.177	---	---	40
302	D09AA	0.053	18	-0.177	---	---	22
303	D10AA	-0.082	16	-0.175	---	---	25
304	S01EC	0.092	20	0.175	---	---	15
305	S02AA	-0.068	42	-0.175	---	---	28
306	C03AA	0.151	24	0.175	---	---	37
307	C01DX	0.08	21	-0.174	---	---	4
308	H03AA	0.107	8	0.174	---	---	37
309	A07EC	0.053	10	-0.173	---	---	10
310	A05AA	0.112	7	-0.172	---	---	14
311	G03CC	0.036	17	-0.164	---	---	5
312	C04AE	0.025	9	-0.164	---	---	11
313	R05CA	0.016	10	0.163	---	---	20
314	N01BB	0.081	23	0.163	---	---	26
315	M01AX	0.049	19	-0.162	---	---	10
316	S01BC	0.108	30	0.161	---	---	30
317	R01AD	-0.017	42	-0.161	---	---	21
318	S01EB	-0.042	16	-0.159	---	---	18
319	D06AX	0.098	24	0.159	---	---	37
320	A02BA	0.042	19	0.158	---	---	26
321	J01MB	0.181	25	0.158	---	---	32
322	C03DB	0.023	10	0.157	---	---	20
323	J04AB	0.074	11	-0.156	---	---	18
324	A02BX	0.018	14	-0.156	---	---	21
325	B01AA	0.15	15	0.156	---	---	33
326	D10AD	0.018	26	-0.156	---	---	11
327	J01ED	0.025	23	-0.156	---	---	8
328	D07AB	-0.026	27	-0.155	---	---	25
329	D04AB	0.031	30	-0.155	---	---	6
330	C02CA	0.141	14	0.155	---	---	28
331	S01CB	-0.021	23	-0.155	---	---	26
332	N05AD	-0.009	43	-0.154	---	---	13
333	N01BA	0.051	12	-0.153	---	---	8
334	C01BC	0.069	10	0.152	---	---	30
335	R03BA	-0.024	29	-0.15	---	---	20
336	J01AA	-0.014	41	-0.149	---	---	14
337	J05AB	0.042	23	-0.147	---	---	17
338	C04AX	0.061	37	0.145	---	---	27
339	C05AD	0.056	32	-0.145	---	---	6
340	R03AC	-0.061	21	-0.145	---	---	23
341	N04BC	0.154	18	0.144	---	---	27
342	D04AA	0.088	20	0.144	---	---	15
343	D07XB	-0.001	23	-0.144	---	---	26
344	A07EA	-0.079	23	-0.143	---	---	26
345	A10BB	0.002	41	-0.141	---	---	9
346	J01FA	0.029	37	0.141	---	---	16
347	R06AX	0.008	36	-0.14	---	---	13
348	J01XD	0.041	16	-0.139	---	---	12
349	P01AB	0.041	16	-0.139	---	---	12
350	M03BX	-0.022	22	-0.138	---	---	18
351	V03AB	0	18	-0.137	---	---	27
352	C08CA	0.029	31	-0.136	---	---	9
353	S01FA	0.029	23	-0.133	---	---	8
354	J01EB	0.093	28	0.133	---	---	25
355	D10AF	0.119	18	0.133	---	---	33
356	D07AA	0.014	12	-0.132	---	---	25
357	D01AA	0.077	12	0.131	---	---	25
358	M01AB	0.112	49	0.13	---	---	26
359	M02AA	0.05	83	-0.128	---	---	16
360	C05AA	0.036	28	0.126	---	---	28
361	N05AB	0.039	60	0.126	---	---	21
362	J01GB	0.059	33	-0.122	---	---	12
363	G03CA	0.091	45	-0.12	---	---	6
364	L01XX	0.036	34	0.117	---	---	20
365	H02AB	-0.054	40	-0.115	---	---	22
366	S01AD	0.099	23	0.114	---	---	30
367	L04AA	0.123	51	0.112	---	---	27
368	N02BB	-0.013	19	-0.111	---	---	21
369	S01BA	-0.047	45	-0.109	---	---	22
370	R05DB	0.042	23	-0.103	---	---	17
371	D07AC	-0.004	35	-0.103	---	---	17
372	G01AF	0.002	37	-0.091	---	---	16
373	C01BA	0.081	18	0.091	---	---	22
374	N05AA	0.08	37	0.09	---	---	24
375	S01AA	0.089	68	0.09	---	---	26
376	C03BA	0.077	28	-0.086	---	---	14
377	L02BA	0.042	47	-0.082	---	---	14
378	D06BA	0.087	23	0.081	---	---	21
