# Supplementary material for: Identifying prognostic signature in ovarian cancer using DirGenerank
Source: Oncotarget. 2017 May 25;8(28):46398–413. doi: 10.18632/oncotarget.18189 (PMC5542276; doi:10.18632/oncotarget.18189)
Supplement: Supplementary file 8 [file oncotarget-08-46398-s008.xlsx]

## Sheet: Sheet1
Supplementary Table 10: The clinical information of cancer patients in TCGA
Patient ID	Time to death	Status of death	Age	Stage	Grade	Train or test
TCGA-04-1331	1336	1	78	Stage IIIC	G3	Train
TCGA-04-1332	1247	1	70	Stage IIIC	G3	Train
TCGA-04-1336	1495	0	55	Stage IIIB	G3	Train
TCGA-04-1346	1992	0	73	Stage IIIC	G2	Train
TCGA-04-1347	1918	0	81	Stage IV	G3	Train
TCGA-04-1349	656	1	69	Stage IV	G3	Train
TCGA-04-1350	1946	1	46	Stage IIIC	G3	Train
TCGA-04-1351	1991	0	76	Stage IIIC	G2	Train
TCGA-04-1364	1024	1	61	Stage IIIC	G3	Train
TCGA-04-1369	642	1	53	Stage IIIC	G2	Train
TCGA-04-1371	2505	0	58	Stage IIIC	G3	Train
TCGA-04-1516	1265	0	48	Stage IA	G3	Train
TCGA-04-1517	608	1	79	Stage IIIC	G3	Train
TCGA-04-1525	1167	1	47	Stage IIIC	G3	Train
TCGA-04-1530	3622	1	68	Stage IIIC	G3	Train
TCGA-04-1542	2561	1	52	Stage IIIB	G2	Train
TCGA-04-1646	848	1	60	Stage IIIC	G3	Train
TCGA-04-1652	969	1	76	Stage IIIC	G2	Train
TCGA-04-1654	1451	1	69	Stage IIIC	G2	Train
TCGA-04-1655	1379	1	49	Stage IIIB	G2	Train
TCGA-09-0365	288	1	70	Stage IIIC	G3	Train
TCGA-09-0366	1756	1	55	Stage IIIC	G3	Train
TCGA-09-0367	546	1	67	Stage IIIC	G3	Train
TCGA-09-1659	303	1	51	Stage IIIC	G3	Train
TCGA-09-1664	2278	1	37	Stage IIIC	G1	Train
TCGA-09-1665	1265	1	73	Stage IIIC	G2	Train
TCGA-09-1666	1751	0	57	Stage IIIC	G3	Train
TCGA-09-1669	927	0	54	Stage IIIA	G3	Train
TCGA-09-1672	178	0	78	Stage IIIC	G1	Train
TCGA-09-2043	187	0	69	Stage IC	G3	Train
TCGA-09-2049	3418	0	64	Stage IIIC	G3	Train
TCGA-09-2051	1919	0	42	Stage IIIC	G3	Train
TCGA-09-2053	1209	0	72	Stage IIIC	G3	Train
TCGA-09-2054	636	1	58	Stage IIIC	G3	Train
TCGA-09-2056	379	0	62	Stage IIIC	G3	Train
TCGA-10-0925	1652	1	58	Stage IIIB	G1	Train
TCGA-10-0926	788	1	63	Stage IIIC	G3	Train
TCGA-10-0931	1000	1	44	Stage IIIC	G3	Train
TCGA-10-0933	446	1	77	Stage IIIC	G3	Train
TCGA-10-0934	203	1	50	Stage IIIC	G3	Train
TCGA-10-0938	636	1	80	Stage IIIC	G3	Train
TCGA-13-0714	189	1	55	Stage IV	G3	Train
TCGA-13-0717	748	1	54	Stage IIIC	G3	Train
TCGA-13-0723	1204	1	63	Stage IIIC	G3	Train
TCGA-13-0727	462	1	71	Stage IIIC	G3	Train
TCGA-13-0755	75	1	75	Stage IV	G3	Train
TCGA-13-0757	340	1	71	Stage IIIC	G3	Train
TCGA-13-0758	346	1	60	Stage IV	G3	Train
TCGA-13-0760	351	1	63	Stage IV	G3	Train
TCGA-13-0765	869	0	50	Stage IIIC	G3	Train
TCGA-13-0766	651	0	42	Stage IIIC	G3	Train
TCGA-13-0791	1184	0	58	Stage IIIC	G3	Train
TCGA-13-0793	873	0	40	Stage IV	G3	Train
TCGA-13-0795	595	0	66	Stage IIIC	G3	Train
TCGA-13-0797	265	0	49	Stage IIIC	G3	Train
TCGA-13-0800	247	0	52	Stage IIIC	G3	Train
TCGA-13-0801	252	0	46	Stage IIIC	G3	Train
TCGA-13-0803	1333	1	81	Stage IIIC	G3	Train
TCGA-13-0804	1073	1	73	Stage IIIC	G3	Train
TCGA-13-0805	1074	1	57	Stage IIIC	G3	Train
TCGA-13-0807	414	1	54	Stage IIIC	G3	Train
TCGA-13-0884	3260	1	39	Stage IIIC	G3	Train
TCGA-13-0887	2027	1	42	Stage IIIC	G3	Train
TCGA-13-0888	2141	0	78	Stage IIIC	G3	Train
TCGA-13-0890	2068	0	56	Stage IIIC	G3	Train
TCGA-13-0893	1319	1	48	Stage IIIC	G3	Train
TCGA-13-0894	1509	1	53	Stage IIIC	G3	Train
TCGA-13-0899	1708	0	60	Stage IIIC	G3	Train
TCGA-13-0901	589	0	41	Stage IIIC	G3	Train
TCGA-13-0903	1441	0	42	Stage IV	G3	Train
TCGA-13-0904	1470	0	63	Stage IIIC	G3	Train
TCGA-13-0906	1367	0	50	Stage IIIC	G3	Train
TCGA-13-0908	1364	0	58	Stage IV	G3	Train
TCGA-13-0910	1128	0	58	Stage IIIC	G3	Train
TCGA-13-0919	453	0	52	Stage IIIC	G3	Train
TCGA-13-0921	141	0	72	Stage IIIC	G3	Train
TCGA-13-0923	195	0	74	Stage IIIC	G3	Train
TCGA-13-1403	331	0	48	Stage IIIC	G3	Train
TCGA-13-1404	201	0	48	Stage IIIC	G3	Train
TCGA-13-1405	224	0	49	Stage IV	G3	Train
TCGA-13-1407	184	0	51	Stage IIIC	G3	Train
TCGA-13-1408	180	0	59	Stage IIIC	G3	Train
TCGA-13-1409	208	0	73	Stage IIIC	G3	Train
TCGA-13-1410	143	0	57	Stage IV	GX	Train
TCGA-13-1412	162	0	41	Stage IV	G3	Train
TCGA-13-1483	894	1	61	Stage IIIC	G3	Train
TCGA-13-1488	2154	1	59	Stage IV	G3	Train
TCGA-13-1489	2521	0	70	Stage IIIC	G2	Train
TCGA-13-1494	1161	0	43	Stage IV	G3	Train
TCGA-13-1495	1497	0	60	Stage IIIC	G2	Train
TCGA-13-1496	129	1	65	Stage IIIC	G3	Train
TCGA-13-1497	1652	0	47	Stage IIIC	G3	Train
TCGA-13-1498	1144	0	73	Stage IIIC	G3	Train
TCGA-13-1504	504	0	68	Stage IIIC	G3	Train
TCGA-13-1506	134	0	45	Stage IIIC	G3	Train
TCGA-13-1507	145	0	77	Stage IIIC	G3	Train
TCGA-13-1510	78	0	62	Stage IIIC	G3	Train
TCGA-13-1511	118	0	52	Stage IV	G3	Train
TCGA-13-1819	1946	0	59	Stage IIC	G3	Train
TCGA-13-2059	372	0	50	Stage IIIC	G3	Train
TCGA-13-2060	261	0	51	Stage IV	G3	Train
TCGA-13-2061	328	0	58	Stage IIIC	G3	Train
TCGA-13-2071	191	0	63	Stage IV	G3	Train
TCGA-20-0987	701	1	61	Stage IIIC	G3	Train
TCGA-20-0990	789	0	74	Stage IIIC	G3	Train
TCGA-20-1682	836	0	56	Stage IIIC	GX	Train
TCGA-20-1683	772	0	65	Stage IIIC	G3	Train
TCGA-20-1685	507	0	45	Stage IIIC	G3	Train
TCGA-20-1686	89	0	75	Stage IIIC	G3	Train
TCGA-20-1687	81	0	46	Stage IV	G3	Train
TCGA-23-1023	1233	0	65	Stage IIIC	G3	Train
TCGA-23-1024	468	0	52	Stage IV	G3	Train
TCGA-23-1031	574	1	60	Stage IV	G3	Train
TCGA-23-1107	9	1	59	Stage IV	G3	Train
TCGA-23-1118	2616	0	45	Stage IIIC	G3	Train
TCGA-23-1122	1189	1	53	Stage IIIC	G3	Train
TCGA-23-1123	1018	1	59	Stage IIIC	G3	Train
TCGA-23-1809	16	0	63	Stage IIC	G3	Train
TCGA-23-2077	3525	0	45	Stage IIIC	G3	Train
TCGA-23-2078	2661	0	66	Stage IIIC	G3	Train
TCGA-23-2079	2788	0	46	Stage IIIC	G3	Train
TCGA-23-2081	2342	1	49	Stage IV	G3	Train
TCGA-23-2641	84	0	85	Stage IIIC	G3	Train
TCGA-23-2643	143	0	74	Stage IIIC	G3	Train
TCGA-23-2645	137	0	54	Stage IIIC	G3	Train
TCGA-23-2647	135	0	49	Stage IIIC	G3	Train
TCGA-23-2649	116	0	60	Stage IIIC	G3	Train
TCGA-24-0968	597	1	59	Stage IIIC	G3	Train
TCGA-24-0970	354	1	63	Stage IIIC	G3	Train
TCGA-24-0979	1264	1	53	Stage IV	G3	Train
TCGA-24-0982	679	1	77	Stage IIIC	G3	Train
TCGA-24-1105	1442	1	36	Stage IIIC	G3	Train
TCGA-24-1413	192	0	51	Stage IIIC	G3	Train
TCGA-24-1416	194	0	34	Stage IV	G3	Train
TCGA-24-1417	238	0	54	Stage IV	G3	Train
TCGA-24-1419	239	0	62	Stage IIIC	G3	Train
TCGA-24-1424	183	0	67	Stage IIIC	G3	Train
TCGA-24-1426	163	0	43	Stage IIIC	G3	Train
TCGA-24-1428	528	0	50	Stage IIIC	G3	Train
TCGA-24-1430	862	1	68	Stage IIIC	G3	Train
TCGA-24-1436	260	1	57	Stage IIIC	G3	Train
TCGA-24-1463	2218	1	70	Stage IIIC	G3	Train
TCGA-24-1464	379	1	70	Stage IIIC	G3	Train
TCGA-24-1467	3224	1	51	Stage IIIC	G3	Train
TCGA-24-1469	277	0	71	Stage IIIC	G3	Train
TCGA-24-1545	1745	1	69	Stage IIIC	G3	Train
TCGA-24-1548	493	1	57	Stage IIIC	G3	Train
TCGA-24-1549	1721	1	58	Stage IIIB	G3	Train
TCGA-24-1553	1767	1	53	Stage IIIB	G3	Train
TCGA-24-1557	1213	1	49	Stage IIIC	G3	Train
TCGA-24-1558	594	1	73	Stage IIIC	G3	Train
TCGA-24-1563	1451	1	66	Stage IIIC	G3	Train
TCGA-24-1565	312	1	74	Stage IIIC	G3	Train
TCGA-24-1604	2687	1	66	Stage IIIC	G3	Train
TCGA-24-1614	1470	1	57	Stage IIIC	G3	Train
TCGA-24-1843	106	0	66	Stage IIIC	G3	Train
TCGA-24-1846	133	0	45	Stage IIIC	G3	Train
TCGA-24-1847	343	0	45	Stage IV	G3	Train
TCGA-24-1852	2201	1	55	Stage IIIC	G3	Train
TCGA-24-1923	689	1	51	Stage IIIC	G3	Train
TCGA-24-1924	919	1	65	Stage IIIC	G3	Train
TCGA-24-1927	499	1	59	Stage IIIC	G3	Train
TCGA-24-1928	336	1	77	Stage IIIC	G3	Train
TCGA-24-1930	2467	1	53	Stage IIIC	G3	Train
TCGA-24-2023	1364	1	54	Stage IIIA	G3	Train
TCGA-24-2026	1059	1	79	Stage IIIC	G3	Train
TCGA-24-2027	3336	1	51	Stage IV	G3	Train
TCGA-24-2029	439	1	75	Stage IIIC	G3	Train
TCGA-24-2035	857	1	65	Stage IIIC	G3	Train
TCGA-24-2254	1736	1	66	Stage IIIC	G3	Train
TCGA-24-2262	11	1	57	Stage IIIC	G3	Train
TCGA-24-2267	1446	1	58	Stage IIB	G3	Train
TCGA-24-2288	25	1	70	Stage IIIC	G3	Train
TCGA-24-2289	2049	1	68	Stage IV	G3	Train
TCGA-24-2290	1102	1	56	Stage IIIC	G3	Train
TCGA-24-2293	506	1	47	[Not Available]	G3	Train
TCGA-24-2295	1007	1	69	Stage IIIC	G3	Train
TCGA-24-2297	1699	1	56	Stage IIIC	G3	Train
TCGA-24-2298	1620	1	55	Stage IIIC	G3	Train
TCGA-25-1315	1583	1	50	Stage IIIC	G3	Train
TCGA-25-1317	68	1	66	Stage IIIC	G3	Train
TCGA-25-1321	1033	1	65	Stage IIIC	G3	Train
TCGA-25-1322	91	1	62	Stage IV	G3	Train
TCGA-25-1323	395	1	72	Stage IIIC	G3	Train
TCGA-25-1328	2009	1	38	Stage IIIC	G3	Train
TCGA-25-1329	457	1	76	Stage IIIC	G3	Train
TCGA-25-1623	565	1	71	Stage IV	G3	Train
TCGA-25-1625	840	1	66	Stage IIIC	G3	Train
TCGA-25-1626	517	1	65	Stage IIIC	G3	Train
TCGA-25-1627	394	1	73	Stage IIIC	G3	Train
TCGA-25-1630	1162	1	73	Stage IIIC	G3	Train
TCGA-25-1632	1799	1	68	Stage IV	G3	Train
TCGA-25-1870	454	1	59	Stage IIIC	G3	Train
TCGA-25-1871	760	1	70	Stage IIIC	G3	Train
TCGA-25-1877	730	1	81	Stage IIIC	G3	Train
TCGA-25-1878	2587	1	60	Stage IIIC	G3	Train
TCGA-25-2391	1492	1	57	Stage IIIC	G3	Train
TCGA-25-2392	31	1	75	Stage IV	G3	Train
TCGA-25-2396	92	1	71	Stage IIIC	G3	Train
TCGA-25-2397	365	1	59	Stage IV	G3	Train
TCGA-25-2398	1369	1	71	Stage IIIC	G3	Train
TCGA-25-2399	608	1	80	Stage IIIC	G3	Train
TCGA-25-2400	1278	1	76	Stage IIIC	G3	Train
TCGA-25-2401	90	1	64	Stage IIIC	G3	Train
TCGA-25-2404	882	1	38	Stage IIIC	G3	Train
TCGA-25-2409	820	1	71	Stage IV	G3	Train
TCGA-29-1690	1448	1	66	Stage IIIC	G2	Train
TCGA-29-1693	3095	0	72	Stage IIIC	G3	Train
TCGA-29-1695	1229	1	62	Stage IIIC	G2	Train
TCGA-29-1696	1032	1	43	Stage IIIC	G2	Train
TCGA-29-1697	948	1	62	Stage IIIC	G3	Train
TCGA-29-1698	2077	0	53	Stage IIIC	G3	Train
TCGA-29-1699	1106	1	57	Stage IIIC	G3	Train
TCGA-29-1702	728	1	84	Stage IIIC	G3	Train
TCGA-29-1704	1587	0	61	Stage IIIC	G3	Train
TCGA-29-1764	1914	0	49	Stage IIIC	G2	Train
TCGA-29-1768	952	1	50	Stage IV	G3	Train
TCGA-29-1769	699	0	40	Stage IIIC	G3	Train
TCGA-29-1770	741	0	54	Stage IIIC	G2	Train
TCGA-29-1771	685	0	76	Stage IIIC	G2	Train
TCGA-29-1774	526	0	82	Stage IIIC	G3	Train
TCGA-29-1784	163	0	55	Stage IIIC	G3	Train
TCGA-29-1785	1104	1	55	Stage IIIC	G3	Train
TCGA-29-2425	1977	0	60	Stage IIIC	G2	Train
TCGA-29-2428	1372	0	58	Stage IIIC	G3	Train
TCGA-29-2429	421	1	79	Stage IIIC	G3	Train
TCGA-29-2432	653	1	61	Stage IIIC	G3	Train
TCGA-30-1714	1158	1	68	Stage IV	G3	Train
TCGA-30-1856	477	1	56	Stage IIIC	G3	Train
TCGA-30-1857	8	1	64	Stage IV	G3	Train
TCGA-30-1859	1462	1	56	[Not Available]	G3	Train
TCGA-30-1860	1366	1	58	Stage IIIC	G3	Train
TCGA-30-1862	185	1	65	Stage IV	G2	Train
TCGA-30-1880	1751	1	56	Stage IIIC	G3	Train
TCGA-30-1891	914	1	61	Stage IIIC	G2	Train
TCGA-30-1892	1484	1	52	Stage IIIC	G3	Train
TCGA-31-1946	918	0	30	Stage IIIC	G3	Train
TCGA-31-1950	571	0	76	Stage IIIC	G2	Train
TCGA-31-1951	683	0	58	Stage IIIC	G3	Train
TCGA-31-1953	204	0	52	Stage IIIC	G3	Train
TCGA-31-1955	1293	0	43	Stage IIIC	G3	Train
TCGA-31-1956	1341	0	60	Stage IIIB	G3	Train
TCGA-31-1959	66	0	49	Stage IV	G2	Train
TCGA-36-1575	260	0	83	Stage IIIB	G3	Train
TCGA-36-1577	783	0	43	Stage IIC	G2	Train
TCGA-36-1578	847	0	63	Stage IV	G3	Train
TCGA-36-2529	1066	0	71	Stage IIIC	G3	Train
TCGA-36-2532	897	0	61	Stage IIIC	G3	Train
TCGA-36-2534	906	0	72	Stage IIIC	G3	Train
TCGA-36-2537	788	0	39	Stage IIIC	G3	Train
TCGA-36-2542	657	0	59	Stage IIIB	G3	Train
TCGA-36-2543	68	1	85	Stage IIIC	G3	Train
TCGA-36-2547	624	0	64	Stage IIIC	G3	Train
TCGA-36-2549	184	0	54	Stage IIC	G3	Train
TCGA-36-2551	491	0	57	Stage IIIC	G3	Train
TCGA-36-2552	349	0	64	Stage IIC	G3	Train
TCGA-42-2582	435	0	49	Stage IIIC	G3	Train
TCGA-42-2587	276	0	75	Stage IIIC	G3	Train
TCGA-42-2590	227	0	57	Stage IV	G2	Train
TCGA-42-2591	232	0	51	Stage IIIC	GX	Train
TCGA-42-2593	45	1	67	Stage IIIC	G3	Train
TCGA-57-1582	731	1	50	Stage IIIC	G3	Train
TCGA-57-1583	346	1	57	Stage IIIC	G3	Train
TCGA-57-1584	643	0	47	Stage IIIC	G3	Train
TCGA-57-1585	53	1	57	Stage IIIC	G3	Train
TCGA-57-1992	881	0	62	Stage IC	G3	Train
TCGA-57-1994	761	0	63	[Not Available]	[Not Available]	Train
TCGA-59-2348	5480	0	59	Stage IIIC	G3	Train
TCGA-59-2350	679	1	44	Stage IV	G3	Train
TCGA-59-2351	3532	0	51	Stage IIIC	G3	Train
TCGA-59-2372	1362	1	74	Stage IIIC	G2	Train
TCGA-61-1722	245	0	89	Stage IB	G3	Train
TCGA-61-1724	637	1	47	Stage IIIC	G3	Train
TCGA-61-1733	966	0	71	Stage IIIC	G3	Train
TCGA-61-1734	866	0	52	Stage IC	G3	Train
TCGA-61-1736	1484	1	45	Stage IIIC	G3	Train
TCGA-61-1740	74	1	71	Stage IIIC	G3	Train
TCGA-61-1743	1329	1	53	Stage IIC	G2	Train
TCGA-61-1900	176	0	51	Stage IIIB	G3	Train
TCGA-61-1903	396	0	55	Stage IB	G3	Train
TCGA-61-1904	276	0	60	Stage IIIC	G3	Train
TCGA-61-1906	1038	1	55	Stage IIIC	G3	Train
TCGA-61-1911	1292	0	55	Stage IIA	G3	Train
TCGA-61-1916	475	1	53	Stage IIIC	G2	Train
TCGA-61-1918	479	1	45	Stage IV	G3	Train
TCGA-61-1995	60	0	43	Stage IIIC	G3	Train
TCGA-61-2008	931	0	40	Stage IIC	G2	Train
TCGA-61-2009	1212	0	65	Stage IIIC	G3	Train
TCGA-61-2012	932	0	81	Stage IIC	G2	Train
TCGA-61-2018	1381	0	62	Stage IC	G3	Train
TCGA-61-2087	146	0	49	Stage IC	G3	Train
TCGA-61-2088	145	0	51	Stage IIIC	G3	Train
TCGA-61-2096	1776	0	56	Stage IC	G2	Train
TCGA-61-2097	1844	0	71	Stage IIC	G2	Train
TCGA-61-2102	197	1	74	Stage IIIC	G3	Train
TCGA-61-2109	629	1	40	Stage IIIC	G3	Train
TCGA-61-2111	3824	0	61	Stage IV	G3	Train
TCGA-61-2610	1579	1	61	Stage IIIC	G3	Train
TCGA-61-2612	193	1	63	Stage IIIC	G3	Train
TCGA-61-2614	261	1	71	Stage IIIC	G3	Train
TCGA-04-1335	55	1	60	Stage IB	G2	Test
TCGA-04-1337	61	1	78	Stage IIIC	G2	Test
TCGA-04-1338	1418	0	78	Stage IIIC	G3	Test
TCGA-04-1342	563	1	80	Stage IV	G2	Test
TCGA-04-1343	361	1	72	Stage IV	G3	Test
TCGA-04-1348	1483	1	44	Stage IIIB	G3	Test
TCGA-04-1356	1499	1	62	Stage IIC	G3	Test
TCGA-04-1361	989	0	57	Stage IIIB	G3	Test
TCGA-04-1362	1348	1	59	Stage IIC	G3	Test
TCGA-04-1365	2328	0	87	Stage IIIB	G3	Test
TCGA-04-1367	2174	0	50	Stage IIIC	G3	Test
TCGA-04-1514	1720	1	45	Stage IIIA	G2	Test
TCGA-04-1536	884	1	60	Stage IV	G3	Test
TCGA-04-1638	1685	1	57	Stage IV	G3	Test
TCGA-04-1644	1487	1	48	Stage IIIC	G3	Test
TCGA-04-1648	871	1	57	Stage IIIC	G2	Test
TCGA-04-1649	1966	0	74	Stage IIIC	G3	Test
TCGA-04-1651	1102	1	53	Stage IIIC	G3	Test
TCGA-09-0364	887	1	80	Stage IIC	G3	Test
TCGA-09-0369	1081	1	56	Stage IIIC	G3	Test
TCGA-09-1661	1169	1	75	Stage IIIC	G3	Test
TCGA-09-1662	2717	1	58	Stage IV	G3	Test
TCGA-09-1667	1882	0	61	Stage IIC	G2	Test
TCGA-09-1668	1684	0	57	Stage IIIC	G3	Test
TCGA-09-1670	547	0	57	Stage IIIA	G3	Test
TCGA-09-1673	92	0	50	Stage IV	G3	Test
TCGA-09-1674	260	0	79	Stage IIIC	G3	Test
TCGA-09-1675	2967	0	50	Stage IC	G2	Test
TCGA-09-2044	186	0	77	Stage IIB	G3	Test
TCGA-09-2045	1069	1	50	Stage IV	G2	Test
TCGA-09-2048	137	1	63	Stage IIIC	G3	Test
TCGA-09-2050	2163	0	65	Stage IIA	G2	Test
TCGA-09-2055	819	0	48	Stage IC	G3	Test
TCGA-10-0927	2490	1	65	Stage IIIC	G2	Test
TCGA-10-0928	562	1	71	Stage IIIC	G3	Test
TCGA-10-0930	1040	1	70	Stage IIIC	G3	Test
TCGA-10-0935	1077	1	68	Stage IIIC	G3	Test
TCGA-10-0936	1123	1	69	Stage IIIC	G3	Test
TCGA-10-0937	608	1	44	Stage IIIC	G3	Test
TCGA-13-0720	1355	1	48	Stage IIIC	G3	Test
TCGA-13-0724	83	1	72	Stage IV	G3	Test
TCGA-13-0725	377	1	44	Stage IIIC	G3	Test
TCGA-13-0726	948	1	55	Stage IIIC	GX	Test
TCGA-13-0730	541	1	71	Stage IIIC	G3	Test
TCGA-13-0751	1678	1	44	Stage IIIC	GX	Test
TCGA-13-0761	1036	0	51	Stage IV	G3	Test
TCGA-13-0762	981	0	65	Stage IIIC	G3	Test
TCGA-13-0764	944	0	62	Stage IV	G3	Test
TCGA-13-0768	256	0	73	Stage IIIC	G3	Test
TCGA-13-0792	1117	0	40	Stage IIIC	G3	Test
TCGA-13-0794	923	0	60	Stage IIIC	G3	Test
TCGA-13-0799	237	0	44	Stage IIIC	G3	Test
TCGA-13-0802	249	0	79	Stage IIIC	G3	Test
TCGA-13-0883	2096	1	61	Stage IIIC	G3	Test
TCGA-13-0885	2780	0	70	Stage IIIC	G3	Test
TCGA-13-0886	2259	0	67	Stage IIIC	G3	Test
TCGA-13-0889	1880	0	75	Stage IV	GX	Test
TCGA-13-0891	2099	0	73	Stage IV	G3	Test
TCGA-13-0897	1748	0	54	Stage IIIC	G3	Test
TCGA-13-0900	1736	0	59	Stage IIIC	G3	Test
TCGA-13-0905	1455	0	51	Stage IIIC	G3	Test
TCGA-13-0911	842	0	55	Stage IV	G3	Test
TCGA-13-0912	1036	0	58	Stage IIIC	G3	Test
TCGA-13-0913	912	0	53	Stage IIIC	G3	Test
TCGA-13-0916	643	0	49	Stage IIIC	G3	Test
TCGA-13-0920	420	0	65	Stage IIIC	G3	Test
TCGA-13-0924	185	0	45	Stage IV	G3	Test
TCGA-13-1411	128	0	81	Stage IIIC	G3	Test
TCGA-13-1477	1661	1	49	Stage IV	G2	Test
TCGA-13-1481	2648	1	76	Stage IIIC	G2	Test
TCGA-13-1482	1877	1	52	Stage IV	G2	Test
TCGA-13-1484	2982	0	62	Stage IIIC	G3	Test
TCGA-13-1485	629	1	48	Stage IV	G2	Test
TCGA-13-1487	681	1	74	Stage IV	GX	Test
TCGA-13-1491	1595	1	55	Stage IIIC	G3	Test
TCGA-13-1492	2237	0	66	Stage IIIC	G3	Test
TCGA-13-1499	1167	0	56	Stage IIIC	G3	Test
TCGA-13-1500	425	1	71	Stage IIIC	G3	Test
TCGA-13-1501	999	0	50	Stage IV	G3	Test
TCGA-13-1505	128	0	63	Stage IIIC	G3	Test
TCGA-13-1509	126	0	64	Stage IV	G3	Test
TCGA-13-1512	94	0	49	Stage IIIC	G3	Test
TCGA-13-1817	1024	1	56	Stage IIIC	G3	Test
TCGA-13-2057	433	0	59	Stage IIIC	G3	Test
TCGA-13-2065	266	0	71	Stage IIIC	G3	Test
TCGA-13-2066	295	0	49	Stage IV	G3	Test
TCGA-20-0991	797	0	78	Stage IIB	G3	Test
TCGA-20-0996	2196	0	59	Stage IIIC	G2	Test
TCGA-20-1684	580	0	51	Stage IIIC	G3	Test
TCGA-23-1021	1446	1	45	Stage IV	G3	Test
TCGA-23-1022	1511	1	67	Stage IIIC	G3	Test
TCGA-23-1026	816	0	45	Stage IIIC	G3	Test
TCGA-23-1027	975	1	48	Stage IIIC	G3	Test
TCGA-23-1028	1503	0	43	Stage IIIC	G3	Test
TCGA-23-1029	268	0	46	Stage IIIC	G3	Test
TCGA-23-1030	885	0	64	Stage IIIC	G3	Test
TCGA-23-1032	84	1	73	Stage IV	G3	Test
TCGA-23-1109	1562	1	62	Stage IIIC	G3	Test
TCGA-23-1110	1658	0	42	Stage IIIC	G3	Test
TCGA-23-1111	98	0	63	Stage IIIC	G3	Test
TCGA-23-1113	949	1	48	Stage IV	G3	Test
TCGA-23-1114	2089	1	55	Stage IIIC	G3	Test
TCGA-23-1116	139	0	83	Stage IIIC	G3	Test
TCGA-23-1117	1013	1	42	Stage IIIC	G3	Test
TCGA-23-1119	3953	0	64	Stage IIIC	G3	Test
TCGA-23-1120	130	0	60	Stage IIIC	G3	Test
TCGA-23-1121	194	0	51	Stage IIIC	G3	Test
TCGA-23-1124	1768	1	62	Stage IIIC	G3	Test
TCGA-23-2072	759	1	58	Stage IV	G3	Test
TCGA-23-2084	1516	1	45	Stage IV	G3	Test
TCGA-24-0966	232	0	78	Stage IIIC	G3	Test
TCGA-24-0975	663	1	58	Stage IIIC	G3	Test
TCGA-24-0980	233	1	53	Stage IIIC	G3	Test
TCGA-24-1103	1645	1	50	Stage IIIC	G3	Test
TCGA-24-1104	1933	1	56	Stage IV	G3	Test
TCGA-24-1418	243	0	68	Stage IIIC	G3	Test
TCGA-24-1422	23	1	82	Stage IIIC	G3	Test
TCGA-24-1423	190	0	61	Stage IIIC	G3	Test
TCGA-24-1425	181	0	45	Stage IIIC	G3	Test
TCGA-24-1427	146	0	58	Stage IIIC	G3	Test
TCGA-24-1431	583	1	67	Stage IIIC	G3	Test
TCGA-24-1434	568	1	59	Stage IIIC	G3	Test
TCGA-24-1435	1324	1	57	Stage IIIC	G3	Test
TCGA-24-1466	1373	1	74	Stage IIIC	G3	Test
TCGA-24-1470	104	0	54	Stage IIIB	G3	Test
TCGA-24-1471	36	0	60	Stage IIIC	G3	Test
TCGA-24-1474	675	1	57	Stage IIIC	G3	Test
TCGA-24-1544	820	1	71	Stage IIIC	G3	Test
TCGA-24-1546	1955	1	46	Stage IIIC	G3	Test
TCGA-24-1550	1249	1	49	Stage IIIC	G3	Test
TCGA-24-1551	1579	1	53	Stage IIIC	G3	Test
TCGA-24-1552	1259	1	77	Stage IIIC	G3	Test
TCGA-24-1555	2692	1	50	Stage IIIC	G3	Test
TCGA-24-1556	2148	1	50	Stage IIB	G3	Test
TCGA-24-1560	1341	1	51	Stage IIIC	G4	Test
TCGA-24-1562	1384	1	67	Stage IIIC	G3	Test
TCGA-24-1564	787	1	67	Stage IIIC	G3	Test
TCGA-24-1567	524	1	54	Stage IIIB	G3	Test
TCGA-24-1603	2742	1	53	Stage IIIB	G3	Test
TCGA-24-1616	1163	1	56	Stage IIIC	G3	Test
TCGA-24-1842	253	0	49	Stage IIIC	G3	Test
TCGA-24-1844	113	0	64	Stage IIIC	G3	Test
TCGA-24-1845	116	0	42	Stage IIIC	G3	Test
TCGA-24-1849	175	0	80	Stage IIIC	G3	Test
TCGA-24-1850	167	0	72	Stage IIIC	G3	Test
TCGA-24-1920	298	0	74	Stage IIIC	G3	Test
TCGA-24-2019	148	0	46	Stage IIIC	G3	Test
TCGA-24-2020	4623	1	67	Stage IIIC	G3	Test
TCGA-24-2024	1769	1	72	Stage IIIC	G3	Test
TCGA-24-2030	1701	1	87	Stage IIIC	G3	Test
TCGA-24-2033	562	1	87	Stage IIIC	G3	Test
TCGA-24-2036	1947	1	50	Stage IIIA	G3	Test
TCGA-24-2038	1353	1	68	Stage IIIA	GB	Test
TCGA-24-2260	1100	1	74	Stage IIIB	G3	Test
TCGA-24-2261	24	1	76	Stage IIIC	G3	Test
TCGA-24-2271	962	1	55	Stage IIIC	G3	Test
TCGA-24-2280	2143	0	74	Stage IIIC	G3	Test
TCGA-24-2281	1356	0	68	Stage IIA	G3	Test
TCGA-25-1312	31	1	69	Stage IV	G3	Test
TCGA-25-1313	819	1	62	Stage IV	G3	Test
TCGA-25-1314	1003	1	42	Stage IV	G3	Test
TCGA-25-1316	1279	1	55	Stage IIIC	G3	Test
TCGA-25-1318	1064	1	54	Stage IIIC	G3	Test
TCGA-25-1319	1977	1	73	Stage IIIC	G3	Test
TCGA-25-1320	1154	1	65	Stage IIIC	G3	Test
TCGA-25-1324	1035	1	74	Stage IIIC	G3	Test
TCGA-25-1325	976	1	77	Stage IV	G3	Test
TCGA-25-1326	1248	1	61	Stage IIIC	G3	Test
TCGA-25-1628	626	1	67	Stage IIIC	G3	Test
TCGA-25-1631	9	1	73	Stage IIIC	G3	Test
TCGA-25-1633	1891	1	64	Stage IIIC	G3	Test
TCGA-25-1634	1091	1	75	Stage IIIC	G3	Test
TCGA-25-1635	1583	1	71	Stage IIIC	G3	Test
TCGA-25-2042	396	1	60	Stage IIIC	G3	Test
TCGA-25-2393	1157	1	81	Stage IIIC	G3	Test
TCGA-25-2408	942	1	37	Stage IV	G2	Test
TCGA-29-1688	2399	1	39	Stage IIIC	G2	Test
TCGA-29-1691	1470	1	51	Stage IIIC	G2	Test
TCGA-29-1692	2872	1	58	Stage IIIC	G2	Test
TCGA-29-1694	1187	1	45	Stage IIIC	GX	Test
TCGA-29-1701	515	1	56	Stage IIIC	G3	Test
TCGA-29-1703	1815	1	56	Stage IIIC	G2	Test
TCGA-29-1705	555	1	47	Stage IIIC	G2	Test
TCGA-29-1707	1276	0	41	Stage IIC	G3	Test
TCGA-29-1710	951	1	54	Stage IIIC	G2	Test
TCGA-29-1711	1053	0	45	Stage IIIC	G2	Test
TCGA-29-1761	528	1	80	Stage IIIC	G3	Test
TCGA-29-1762	2634	1	59	Stage IV	G2	Test
TCGA-29-1763	2031	0	43	Stage IIC	G2	Test
TCGA-29-1766	1198	1	74	Stage IIIC	G2	Test
TCGA-29-1775	376	0	51	Stage IIIC	G2	Test
TCGA-29-1776	360	0	63	Stage IIIC	G3	Test
TCGA-29-1777	374	0	47	Stage IIIC	G2	Test
TCGA-29-1778	454	0	77	Stage IIIC	G3	Test
TCGA-29-1781	254	0	69	Stage IIIC	G3	Test
TCGA-29-1783	219	0	58	Stage IIIC	G3	Test
TCGA-29-2414	2621	1	75	Stage IIIC	G2	Test
TCGA-29-2427	1900	0	60	Stage IIIC	G3	Test
TCGA-29-2431	1285	0	59	Stage IIIC	G2	Test
TCGA-29-2434	349	0	52	Stage IIIC	G3	Test
TCGA-29-2436	297	0	36	Stage IIIC	G2	Test
TCGA-30-1718	1579	1	44	Stage IIIC	G3	Test
TCGA-30-1853	1103	1	58	Stage IIIC	G3	Test
TCGA-30-1855	75	1	61	Stage IIIC	G3	Test
TCGA-30-1861	1058	1	74	Stage IIIC	G3	Test
TCGA-30-1866	1114	1	61	Stage IV	G2	Test
TCGA-30-1867	36	1	46	Stage IV	GX	Test
TCGA-30-1887	738	1	67	Stage IIIC	G2	Test
TCGA-31-1944	1386	0	47	Stage IIIC	G3	Test
TCGA-36-1568	874	0	52	Stage IIIC	G3	Test
TCGA-36-1569	884	0	52	Stage IIIC	G3	Test
TCGA-36-1570	655	0	49	Stage IIIC	G3	Test
TCGA-36-1571	695	1	53	Stage IIIB	G3	Test
TCGA-36-1574	686	0	48	Stage IIIC	G3	Test
TCGA-36-1576	914	0	76	Stage IIIC	G3	Test
TCGA-36-1580	737	1	82	Stage IIIC	G3	Test
TCGA-36-1581	751	0	63	Stage IIC	G3	Test
TCGA-36-2530	1004	0	38	Stage IIIC	G3	Test
TCGA-36-2533	0	0	55	Stage IIIC	G3	Test
TCGA-36-2538	763	0	37	Stage IIIB	G3	Test
TCGA-36-2540	724	0	26	Stage IIIC	G1	Test
TCGA-36-2544	638	0	58	Stage IIIC	G3	Test
TCGA-36-2545	557	0	42	Stage IIIA	G3	Test
TCGA-36-2548	431	0	57	Stage IIIC	G3	Test
TCGA-42-2588	287	0	61	Stage IV	G3	Test
TCGA-42-2589	230	0	54	Stage IIIC	G3	Test
TCGA-57-1586	679	0	66	Stage IIIC	G3	Test
TCGA-57-1993	762	0	56	Stage IIIC	G3	Test
TCGA-59-2349	2437	1	71	Stage IA	G3	Test
TCGA-59-2352	286	1	78	Stage IIIC	G3	Test
TCGA-59-2354	1046	1	64	Stage IIIC	G3	Test
TCGA-59-2355	65	1	58	Stage IV	G3	Test
TCGA-59-2363	164	0	40	Stage IIIA	G3	Test
TCGA-61-1721	338	0	38	Stage IV	G1	Test
TCGA-61-1725	955	0	40	Stage IIIC	G3	Test
TCGA-61-1727	564	0	74	Stage IC	G3	Test
TCGA-61-1728	848	0	59	Stage IV	G3	Test
TCGA-61-1730	132	1	78	Stage IC	G3	Test
TCGA-61-1737	1364	0	42	Stage IV	G3	Test
TCGA-61-1738	1089	1	60	Stage IIIC	G3	Test
TCGA-61-1741	1024	1	76	Stage IIIB	G3	Test
TCGA-61-1895	43	0	52	Stage IIIB	G3	Test
TCGA-61-1899	256	0	81	Stage IIIC	G3	Test
TCGA-61-1901	347	1	65	Stage IV	G3	Test
TCGA-61-1907	952	0	63	Stage IIIC	G3	Test
TCGA-61-1910	1126	0	56	Stage IIC	G3	Test
TCGA-61-1913	1488	0	48	Stage IIIB	G3	Test
TCGA-61-1914	1721	0	65	Stage IIIC	G3	Test
TCGA-61-1915	2060	0	50	Stage IIC	G3	Test
TCGA-61-1917	1321	1	60	Stage IIIB	G3	Test
TCGA-61-1919	1161	1	58	Stage IIIC	G2	Test
TCGA-61-1998	168	0	48	Stage IIIC	G3	Test
TCGA-61-2000	441	0	67	Stage IIIC	G3	Test
TCGA-61-2002	547	0	46	Stage IIIC	G3	Test
TCGA-61-2003	121	0	53	Stage IIIC	G2	Test
TCGA-61-2016	36	1	51	Stage IIIC	G3	Test
TCGA-61-2017	1398	0	64	Stage IIIC	G1	Test
TCGA-61-2092	1573	0	57	Stage IIIC	G3	Test
TCGA-61-2094	2182	0	63	Stage IIIC	G3	Test
TCGA-61-2095	1875	1	54	Stage IIIC	G2	Test
TCGA-61-2098	1992	0	62	Stage IIIC	G2	Test
TCGA-61-2101	1688	1	55	Stage IIIC	G2	Test
TCGA-61-2104	2337	0	53	Stage IIC	G2	Test
TCGA-61-2110	1354	1	56	Stage IIIC	[Not Available]	Test
TCGA-61-2113	676	1	53	Stage IIC	G3	Test
TCGA-61-2611	483	1	40	Stage IIIC	G3	Test
TCGA-61-2613	945	1	73	Stage IIIC	G3	Test
